# Supplementary material for: Fumarate induces vesicular release of mtDNA to drive innate immunity
Source: Nature. 2023 Mar 8;615(7952):499–506. doi: 10.1038/s41586-023-05770-w (PMC10017517; doi:10.1038/s41586-023-05770-w)
Supplement: Supplementary file 3 — RNA-sequencing data from the mouse experiment in Fig. 1. [file 41586_2023_5770_MOESM3_ESM.xlsx]

## Sheet: Sheet1
GeneID	Kidney_5_LogFC	Kidney_5_FDR	Kidney_10_LogFC	Kidney_10_FDR
Gm5416			23.0458	2.98892e-11
Il1f6			9.00062	0.00836765
Fgb	0.266523	0.999968	8.3549	7.64288e-16
Lcn2	-0.173659	0.999968	8.09803	2.56838e-07
Csf3			7.61958	0.0129734
Fgg	0.540079	0.812628	7.61127	8.32122e-30
Fgf21			7.55316	3.44892e-05
Il19			7.29957	0.0782209
Cxcl1			7.28833	1.99333e-07
Krt20	0.0409417	0.999968	7.17547	2.61696e-05
Saa1	1.02589	0.763598	6.93168	3.12899e-07
Crisp1			6.9115	0.097384
Sprr2f			6.65032	0.0448261
Lrg1	-0.241231	0.999968	6.57837	9.50616e-08
Fga	0.055643	0.999968	6.49016	1.33456e-22
Tmem145			6.31347	0.000851475
Krt12			6.29432	0.0906177
Serpina3m			6.08902	0.00252336
Serpina3n	0.39867	0.999968	6.08644	3.30831e-05
Lif			5.97488	0.000643832
Serpina3i			5.97384	0.00641646
Fut2			5.96471	0.00057849
Wnt1			5.92581	0.12104
Gsdma			5.85385	0.0408058
Sprr2g			5.83257	0.0109943
BC021614			5.83058	9.72462e-14
Tac1			5.74366	0.010456
Il6			5.63396	0.0410016
Cxcl2			5.61482	0.00688384
Fam83c			5.51183	0.0134988
Fosl1			5.44752	0.00102894
Spp1	0.174387	0.999968	5.31214	4.48692e-09
Cd14	0.0995105	0.999968	5.16386	4.04511e-05
Mmp7			5.07146	0.00271924
Atp1a4			5.06407	0.00510077
Areg			4.93169	0.000463356
Socs3	0.220417	0.999968	4.85204	2.44565e-09
Gm4827			4.81471	0.152341
C3	0.0595004	0.999968	4.81409	1.19378e-10
Rnd1	0.507038	0.999968	4.80863	0.00183869
Serpina7			4.80417	0.000326749
Obp2a			4.75861	0.000922057
Mfi2			4.71021	0.00666239
Ifi202b	6.46376	1.66315e-09	4.70994	1.9448e-10
Psors1c2			4.62155	0.110578
Hesx1	1.54851	0.207854	4.51533	2.3283e-06
Vgf			4.50453	0.0605741
Slc6a19os			4.43218	0.000848975
Mchr1	0.667379	0.999968	4.41501	5.13478e-09
5033403H07Rik			4.38453	0.0227817
Tnfrsf9			4.37198	0.00458065
Cxcl17			4.36531	0.0046037
Atf3	-0.0166469	0.999968	4.25957	8.78317e-07
Sox9	0.386234	0.999968	4.25939	7.32992e-06
Tub			4.23342	0.000147838
Gm15867			4.17786	0.00763656
Defb36			4.14845	0.0349366
Tunar			4.11252	0.153753
Mt2	0.0283104	0.999968	4.09846	0.000478258
AV064505			4.07268	0.0075381
Lpo	1.66488	0.0704553	4.04173	4.87446e-12
Epx			4.02727	0.00341494
Egr1	-0.0898878	0.999968	3.95405	0.000884072
Plac8	-0.192402	0.999968	3.93348	0.000891869
Acot5			3.92815	0.0227817
Cldn14			3.90474	0.00477836
BB123696			3.8879	0.0275372
Tfr2	0.409584	0.999968	3.86348	5.50674e-14
Tnfrsf12a	0.124885	0.999968	3.86314	0.000181566
Plin2	0.0212886	0.999968	3.85439	0.000348842
Ugt2b38	9.68933		3.85331	0.12146
Fos	-0.557375	0.999968	3.7266	4.34772e-06
Psg16			3.704	0.000505726
Orm2			3.69617	0.0808701
Cdkn1a	0.598634	0.709517	3.68476	3.31069e-07
Saa4	0.00025139	0.999968	3.67964	0.00646389
Pcdh8			3.64084	0.0112096
Arid5a	0.113974	0.999968	3.62906	1.15824e-06
Snx10	-0.0110923	0.999968	3.55011	1.42864e-08
Gdf15	0.501737	0.999968	3.52541	0.00185387
Gc	0.696517	0.999968	3.52324	0.00965146
Mybpc2			3.51822	0.000935215
Trf	0.228004	0.999968	3.50464	0.000836329
Adora2b	0.367109	0.999968	3.48844	0.000423037
Mt1	-0.0609508	0.999968	3.48497	0.000986201
Psat1	0.51661	0.568669	3.46548	1.10556e-11
Ccl20			3.44861	0.0588786
Creb5			3.43961	0.050367
Adam11	-0.429009	0.888856	3.42509	0.000345672
Gxylt2			3.41487	0.0055066
Pdk4	-0.782998	0.142224	3.40065	2.33882e-07
Rasd1	0.231608	0.999968	3.37761	1.86264e-05
Fosb			3.37744	1.4432e-05
A2m	-1.76592	0.999968	3.35544	0.00847484
Rnf223			3.34165	0.0464533
Gm6682			3.32283	0.127633
Serpina10	0.423698	0.999968	3.3219	5.20132e-07
Gpbar1			3.31753	0.0339519
Saa2			3.31569	0.204445
2010003K11Rik	-0.338353	0.999968	3.3069	4.91839e-08
Marc1			3.30045	1.39898e-05
Hcn3	0.413503	0.999968	3.29084	0.00141318
Il34	-0.0871108	0.999968	3.27087	4.04511e-05
Gnat1	-0.916246	0.913479	3.24358	0.0022621
Plaur	-0.213225	0.999968	3.23628	0.0116932
Dnajb13			3.20378	0.0218069
Ppm1j	-0.0927791	0.999968	3.1835	0.00381033
Adamts4	1.52297	0.282146	3.18313	0.000167801
D17H6S56E-5	-0.0167888	0.999968	3.12811	0.0105057
Crtac1			3.11427	0.0511022
Gch1	-0.0266815	0.999968	3.10424	0.00183823
Fgf18	0.162955	0.999968	3.04117	9.04013e-13
Cemip			3.0267	0.00458065
Gsta1			3.02064	0.0309571
Trim72			3.02026	0.0127413
Tlr2	-0.210628	0.999968	3.01504	0.00138719
Cbr3	0.221009	0.999968	3.00653	0.0256761
Dusp8	0.272975	0.999968	2.9885	4.70759e-06
Hmgcs2	1.11124	0.897949	2.96405	0.0141652
Gm15133			2.95033	0.0275505
Maff	0.0482333	0.999968	2.91555	2.03287e-06
Cfi	0.0765275	0.999968	2.91161	3.40796e-05
Ly6f	0.526199	0.999968	2.91019	0.00116882
Cpn2			2.90198	0.00181236
Cxcl5			2.89857	0.0559862
Ifitm10			2.89122	0.000484357
Klf6	0.003151	0.999968	2.88357	5.95661e-06
3300005D01Rik			2.87919	0.000715301
Steap1	-0.061637	0.999968	2.86799	0.000313312
Jun	0.185782	0.999968	2.84528	9.49791e-06
Chac1	-0.0671372	0.999968	2.83177	0.000897993
Btg2	-0.0814299	0.999968	2.80801	0.000377704
Aim1l	-0.0992396	0.999968	2.78071	0.00145394
Tgm1	-0.177481	0.999968	2.76885	0.000209415
Gbp6	0.339951	0.999968	2.76485	0.0556113
Rhou	-0.314647	0.999968	2.75158	0.000917219
Junb	0.171456	0.999968	2.73442	6.38879e-05
Myc	-0.774405	0.775427	2.72542	4.34772e-06
Btbd17			2.72153	0.146901
Lrp8	0.38105	0.999968	2.7135	0.0105299
Nt5c1a			2.71015	0.00655452
Armc12			2.70865	0.000755726
Syt2			2.70544	0.00556248
Arhgap15	-0.328897	0.999968	2.70262	2.22109e-07
Tsc22d1	0.385283	0.0346428	2.70013	7.59872e-05
Duox2			2.68619	0.0931745
Eif4ebp3	0.0935965	0.999968	2.66904	4.48692e-09
Lgi2	-0.159611	0.999968	2.65014	0.00011677
Glipr2	0.0583876	0.999968	2.64994	0.0299949
Bcl3	0.0318397	0.999968	2.64414	1.09211e-06
Sfn	0.0151877	0.999968	2.64342	0.00286428
Slc16a1	0.199708	0.999968	2.63299	0.000922057
C1rb			2.62864	0.331049
Slc34a2	-0.68338	0.441099	2.62835	9.48914e-05
Clcf1	-0.0252667	0.999968	2.62038	0.0011506
Tifa	-0.163999	0.999968	2.61026	2.82395e-05
Kng1	0.12519	0.999968	2.60701	0.00357411
Xdh	0.249421	0.999968	2.59797	9.92047e-05
Dusp5			2.58792	0.00353031
Prss22			2.58452	0.0354911
1700024P16Rik	0.177673	0.999968	2.57265	7.59872e-05
Col13a1	0.116814	0.999968	2.57202	1.68985e-07
Ccl17			2.57	0.00057849
Nfkbiz	-0.285237	0.999968	2.54251	0.000181566
Mgst1	0.0569977	0.999968	2.53716	1.13912e-07
Htr3a	1.15819	0.60089	2.53232	4.38372e-07
Angptl1	0.700056	0.999968	2.48503	0.015362
Timp1	-0.125562	0.999968	2.4738	0.0571227
Hif3a	0.550285	0.999968	2.45079	0.00434663
Plk3	0.0885415	0.999968	2.43799	5.33862e-06
Trib3	-0.578873	0.999968	2.42243	0.00236651
Fkbp5	0.800704	0.000443495	2.41691	6.78334e-15
Tctex1d4			2.41596	0.0340111
Angptl4	-0.390214	0.999968	2.41571	0.000159854
BC064078	-1.17409	0.614253	2.40273	0.00037219
Cebpd	0.126976	0.999968	2.40042	0.00183228
Pklr	0.287627	0.609918	2.38021	0.00364971
Car13	0.156181	0.999968	2.37785	0.00107465
Apoh	1.05278	0.999968	2.3759	0.0938059
Ptpn5	1.17487	0.999968	2.37441	0.198249
Srxn1	0.277505	0.626659	2.3723	0.00156611
1810041L15Rik	0.294142	0.999968	2.36972	0.0627278
Trim67			2.35383	5.06909e-07
Cyp4a14	0.852355	0.999968	2.35243	0.0387478
Map3k6	0.265539	0.999968	2.33599	3.74918e-10
Sh2d4b			2.32589	0.00961625
5730559C18Rik	0.384021	0.474117	2.32574	0.000176946
Zbtb16	1.16696	0.208932	2.32461	4.43365e-05
Sec1			2.31131	0.0366381
Inhbb	-0.107774	0.999968	2.30755	5.75827e-05
Gab3			2.29546	0.0516304
Birc3	0.127897	0.999968	2.2932	0.00215682
Hpcal4	0.52713	0.410173	2.29298	0.000475673
Efhd2	0.0405588	0.999968	2.28647	7.44107e-05
Akap12	-0.14376	0.999968	2.28459	0.00861986
Icam1	0.0501359	0.999968	2.27282	2.16217e-05
Slc16a6	0.482271	0.999968	2.26919	0.00492309
Cyp4f17	-0.0968486	0.999968	2.26481	0.00147423
Mthfd1l	-0.114099	0.999968	2.26302	0.00398006
Galr3			2.25739	0.0113891
Gm15694			2.23475	0.123765
Havcr1	0.0408897	0.999968	2.22836	0.0182624
Xbp1	0.0203059	0.999968	2.22309	2.68489e-05
Bdkrb2			2.21677	0.0181294
Nfil3	0.251829	0.999968	2.20349	1.0898e-05
Hilpda	-0.0367975	0.999968	2.18497	0.00772971
Pea15a	0.781686	0.000247033	2.17566	1.37345e-05
Plin4	-0.305375	0.999968	2.17358	7.59654e-05
Ier2	-0.117452	0.999968	2.17029	0.00484288
Akr1b7	0.015298	0.999968	2.16591	0.013593
Zc3h12a	0.113195	0.999968	2.1609	0.00505882
Zfp36l1	0.0697063	0.999968	2.15671	0.000302078
Apoc3	0.276959	0.999968	2.15217	0.00102608
Lrrc36			2.14187	0.0633096
Il20rb			2.13596	0.000939769
LOC100503496	0.467459	0.999968	2.13583	0.0098695
Smox	0.167903	0.999968	2.13109	0.0143336
Zfp36	-0.0961067	0.999968	2.12294	0.000600865
Sptlc2	0.0235931	0.999968	2.1178	3.44892e-05
C4b	-0.210387	0.999968	2.11558	5.11702e-05
Crtam			2.1151	0.072358
Chrdl2			2.111	0.0193154
Rcan1	0.226212	0.84217	2.11023	0.000142296
Acsl4	0.134294	0.999968	2.10746	0.00175292
Ttpa	0.412313	0.999968	2.10584	1.34639e-09
Tgif1	-0.266072	0.999968	2.1057	0.00367791
Litaf	-0.492869	0.894339	2.09483	0.00128086
Cyp2d22	0.374704	0.999968	2.08554	5.15142e-06
Apod			2.07884	0.00510077
Adh6a			2.07187	0.0272474
Map3k8	0.0414475	0.999968	2.06849	0.000723957
Clu	0.225584	0.999968	2.06486	0.0143585
Nefm	0.23376	0.999968	2.0622	0.0153974
Gadd45a	0.607284	0.515691	2.05299	0.000439195
Apcs			2.04603	0.046784
Pcdha12			2.04308	0.0185425
Camk2n2	0.238096	0.999968	2.0312	0.0107474
Pcdhac2			2.03047	0.0239588
Kcne4	-0.478866	0.999968	2.02269	0.17196
Trim6	-0.506999	0.999968	2.02144	0.0195215
Fmn2			2.01757	0.17915
Col8a1	0.565732	0.999968	2.01648	0.00224657
Slc25a25	0.878942	0.289127	2.0144	0.00331275
Pcdha9			2.01124	0.0216197
Prr5l	0.114598	0.999968	2.01124	0.00442871
Gldc	1.13169	0.576406	2.01052	0.0053307
Eif6	0.0530646	0.999968	2.00794	0.00266889
Glrx	0.124238	0.999968	2.00701	0.000121109
Cldn4	-0.21732	0.999968	1.99791	0.0380297
Pcdha3			1.9891	0.026467
Pcdha5			1.9891	0.026467
Pcdha2			1.98465	0.0340111
Shisa4	0.206379	0.999968	1.98404	0.0225596
Isg20	-0.150688	0.999968	1.97638	0.0114633
Irf4	-0.68549	0.789718	1.97344
Pcdha1			1.9717	0.0268851
Pcdha11			1.9717	0.0268851
Pcdha6			1.9717	0.0268851
Pcdha7			1.9717	0.0268851
Pcdha8			1.9717	0.0268851
Pcdhac1			1.9717	0.0268851
Stat3	0.330392	0.812628	1.96714	5.234e-08
Steap4	-0.203332	0.999968	1.96626	0.0171994
Selp			1.96506	0.120663
Socs2	-0.35039	0.999968	1.96311	0.00011677
Cxcl10	-0.469347	0.999968	1.95246	0.066323
Mlkl	-0.556414	0.999968	1.95211	0.0791127
Pcdha4			1.94971	0.026414
Akr1b8	-0.3705	0.999968	1.94967	0.065422
Sh2d5			1.94893	0.138258
Tnfrsf23	0.0546559	0.999968	1.94247	0.0737717
Nr4a3			1.93437	0.0227608
Cidec	-1.62509	0.999968	1.92725	0.209729
Pcdha10			1.92525	0.0290716
Adgrg2	0.064382	0.999968	1.9228	2.47261e-06
Sertad4	-0.134742	0.999968	1.92225	0.00305726
Cxcl3			1.92124	0.448982
H2-DMb2			1.92034	0.0557845
B830017H08Rik	0.430449	0.999968	1.91892	0.00102894
Rad18	-0.615059	0.717578	1.90982	0.0297019
Sdc1	-0.15286	0.999968	1.905	0.0221594
Adamts1	0.096232	0.999968	1.90415	0.0045965
Fam25c	0.464815	0.999968	1.90107	0.0688253
Mdfi			1.89734	0.0399223
Olfm4	0.300792	0.999968	1.89279	0.0606055
Sbno2	0.0981373	0.999968	1.89192	0.000559836
2410006H16Rik	-0.198466	0.999968	1.88047	1.80146e-10
Cep85	0.159874	0.999968	1.87119	8.01386e-05
Itih4	-0.142526	0.999968	1.87064	0.0963688
Edaradd	0.540749	0.88917	1.86682	0.00145584
Rpl3l	0.551779	0.999968	1.86648	1.15824e-06
8430408G22Rik	-0.536906	0.819292	1.8646	0.0313021
Card14	0.0164895	0.999968	1.86403	0.00594853
Vtcn1	-0.782766	0.999968	1.86191	0.102327
Creb3l3	0.202893	0.999968	1.85702	0.00458065
G0s2	0.354999	0.999968	1.85423	0.0272711
Cebpb	-0.15718	0.999968	1.85346	0.00243539
E230016M11Rik	0.655479	0.489458	1.85261	0.00127408
Mab21l3	-0.314667	0.999968	1.851	0.0206034
Tubb2b	0.130523	0.999968	1.85088	0.0238244
Ccno			1.84697	0.00183228
Duoxa2			1.84581	0.188481
Cyp2a5	0.683078	0.979324	1.83592	1.09211e-06
Npl	0.242623	0.999968	1.83083	0.000168859
Nrg1	0.570052	0.144452	1.82996	7.02539e-06
Itgb3	-0.0433376	0.999968	1.82827	3.80731e-07
Arg2	0.728647	0.999968	1.81934	0.0212513
Ypel2	0.0709759	0.999968	1.81886	0.000715301
Rhbdf2	0.310274	0.77812	1.81511	0.00381033
Dap	0.195457	0.999968	1.8146	0.00253111
Mad2l2	0.00509264	0.999968	1.81312	0.0040677
Pvr	-0.0635793	0.999968	1.81235	0.00225059
Tubb2a	0.367914	0.817093	1.81077	0.0242713
Slc20a1	0.161035	0.999968	1.81061	0.00179448
Spred3	0.229421	0.999968	1.81013	0.0274794
Atp12a	0.0943368	0.999968	1.80678	0.00832218
Pmaip1	0.119553	0.999968	1.80456	0.00359902
1810063I02Rik			1.80035	0.0141652
Epha2	-0.18425	0.999968	1.79566	0.0456005
Trpv2	0.0211583	0.999968	1.78818	0.0183305
Tmem252	0.580709	0.59837	1.7849	0.000998995
Ier5	-0.107224	0.999968	1.77754	0.00600813
4833419F23Rik			1.77202	0.111048
Pla2g2c	0.272154	0.999968	1.76986	0.0357827
Cp	0.296984	0.999968	1.76798	0.0132281
Serpine1	-0.179556	0.999968	1.76407	0.0383259
Nek6	0.296575	0.894339	1.76306	0.00142728
Dab1	-0.082096	0.999968	1.76236	0.00279687
Jazf1	0.0749818	0.999968	1.75886	0.023457
Rell1	0.284583	0.999968	1.7578	0.00105092
Edn1	0.0995111	0.999968	1.7538	0.000885066
Pigr	-0.314116	0.489623	1.75008	0.00215014
Sult1a1	0.259678	0.999968	1.74695	7.59872e-05
Tnfaip3	-0.210332	0.999968	1.74507	0.018742
Spdef			1.74344	0.111669
Gbp2	0.370804	0.999968	1.74223	0.17183
Cldn7	0.125743	0.999968	1.73704	0.0276585
Cyp3a13	0.0913909	0.999968	1.736	0.00145394
Cyp2b10	1.19586	0.999968	1.7359	0.25944
Cyr61	0.146391	0.999968	1.73422	9.86236e-05
Gm6484	0.224055	0.999968	1.72841	0.0227164
Sphk1	-0.224026	0.999968	1.7145	0.0144119
4833411C07Rik			1.71379	0.07333
Irs2	-0.401803	0.999968	1.71135	0.0016984
Cyp4a12b	-0.456617	0.999968	1.70649	0.000105742
Igf2bp2	0.0871047	0.999968	1.70237	0.000141427
Rap2b	0.0802908	0.999968	1.69851	0.041465
Apold1	-0.497315	0.91645	1.6969	0.00458065
Ptx3			1.69344	0.4135
Sntg2	1.15914	0.312957	1.69233	0.0651844
Ubd	0.320932	0.999968	1.69209	0.183456
Csrnp1	-0.0819857	0.999968	1.69086	1.09971e-05
Carhsp1	-0.0512042	0.999968	1.6899	0.012307
Slc10a6	-0.565919	0.999968	1.68895	0.00344643
Tnnc1	-0.0887428	0.999968	1.68174	0.0185425
Trim15	-0.118764	0.999968	1.67804	0.0619818
Relb	-0.222599	0.999968	1.675	0.0153321
Wbscr25	-0.321601	0.999968	1.67389	0.0313283
Kcnj2	-1.29853	0.139099	1.67309	0.0404913
Kcnh1	-0.304651	0.999968	1.67281
Rnd3	-0.00681704	0.999968	1.66671	0.000835009
Ppapdc1b	0.203254	0.999968	1.66519	0.00407325
Cldn23			1.66153	0.108721
Rhob	-0.0800331	0.999968	1.6584	0.00191214
Eppk1	-0.0318128	0.999968	1.65705	0.000678992
Gm3219	0.23778	0.999968	1.65626	0.00518432
Serp2			1.65486	0.0334925
Slc13a1	0.645449	7.43743e-05	1.65141	0.000451696
5330417C22Rik	0.374459	0.999968	1.64994	0.00105367
Mapkapk2	0.100032	0.999968	1.64819	0.00011677
1110038B12Rik	-0.119304	0.999968	1.64043	1.09211e-06
Lgmn	0.158216	0.89133	1.6391	1.80146e-10
Aldh1a1	0.991667	0.607917	1.62759	0.000884072
Fosl2	0.0146065	0.999968	1.62205	0.000218085
Tmcc3	0.166694	0.999968	1.61795	0.0010047
Ptp4a1	-0.096437	0.999968	1.61572	0.00595454
Gale	0.026115	0.999968	1.61511	0.0598286
Map3k1	0.00933497	0.999968	1.61021	0.000404688
Ngf	-0.00727518	0.999968	1.59604	0.0781326
Cabp2			1.59453	0.157777
S100a10	0.173723	0.999968	1.59305	0.0128204
Serpina3g	-0.0472317	0.999968	1.58929	0.066323
Arhgef37	0.21806	0.999968	1.58852	0.00664396
Tnfrsf1b	-0.276635	0.999968	1.58715	0.0315647
Hmox1	0.159795	0.999968	1.5854	0.00434663
Tmem173	0.0116152	0.999968	1.5853	0.0515329
Rhoc	-0.000878537	0.999968	1.58384	0.00978168
Agt	-0.169168	0.999968	1.58298	0.00124874
Mapk4	0.168038	0.999968	1.5828	0.00472866
Mthfd2	-0.144634	0.999968	1.58251	0.0381129
Klf10	0.254641	0.999968	1.57759	0.000228826
Cited1			1.57713	0.255473
Rad51b			1.57485	0.165575
Gm13363	0.0629974	0.999968	1.57432	0.0046037
Tagln2	-0.0895469	0.999968	1.57272	0.0045965
Pxdc1	-0.159887	0.999968	1.5707	0.0145093
Oasl1	-0.396549	0.999968	1.56964	0.100822
Hn1	0.108556	0.999968	1.56839	0.0447398
Acsf2	0.434075	0.999968	1.5678	0.0462554
Tgtp1	-0.352305	0.999968	1.5652	0.11896
Tm6sf2	1.0446	0.34216	1.56505	0.0147073
Itga6	0.157054	0.999968	1.56236	0.0228674
Kctd1	0.26774	0.999968	1.56148	0.0102445
Glud1	0.144402	0.999968	1.56018	5.67055e-06
Tes	0.0316046	0.999968	1.55839	0.0198641
Fth1	-0.0216175	0.999968	1.55818	0.00922275
Slc16a14	0.797505	0.00589448	1.55707	0.000125904
Camk2b	0.416148	0.999968	1.55337	0.00476341
Rasl10b	0.744761	0.999968	1.55233	0.0833951
Pvrl1	0.486943	0.933479	1.55209	2.56838e-07
Mir6381			1.55191	0.283158
Prrg4	-0.15227	0.999968	1.55093	0.00138719
Hbegf	0.0249424	0.999968	1.5507	0.0236994
Asb11	0.746264	0.478916	1.54976	1.42864e-08
Trpv6	0.550629	0.828129	1.54361	0.0055066
Abhd15	-0.160873	0.999968	1.53259	4.35542e-07
H6pd	0.107823	0.999968	1.53108	3.76607e-08
Flot1	0.0614142	0.999968	1.5308	2.16801e-05
Stra6l	-0.250605	0.999968	1.52613	0.000199457
B4galt1	0.13217	0.999968	1.52418	0.000184496
Derl3	0.173384	0.999968	1.5237	0.0414054
Cyp27b1	-0.984247	0.683113	1.52345	0.0975567
Aoc1	-0.227717	0.999968	1.52064	0.0301888
Snhg5	-0.294038	0.999968	1.51875	0.000181566
Arpc1b	0.0442521	0.999968	1.51868	0.0176663
Epb4.1l4aos	-0.197089	0.999968	1.51621	7.24911e-07
Ifrd1	-0.155383	0.999968	1.51104	3.8194e-05
Serpina1a	-0.335864	0.999968	1.50937	0.0225596
Syt12	0.17837	0.999968	1.50869	3.01655e-08
Mvp	0.0288908	0.999968	1.50718	0.00853601
Frk	0.109714	0.999968	1.50478	0.0278838
Eme1	-0.0133979	0.999968	1.50213	0.0211204
Tacc2	0.0161077	0.999968	1.50207	7.36038e-07
Ptpn22	-0.484045	0.999968	1.49914	0.060509
Hmga1-rs1	0.0205689	0.999968	1.49599	0.0362134
Bbox1	0.421779	0.999968	1.48701	0.0776209
Ier3	0.346986	0.999968	1.48168	0.020059
Elf3	-0.0873513	0.999968	1.48086	0.0343266
Tcf23			1.48029	0.0895016
Ch25h	0.615237	0.993674	1.48019	0.0334925
Pnrc1	-0.0191753	0.999968	1.47891	0.00216077
Tap1	-0.43479	0.999968	1.47774	0.0910883
Acox1	0.0475344	0.999968	1.47684	7.4791e-05
Gbp7	0.120984	0.999968	1.47272	0.00485381
Mamstr			1.47121	0.0695061
Bhlha15			1.47064	0.135823
Tnf			1.46782	0.367403
Syt5			1.46586	0.240516
Hmga1	0.0207372	0.999968	1.46554	0.0408058
Msrb1	0.185393	0.999968	1.45566	0.000755726
Osmr	0.325498	0.999968	1.45246	0.00215014
Bmyc	0.151803	0.999968	1.4501	0.00102894
Spock2	0.2804	0.999968	1.45009	0.00123321
Nr4a1	-0.229157	0.999968	1.4475	0.000228826
Scara3	-0.405177	0.999968	1.44438	0.0729713
Alas1	0.556362	0.0108774	1.44061	8.10647e-07
Nr1i2	0.378619	0.999968	1.43983	0.0281998
Tmem180	0.174576	0.999968	1.43954	0.034383
Maob	-0.176822	0.999968	1.4373	2.41582e-05
Maoa	0.18359	0.999968	1.43555	0.0245002
Gm10684			1.43505	0.0655873
Asns	-0.141711	0.999968	1.43364	0.0547931
Olfr920			1.42924	0.0251386
Snai3	0.0680036	0.999968	1.42874	0.0774898
Lgals3	0.0931853	0.999968	1.42819	0.0212513
Spsb1	0.0997907	0.999968	1.42501	0.00666239
H2-DMb1	-0.242819	0.999968	1.42229	0.0603574
B230208H11Rik			1.42157	0.241066
Eif4ebp1	0.0919579	0.999968	1.41872	0.00666239
Tapbpl	-0.445254	0.999968	1.41599	0.0158286
Ereg			1.41485	0.208215
Cd68	-0.443392	0.999968	1.41143	0.125804
Sox4	0.0129308	0.999968	1.41078	0.0185425
Itpkc	0.0634857	0.999968	1.40135	0.0113876
Cldn3	-0.245865	0.812628	1.40002	0.0248418
Casp4	0.404499	0.999968	1.39698	0.0396049
Cyp2e1	0.00386313	0.999968	1.39423	0.223987
Bhlhe40	0.340061	0.293356	1.39421	0.00799579
Tnfrsf1a	0.0738376	0.999968	1.39373	0.000369758
Prkar1b	0.275802	0.999968	1.39209	0.0241191
Cxcl13			1.38886	0.22241
Irgm1	0.0686962	0.999968	1.3879	0.0682262
Ibtk	0.00714978	0.999968	1.38784	0.000872936
Psmb10	-0.283219	0.999968	1.37864	0.0822241
Klf4	0.495417	0.755492	1.37753	0.00121825
Fam129a	0.198561	0.999968	1.37585	0.00355811
Klf3	0.114484	0.999968	1.36889	0.000178541
Amica1	-0.0869417	0.999968	1.36771	0.0293918
Rpl10a	-0.245529	0.999968	1.36665	0.0257071
Tmem198			1.36536	0.00847484
Pycard	0.141982	0.999968	1.36468	0.0374452
Slc38a3	0.00554375	0.999968	1.3584	0.0299052
Ubald2	-0.13898	0.999968	1.35705	0.00695404
Gm7367	-0.13898	0.999968	1.35649	0.00695404
Msi1	-0.106559	0.999968	1.35602	0.135895
Wfdc2	0.250734	0.999968	1.35591	0.0271165
Gm11696	-0.0016162	0.999968	1.35583	0.0138032
Plekhs1			1.35535	0.331398
Rras	-0.0761208	0.999968	1.34863	0.0278838
Ctps	-0.0970217	0.999968	1.34685	0.0109943
Comt	-0.0740436	0.999968	1.34572	4.78326e-05
Gm13889	0.0316704	0.999968	1.34536	0.0237038
Ugcg	-0.213656	0.999968	1.33902	0.0412945
Epb4.1l3	0.378845	0.999968	1.3362	0.000152571
Nnat	-0.768597	0.999968	1.33379	0.13441
Snhg1	-0.157093	0.999968	1.33375	0.000105742
Acat3	-0.0148509	0.999968	1.33335	0.000917219
Trib1	0.11757	0.999968	1.3324	0.0301328
Chka	0.0299205	0.999968	1.33009	0.00710768
Plin5	-0.168784	0.999968	1.3295	0.000389327
Lbp	0.254528	0.999968	1.32874	0.00334163
Scg5	0.168423	0.999968	1.32811	0.00495686
Lrrc59	0.0760772	0.999968	1.32726	0.0153472
Eno2	-0.207966	0.999968	1.31832	0.0183713
Ctsl	0.00161027	0.999968	1.31546	0.000829544
Aldh1a7	-0.245253	0.999968	1.31081	0.0807702
Fam83f	0.231645	0.999968	1.30958	0.0749694
Cish	-0.308769	0.999968	1.30941	6.67791e-05
Sh3bgrl3	0.142351	0.999968	1.30915	0.0173655
Acnat2	0.618167	0.0704553	1.30868	0.046925
Ampd3	0.0209057	0.999968	1.30709	0.0442508
5730480H06Rik			1.30414	0.0644037
Tspan4	-0.0244007	0.999968	1.30148	0.000463356
Azin2	-0.0437075	0.999968	1.29927	0.0431234
Etnppl	0.104486	0.999968	1.29777	0.367029
Net1	-0.00930979	0.999968	1.29622	0.000629539
D8Ertd82e	0.198106	0.999968	1.29543	0.0214091
Hspb1	-0.454083	0.999968	1.29536	0.0915829
Slc25a53			1.29535	0.0268973
Hcar2			1.2949	0.283902
Stra6	-0.27301	0.999968	1.28967	0.224919
Urah	0.653559	0.709517	1.28814	0.0293886
Arl4c	0.207781	0.999968	1.28772	0.0493345
Slc39a14	-0.0345907	0.999968	1.28756	6.15112e-05
Apbb3	0.0519164	0.999968	1.28699	0.00057849
Zbtb42	-0.342349	0.38614	1.28201	0.00914874
Ptrh1	0.0916579	0.999968	1.28189	0.0172345
Immp2l	0.312677	0.925928	1.28156	0.00745319
Pdlim7	0.029684	0.999968	1.28148	0.0380122
1700030C10Rik	1.54209	0.999968	1.2803	0.401597
Cry1	0.126988	0.999968	1.28012	0.0808559
Bcl2l1	0.0682676	0.999968	1.27984	0.00835067
Ung	-0.294107	0.999968	1.27948	0.000923972
Pbx4			1.27914	0.16162
Casq1			1.27849	0.327092
Tspan7	0.280463	0.999968	1.27723	0.00564204
Ankrd33b	-0.00586969	0.999968	1.27692	0.0292701
F2rl1	-0.130452	0.999968	1.27678	0.00247727
Cyp4a10	-0.128983	0.999968	1.27624	0.0081606
Fabp1	0.391607	0.999968	1.27504	0.199762
Rbm3	0.0349912	0.999968	1.27418	0.00452552
Cstb	0.0569657	0.999968	1.27373	0.0358352
Jund	0.196598	0.740791	1.27348	0.00802671
Folh1	0.405879	0.999968	1.27268	0.0273283
Serpina3f			1.27023	0.310331
Muc13	0.437318	0.999968	1.27001	0.0403786
Bbc3	0.136565	0.999968	1.26964	0.0348111
Cacna1g	0.265251	0.999968	1.26921	0.0407171
Pnpla2	-0.0922373	0.999968	1.26373	1.86618e-06
Rgs2	-0.266736	0.999968	1.26064	0.0106936
Tgm2	-0.0278462	0.999968	1.26023	0.0144119
Nfkbia	-0.202209	0.999968	1.25989	0.0180025
Slc41a1	0.131214	0.999968	1.2559	0.00324381
Rusc1	0.113561	0.999968	1.25233	0.0055066
Tgfbr1	0.195988	0.617293	1.24883	0.00205893
Tmem37	0.375669	0.729616	1.2488	0.00181854
Sat1	-0.135345	0.999968	1.24856	0.000958502
Cox6b2	0.154681	0.999968	1.24731	0.0722801
Pappa	0.18819	0.999968	1.2439	0.00716012
Usp43	-0.175559	0.999968	1.23962	0.00176438
Dusp1	-0.0653108	0.999968	1.2392	0.0182873
Bag2	0.18729	0.999968	1.23497	0.0297421
Plscr1	0.0473453	0.999968	1.23281	0.046784
Apoe	0.348486	0.999968	1.23179	0.0306322
Snhg3	-0.106	0.999968	1.23177	0.00661227
Hmga2-ps1	0.715527	0.999968	1.22944	0.0536554
Slc5a10	0.264899	0.999968	1.2287	0.01731
Hspb6	-0.0341502	0.999968	1.22692	0.00947259
Cyp2s1	-0.0493827	0.999968	1.22616	0.0648948
Armcx4	0.083586	0.999968	1.22264	0.000556038
Mir1198	-0.552751	0.999968	1.22228	0.121621
Vcam1	0.293174	0.999968	1.21941	0.118718
Smad1	-0.0996986	0.999968	1.21773	0.00912217
C330022C24Rik	0.38362	0.999968	1.21635	0.0554251
Plekhg6	-0.0288087	0.999968	1.21633	0.0279765
Serpinb6a	-0.0485515	0.999968	1.21529	0.0271032
Serpinb1a	0.00738905	0.999968	1.21449	0.0415845
B4galnt1	0.124114	0.999968	1.21407	0.0228653
Cspg5	0.309464	0.999968	1.21351	0.00210539
Tbrg1	0.0636032	0.999968	1.21285	0.00506429
S100g	-0.319821	0.999968	1.21239	0.0131703
Arrdc4	-0.0603058	0.999968	1.21107	0.0379242
Angptl3	0.674224	0.999968	1.20792	0.211323
Ywhah	0.0332667	0.999968	1.20297	0.0249824
Ctsc	0.0856565	0.999968	1.19961	0.00445252
Vat1	-0.0315915	0.999968	1.19799	0.0681882
Jade3	-0.102588	0.999968	1.197	0.0084367
1700001J03Rik			1.19682	0.162853
Susd1	-0.0255836	0.999968	1.18925	0.0515329
Casp8	-0.0961313	0.999968	1.18891	0.0226423
Arntl2	0.889833	0.999968	1.18256	0.223232
Slc7a5	0.0542554	0.999968	1.18148	0.0578896
Pgbd5	-0.0556332	0.999968	1.18006	0.171399
Efcab5			1.17785	0.036749
Clcf1-pold4	0.175569	0.999968	1.17697	0.0142811
Cirbp	-0.296659	0.755681	1.17271	0.0153974
Mttp	0.254992	0.999968	1.17255	0.0490354
Myd88	-0.165349	0.999968	1.17235	0.00124874
1810032O08Rik	-0.0983653	0.999968	1.16863	0.00151134
Rtn4rl2	0.713115	0.903808	1.16761	0.10269
1110007C09Rik	0.0829421	0.999968	1.16674	0.0193834
Adgra1			1.16572	0.6215
Zcchc18	0.17524	0.999968	1.16556	0.0444656
2200002D01Rik	0.032239	0.999968	1.15876	0.0328561
Zfp648	1.15969	0.492073	1.15819	0.027744
Cfb	0.199411	0.277089	1.15814	0.00249559
Cpne8	-0.529443	0.999968	1.15593	0.103097
Ssbp4	0.263368	0.999968	1.15405	0.0110966
Pgd	0.0111481	0.999968	1.1504	0.0562479
Chp1	0.105214	0.999968	1.14965	2.79844e-05
9230105E05Rik	0.709857	0.999968	1.14857	0.50036
Usp27x	-0.116052	0.999968	1.14822	0.00211672
Errfi1	0.535413	0.208932	1.14795	0.000261415
Hip1r	0.0552226	0.999968	1.14659	9.90137e-05
Tuba1a	0.00943431	0.999968	1.14652	0.0763602
Gdpd2			1.14608	0.252155
Mall	0.319387	0.999968	1.14481	0.150705
Chaf1b	-0.00957731	0.999968	1.14457	0.107489
Grrp1	0.162343	0.999968	1.14404	0.00597254
Rps27			1.14378	0.228676
Golm1	0.249169	0.999968	1.13893	0.0548032
Tnip1	0.253848	0.38614	1.13761	7.44107e-05
Tmed5	0.0155605	0.999968	1.13748	0.0100543
Nqo1	0.183927	0.999968	1.13585	0.0559297
Steap2	-0.0995944	0.999968	1.13406	0.000916984
Catsper2	0.0487846	0.999968	1.13369	0.0345758
Ddit4	0.0591622	0.999968	1.13363	0.0599124
Ctsb	0.0460108	0.999968	1.13204	0.0128627
Tacstd2	-0.0489013	0.999968	1.12967	0.147364
Ralgds	0.110864	0.999968	1.12785	0.0134988
Hfe	-0.62879	0.999968	1.12773	0.0193718
A430088P11Rik	0.356087	0.999968	1.12585	0.202445
Vmp1	0.094167	0.999968	1.12526	0.00809008
Tcp11l1	0.0458913	0.999968	1.12488	0.0197923
Vps37b	0.123832	0.999968	1.1235	0.0116932
1500012F01Rik	-0.00223362	0.999968	1.12238	0.00173844
Pcp4	-0.114321	0.999968	1.12227	0.164417
Mapk13	-0.0246735	0.999968	1.12224	0.0290922
Fam83g	0.277779	0.76642	1.12197	0.00890274
Rela	-0.0113499	0.999968	1.12	0.011816
Zswim4	0.0523523	0.999968	1.11783	0.0100387
Plin3	0.191505	0.994121	1.11439	0.00552173
Krt8	-0.0433503	0.999968	1.11405	0.0284074
Dpep2	-0.35671	0.999968	1.11272	0.0642723
Gabrb3	0.0864834	0.999968	1.11244	0.0677746
Bco1	0.184599	0.999968	1.10763	0.105525
Hk2	-0.16589	0.999968	1.10751	0.169947
Chmp2b	0.0237514	0.999968	1.1057	0.0106671
Micall2	-0.399774	0.817093	1.10426	0.265069
Nfkb2	-0.0412079	0.999968	1.10426	0.0128458
Actn1	0.101062	0.999968	1.10278	0.0268851
Jak3	0.26563	0.999968	1.10245	0.0153472
Ell	0.0552812	0.999968	1.10165	0.00714467
Tnip2	0.00751932	0.999968	1.1005	0.0102831
Nrxn2	0.168875	0.999968	1.09786	0.125874
Irf8	0.313761	0.999968	1.09772	0.034684
Pold4	0.167862	0.999968	1.09628	0.0153974
5430416N02Rik	-0.54354	0.999968	1.09587	0.0285671
Klhl15	0.175165	0.999968	1.09453	0.00689679
Tuba1c	0.278408	0.999968	1.09334	0.0585193
Stk40	0.112461	0.999968	1.09132	0.00860199
Pabpc1l	0.199998	0.999968	1.0894	0.347575
Dbi	0.0345661	0.999968	1.08699	0.0116932
Nucb2	0.0246726	0.999968	1.08489	0.0283722
Ppp1r15a	-0.175837	0.999968	1.08482	0.00639021
Agpat9	0.0978903	0.999968	1.08457	0.00024775
Ptpn2	-0.0505678	0.999968	1.08299	0.0237038
Flot2	0.00030097	0.999968	1.08165	0.0245225
Vars	-0.0275271	0.999968	1.08148	0.0535489
Enox1	0.971651	0.999968	1.08141	0.199075
Foxq1	-0.316664	0.999968	1.07924	0.145723
Lgals3bp	-0.217465	0.999968	1.07881	0.200572
Prkab1	0.0666867	0.999968	1.07826	0.00594853
Mex3a	0.083163	0.999968	1.07562	0.107536
Eif4a1	-0.0055537	0.999968	1.07485	0.027933
Ccdc116			1.07364	0.222354
Unc13a	0.485459	0.999968	1.07315	0.00687932
Sema6b	0.140416	0.999968	1.07128	0.00496667
Ccdc120	-0.0722865	0.999968	1.07007	0.00738415
Ctsd	0.104596	0.999968	1.06875	0.023457
Tshr	0.408099	0.999968	1.06842	0.00273062
Ucp2	0.0603938	0.999968	1.06776	0.0632531
Sik1	0.22188	0.343345	1.06559	0.0429571
Pprc1	0.175443	0.999968	1.06214	0.0131854
Eci1	0.146477	0.999968	1.06212	0.000286052
Id3	0.365762	0.603056	1.06138	0.00250949
Acot2	-0.130945	0.999968	1.06111	0.0139615
Pla2g12a	-0.0195693	0.999968	1.05927	2.71502e-05
Rassf1	0.00388249	0.999968	1.05553	0.00024923
Gpt	0.0594868	0.999968	1.05527	0.0268851
Fuom	0.140552	0.999968	1.05505	0.000799756
Gpx3	0.186704	0.542762	1.05485	5.60514e-09
Scn1b	-0.0596086	0.999968	1.05453	0.072358
Ccdc109b	0.457764	0.999968	1.05253	0.0439444
Dio3os	0.299043	0.999968	1.05243	0.106719
Rasl12	0.00768875	0.999968	1.05205	0.000470575
Iapp			1.05154	0.66085
1700019L03Rik	0.328961	0.999968	1.05123	0.102867
Ets2	-0.0777708	0.999968	1.05118	0.0275669
Abca1	-0.171017	0.999968	1.05082	0.0103348
Cast	0.119379	0.999968	1.05058	0.0168926
Tuba8	-0.0863288	0.999968	1.04866	0.188435
Dpyd	0.225301	0.573205	1.04814	0.000197019
Rbpms	0.124248	0.986783	1.04766	0.000789346
Smpdl3b	0.0979759	0.999968	1.0474	0.299969
Myrip	-0.070461	0.999968	1.04674	0.204632
H2-D1	-0.436049	0.995217	1.04549	0.0865183
Pcsk5	0.158504	0.603056	1.04525	0.000788527
Myrf	0.456641	0.916277	1.04394	0.0822073
Omp			1.04363	0.330488
Bmf	-0.142828	0.999968	1.04359	0.0142405
Il13ra1	0.027474	0.999968	1.04357	0.0323157
Uap1	0.413966	2.38794e-05	1.04078	0.00937555
Acvr1c			1.04027	0.733629
Klf11	-0.0675917	0.999968	1.03977	0.00165378
Gar1	-0.110286	0.999968	1.03835	0.0776843
Hnrnpdl	-0.0652908	0.999968	1.03648	0.0713924
Zbed5	-0.0253187	0.999968	1.03636	0.0628831
Zfp593	0.0258102	0.999968	1.03471	0.0492709
Zbtb21	0.0594908	0.999968	1.03219	0.00147423
Tnfrsf21	0.381482	0.00858752	1.03168	0.0023675
Lrrfip2	0.0155489	0.999968	1.03129	0.0494158
Rrad	0.233356	0.999968	1.03051	0.141012
Slc39a1	0.0585821	0.999968	1.02895	0.0240386
H2-L	-0.410542	0.999968	1.02622	0.0879421
Akr1c12	0.119446	0.999968	1.02544	0.151661
Hic2	-0.0341606	0.999968	1.02534	0.000957036
Ucp3			1.02517	0.398932
Eps8l3	0.1798	0.999968	1.02465	0.026467
Mapre3	0.00978564	0.999968	1.02427	0.0419465
Clca3a1	-0.0413701	0.999968	1.02402	0.153753
Iigp1	-0.348091	0.999968	1.02399	0.345727
Ier5l	0.471924	0.124291	1.02247	0.0722701
H2afy2	0.066782	0.999968	1.02168	0.0141866
Sulf2	0.348386	0.999968	1.02104	0.0100543
Clic1	-0.0262708	0.999968	1.02086	0.0712966
Pgm5	0.0208785	0.999968	1.01987	0.0227817
Uchl1	1.96663	0.000247033	1.01917	0.279365
Tirap	0.0557269	0.999968	1.01836	0.00295776
Ubxn10	0.235405	0.999968	1.01755	0.000189609
Asrgl1	0.254285	0.999968	1.01671	0.0742029
Txnrd1	0.120016	0.999968	1.01627	0.0262184
Camk2d	0.0072749	0.999968	1.01617	0.000755726
0610040J01Rik	0.141027	0.999968	1.0146	0.0599238
Pim1	-0.18467	0.999968	1.01415	0.000655236
Usp53	0.0193488	0.999968	1.01397	0.00664133
Fbxo6	-0.120744	0.999968	1.01265	0.000844104
Fam35a	-0.0866086	0.999968	1.01202	0.00801014
Dnajb9	0.0991612	0.999968	1.01142	0.000344789
Adamts6	0.0579117	0.999968	1.01119	0.114683
Fchsd1	0.0566754	0.999968	1.01052	0.0598286
Plp2	-0.0924835	0.999968	1.01032	0.0629198
A930001C03Rik	0.132369	0.999968	1.00935	5.76847e-05
Sgms1	0.0286161	0.999968	1.00861	0.00388424
Amigo2	0.595548	0.58272	1.00857	0.00610356
Rpl10	-0.164534	0.999968	1.00836	0.21053
Pkib	-0.116636	0.999968	1.00761	0.0933263
Gas2l3	-0.198814	0.999968	1.00715	0.0346152
Mctp1			1.00675	0.295817
Manf	0.228103	0.999968	1.00617	0.0587045
Hdac4	0.128066	0.999968	1.00358	0.000235403
Syn1	-0.44738	0.999968	0.999171	0.0714358
Ttc22	0.0882897	0.999968	0.998709	5.01726e-05
Sema7a	0.0703334	0.999968	0.998703	0.00978168
Gm9920			0.99846	0.166912
Gclc	-0.423973	0.888856	0.998237	0.0594812
Fkbp11	-0.402177	0.999968	0.99805	0.08778
Smim3	-0.17996	0.999968	0.99799	0.140262
Tpt1	0.223127	0.999968	0.996197	0.0337813
C2	0.199651	0.999968	0.995904	0.0379432
Cxcr4	-0.336357	0.999968	0.995782	0.0251496
Mcoln2	0.06584	0.999968	0.994885	0.202445
Crispld2	-0.00725604	0.999968	0.994299	0.028658
Map3k14	0.0400393	0.999968	0.99354	0.00378459
Atp2c2			0.993459	0.151802
Gm16548			0.992084	0.412781
Frmd4b	0.254818	0.946502	0.988635	8.20839e-08
Pinx1	0.0821674	0.999968	0.987272	0.124396
Slc45a3	0.093356	0.999968	0.986763	0.0289018
Lonrf3	0.294371	0.999968	0.986567	0.000368397
Ifngr1	0.0227177	0.999968	0.985647	5.82888e-06
Fam134b	0.233105	0.00363636	0.985459	0.0201268
Col17a1	1.3753	0.999968	0.985419	0.538948
Igtp	-0.115605	0.999968	0.98463	0.20756
Rnf207	0.028384	0.999968	0.984277	0.0714097
Liph	0.602847	0.999968	0.984264	0.176939
Fbxw17	0.0656327	0.999968	0.982477	0.06788
Cyp17a1	0.740733	0.999968	0.981251	0.429732
Arpin	-0.0935335	0.999968	0.980326	0.0408058
Tmem154	-0.287758	0.999968	0.979816	0.2515
Hap1	-0.403207	0.999968	0.976576	0.0749431
Snhg12	0.0512624	0.999968	0.975547	0.00594853
4930404N11Rik	0.171228	0.999968	0.975389	0.0238244
Ihh	0.244818	0.999968	0.97538	0.0110966
Pde4b	-0.0818486	0.999968	0.974829	0.0607153
Ccdc71l	-0.299722	0.572932	0.974538	0.0105811
Chkb	-0.0468425	0.999968	0.974356	0.0137827
Hkdc1	0.336357	0.999968	0.974006	0.0765359
Taf1d	-0.134321	0.999968	0.973493	0.00149867
Mybph	-0.523175	0.999968	0.973449	0.235035
Il4ra	0.148048	0.999968	0.971102	0.000143276
Akap2	0.328872	0.325595	0.969595	0.0413919
Wnt9a	-0.104944	0.999968	0.969257	0.078019
Pakap	0.327074	0.333941	0.968215	0.0415845
Zfp185	-0.0402442	0.999968	0.964267	0.000622838
Cda	0.0573838	0.999968	0.963794	0.0206347
Psmb8	-0.230556	0.999968	0.963518	0.245574
Pir	-0.287914	0.999968	0.962326	0.08946
Piezo1	-0.0833298	0.999968	0.961318	0.000109474
Acp1	0.866868	0.556135	0.961039	0.180112
Pgm1	-0.0782037	0.999968	0.959263	0.0935482
Mocs1	0.0694029	0.999968	0.955784	0.00150659
Crem	0.0555931	0.999968	0.955465	0.00930323
Vsig8			0.954592	0.137303
Orm1			0.953529	0.636611
Slc25a24	-0.0713676	0.999968	0.953324	0.11015
Svopl	0.259136	0.999968	0.952676	0.00639021
Dnajb5	0.270305	0.999968	0.952435	0.0269227
Ctu2	-0.0973509	0.999968	0.952395	0.00644184
Adamtsl4	0.238625	0.999968	0.952094	0.0285671
Cxcl16	-0.365971	0.999968	0.948495	0.133589
Rhbdf1	0.0576389	0.999968	0.948274	0.0393264
Mcl1	0.0704003	0.999968	0.946055	7.59654e-05
Lhfpl2	-0.30185	0.999968	0.945615	0.255374
Cd40	0.0239504	0.999968	0.945367	0.343667
D430041D05Rik			0.944796	0.45034
Pvrl2	-0.00221625	0.999968	0.944236	0.0465423
Phox2a			0.944091	0.253786
Tmco4	0.111504	0.999968	0.943284	0.0162787
Lxn	-0.0485823	0.999968	0.942034	0.0436972
Map3k9	0.0867376	0.999968	0.939469	0.0045903
Foxp4	-0.0247947	0.999968	0.939214	0.0192942
Hspb8	0.0815661	0.999968	0.938485	0.00495686
Klk1b8	-0.0732363	0.999968	0.938362	0.0408058
Sowahb	0.0927309	0.999968	0.9377	0.00617558
Ezr	0.123138	0.999968	0.937404	0.0242619
Cpeb1	0.154333	0.999968	0.937333	0.0128627
Zc3hav1	-0.657775	0.999968	0.937162	0.116332
Id1	0.566662	0.992798	0.936919	0.0239836
Sbsn	0.142741	0.999968	0.935425	0.148058
Bnip3	-0.0628934	0.999968	0.935303	0.000257876
Pmepa1	0.141787	0.999968	0.935236	0.0201123
Insl6	0.235885	0.999968	0.934853	0.0331111
Gm14295			0.934379	0.188714
Ptpn12	-0.0257938	0.999968	0.932916	0.00344643
C1ra	-0.166281	0.999968	0.929403	0.222177
0610043K17Rik	0.180015	0.999968	0.928022	0.024303
Ikzf4	-0.166456	0.999968	0.927933	0.158908
Slc3a2	0.109907	0.999968	0.927805	0.00457625
Midn	0.0919209	0.999968	0.926968	0.0227101
Ptprn2	-0.186716	0.999968	0.926352	0.250202
Mir22hg	-0.0176208	0.999968	0.924132	0.0722899
Dlgap4	-0.0104457	0.999968	0.923542	0.0380568
Gbp5	-0.100172	0.999968	0.922301	0.336005
Mir22	0.444238	0.999968	0.922187	0.0840367
Hpd	0.418317	0.999968	0.921677	0.363664
Gpr17	0.387356	0.999968	0.920538	0.0266082
Ap5s1	-0.0530053	0.999968	0.920433	0.0571227
Syt14	0.15516	0.999968	0.92042	0.0373603
Phyhd1	0.0633011	0.999968	0.918683	0.000159093
Col27a1	0.373877	0.93158	0.91825	0.0831435
E130218I03Rik	0.196168	0.999968	0.916902	0.0863761
Bmp6	0.212506	0.967107	0.916702	0.000208489
Kctd5	-0.00138702	0.999968	0.915983	0.0712067
Rell2	-0.0576799	0.999968	0.915919	0.0710675
Cybrd1	0.0396397	0.999968	0.914962	0.0270595
Dtx4	0.133948	0.999968	0.914932	0.00249938
Prr5	0.291245	0.925928	0.913694	9.38973e-05
Map3k2	0.0617055	0.999968	0.913572	0.0025047
Susd3	0.3268	0.784432	0.912862	0.00165378
Prdm5	0.295844	0.999968	0.912073	0.0898536
Serinc5	-0.104156	0.999968	0.911954	0.0268973
Pros1	0.0984504	0.999968	0.911902	0.04931
Phlda1	0.117719	0.999968	0.911797	0.156883
Creb3	-0.00821064	0.999968	0.911728	0.0266082
Apex1	0.0748859	0.999968	0.911691	0.0590017
Neurl1a	0.0734674	0.999968	0.910373	0.121324
Lims2	0.325634	0.77812	0.910272	0.00627653
Qsox1	-0.224901	0.999968	0.909231	0.00228327
Irf1	-0.106063	0.999968	0.909185	0.0889073
Kras	0.0154299	0.999968	0.908894	0.031474
Slc19a1	0.125801	0.999968	0.907403	0.000174343
Kif26b	-0.0784809	0.999968	0.905978	0.0320167
Eif1a	0.101134	0.999968	0.905394	0.00356783
Trim12a	2.12272	0.573205	0.904892	0.453427
Gas5	-0.33194	0.698795	0.903795	0.00215682
Sdc4	0.0141712	0.999968	0.902617	0.0617229
Inpp5b	0.159283	0.999968	0.902329	4.7067e-09
Lgals2	-0.0691243	0.999968	0.90176	0.0337359
Foxo3	0.572292	0.622284	0.901249	0.13789
BC005561	-0.0922507	0.999968	0.901005	0.00594853
Pxk	0.0934939	0.999968	0.899975	1.29338e-05
Pdgfa	-0.251508	0.995217	0.899534	0.141487
Mid1ip1	-0.0896795	0.999968	0.89948	0.15496
D630045J12Rik	0.243347	0.798249	0.899042	0.00011271
Serpinb9	-0.483016	0.999968	0.899029	0.106312
Smpd5	0.0678494	0.999968	0.898913	0.0153826
Adm	-0.0623315	0.999968	0.896297	0.00965353
Tmem253	0.101587	0.999968	0.89474	0.0643067
Zwint	0.064836	0.999968	0.893286	0.0255759
Bex1	0.397924	0.999968	0.892796	0.102787
Mboat1	-0.0711527	0.999968	0.892434	0.0881784
Per1	0.0973907	0.999968	0.891041	0.138234
Slc2a1	0.0416745	0.999968	0.889449	0.100284
Ell2	0.147251	0.999968	0.889435	0.000141427
Pex11a	0.0224427	0.999968	0.888661	0.0158085
Chmp4b	0.0542105	0.999968	0.888535	0.0589419
Arhgap8	-0.104496	0.999968	0.888075	0.0603667
Pik3r1	0.00514895	0.999968	0.887568	0.0105299
Tmem140	0.902391	0.372845	0.887269	0.000216789
Zfp64	-0.0453992	0.999968	0.887179	0.0606055
Clec2d	-0.133071	0.999968	0.886863	0.000199717
Arntl	0.202447	0.999968	0.886377	0.00853601
Polr3d	0.430366	0.293388	0.885557	0.0046037
Ppfibp1	-0.0744613	0.999968	0.885268	0.00113607
Slc12a5	-0.102792	0.999968	0.884802	0.113082
Kif1a	0.950096	0.724461	0.883577	0.369592
Dab2	0.056962	0.999968	0.883514	0.00201507
Tpm3	-0.00752088	0.999968	0.88319	0.0868341
Chrnb1	-0.121232	0.999968	0.882572	0.121029
Sertad1	0.0205878	0.999968	0.882313	0.0391977
Aebp1	0.11255	0.999968	0.881938	0.0765265
Rps12	-0.0780238	0.999968	0.881263	0.0299471
Serpinb6b	0.10934	0.999968	0.881227	0.0452108
Pcbp3	-0.00983894	0.999968	0.880295	0.00224657
Uba52	-0.789339	0.592006	0.879511	0.102787
Oxtr	-0.588671	0.999968	0.87683	0.211323
Mkrn2os	0.0490351	0.999968	0.876198	0.0116932
5730420D15Rik	-0.232949	0.999968	0.875652	0.328298
Mpp1	0.0819812	0.999968	0.875097	0.00780773
Klhl25	0.235546	0.888856	0.872741	0.135188
Gm10872	-0.0573401	0.999968	0.872736	0.0535489
Blcap	-0.11093	0.999968	0.872512	0.0910883
Fhdc1	-0.319829	0.999968	0.87238	0.131577
Sec24d	0.0396544	0.999968	0.872286	0.00704629
0610040F04Rik	0.0987192	0.999968	0.87203	0.0729371
Spint1	-0.0598382	0.999968	0.871604	0.053399
Slc12a4	0.0987409	0.999968	0.871126	0.0964613
Rpa2	0.0905522	0.999968	0.870553	0.0924058
Taf4b	0.00497055	0.999968	0.869351	0.0055969
Lrrc8a	0.159301	0.999968	0.868133	0.001475
Cbr1	0.677939	0.999968	0.867065	0.376092
Ddit3	-0.139491	0.999968	0.865805	0.0932102
Myo10	0.119608	0.999968	0.86481	0.0138032
Tmc5	-0.206483	0.999968	0.864741	0.2802
Klf13	0.211003	0.999968	0.864203	0.00489028
Cd63	0.0258244	0.999968	0.863667	0.022933
Ppp1r14b	0.116169	0.999968	0.862897	0.160818
Capn5	0.164007	0.999968	0.860647	0.0737717
Apob	0.182934	0.999968	0.860542	0.00798002
Trabd	0.00428514	0.999968	0.859421	0.00284993
3110062M04Rik	0.875693	0.395977	0.858911	0.000257876
Slc25a20	-0.0262987	0.999968	0.857515	0.00941841
Nudt18	0.104929	0.999968	0.856636	0.0396999
Kif18a	-0.147893	0.999968	0.856499	0.343969
Mapk6	-0.0229015	0.999968	0.856337	0.0496479
Car15	0.213108	0.999968	0.856259	0.0216197
Ptpn1	0.240797	0.498938	0.854601	7.24911e-07
Nrbp2	-0.00117196	0.999968	0.85404	0.000735022
Tcp11			0.853437	0.122187
Nras	-0.091923	0.999968	0.852846	0.0414194
Kcnj15	0.263894	0.999968	0.852598	0.00037219
Rrp1b	0.102139	0.999968	0.851037	0.0162919
Hectd2	-0.223987	0.999968	0.850764	0.169503
Ssh3	0.130904	0.999968	0.848529	0.01731
Tpm4	-0.478411	0.17013	0.847663	0.1653
Cks1b	-0.0692947	0.999968	0.847543	0.20296
Acot8	0.10945	0.999968	0.847028	0.0585193
Sorbs1	0.128046	0.999968	0.847028	0.00195071
Abracl	-0.00370064	0.999968	0.846944	0.0364648
Shq1	-0.176704	0.999968	0.846436	0.0341104
Tmem52	0.25707	0.999968	0.845985	0.0863081
Zfp1	-0.0349684	0.999968	0.84551	0.00720239
Grem2	-1.55081	0.999968	0.844369	0.471271
Tnfsf13	0.0825471	0.999968	0.844203	0.0793148
Nfkbie	-0.0563035	0.999968	0.843855	0.221586
4921507P07Rik	-0.16279	0.999968	0.840961	0.240777
Fam110c	0.157064	0.999968	0.840679	0.00259705
Wwtr1	0.0433711	0.999968	0.840216	0.0191278
Chrd	0.0995401	0.999968	0.840168	0.0102141
Lama5	-0.00473876	0.999968	0.838976	0.0272193
Fitm2	-0.0296005	0.999968	0.838412	4.49753e-07
Cdc42ep1	0.142891	0.999968	0.838223	0.0228549
Arhgef3	0.0566421	0.999968	0.837515	0.00735549
Phf21b	0.123996	0.999968	0.837215	0.00616707
Ncoa4	0.246493	0.999968	0.836896	0.202752
Mafb	-0.11401	0.999968	0.835071	0.0306139
Slc1a5	-0.0278316	0.999968	0.834758	0.00460219
Cd302	0.0646421	0.999968	0.833881	0.000499607
Gdap2	-0.12115	0.999968	0.833431	0.00509961
Tlr6			0.833262	0.49417
1500015A07Rik	0.0501925	0.999968	0.833084	0.280395
Plekho1	-0.200705	0.999968	0.832998	0.00324683
Comp	-0.489259	0.999968	0.832868	0.283148
Atf4	-0.0664289	0.999968	0.832782	0.00568416
Bspry	-0.176551	0.999968	0.832255	0.0176029
Vps37c	-0.0593665	0.999968	0.831934	0.000208777
Fas	0.0391698	0.999968	0.831848	0.00408612
Rin1	0.0385747	0.999968	0.830989	0.188236
Ifi27l2b			0.830778	0.335939
Sh3bp4	-0.0244413	0.999968	0.83043	0.0599238
Shb	0.00689786	0.999968	0.829817	0.0243327
B2m	-0.327739	0.999968	0.828816	0.156883
Sema4b	-0.0781113	0.999968	0.828541	0.100822
Hsd17b7	0.820822	0.0258918	0.827792	9.56787e-07
Eci2	-0.0692947	0.999968	0.827122	0.00595852
Nupr1	-0.911872		0.826249	0.369108
Als2cr12	0.0964025	0.999968	0.825401	0.181246
Akr1c13	0.247749	0.999968	0.824384	0.0766144
Tfpi2	0.236107	0.999968	0.823513	0.141398
Osbpl10	0.0379923	0.999968	0.823291	0.000897855
Cdc42ep4	-0.0480386	0.999968	0.822779	0.0234746
Arnt2	-0.0168143	0.999968	0.82213	0.00173844
Stx18	-0.0568952	0.999968	0.821826	0.000313195
Ccnl1	-0.257239	0.812553	0.819589	0.0266082
Tuba1b	0.11381	0.999968	0.818901	0.183875
Mrps18b	0.0101122	0.999968	0.818785	0.0487937
St14	-0.128399	0.999968	0.818505	0.147756
Gm9895			0.818394	0.140994
Gadd45b	-0.454239	0.922014	0.818298	0.144846
Tax1bp3	0.00237055	0.999968	0.818252	0.138128
E230013L22Rik	0.044425	0.999968	0.818007	0.0606055
AI507597	0.0892648	0.999968	0.817966	0.0549233
Nt5dc3	0.150899	0.999968	0.817767	0.0295933
Bex2			0.817149	0.305496
Runx1	-0.163813	0.999968	0.816512	0.24448
Rap1b	0.0154706	0.999968	0.816407	0.036448
Gins2	-0.209075	0.999968	0.815916	0.147241
Ptbp3	-0.0185672	0.999968	0.812402	0.031294
Dnajc5	-0.00441788	0.999968	0.812304	0.012273
Adgrg1	0.121393	0.999968	0.811978	0.00639021
Tmem43	-0.0906305	0.999968	0.810827	0.0860895
Atox1	0.147439	0.999968	0.809487	0.0521941
Creg1	0.0729221	0.999968	0.808295	1.32144e-05
9530026P05Rik			0.808212	0.258984
Glul	0.313325	0.999968	0.806046	0.0154386
Tead3	0.0124688	0.999968	0.80567	0.000657356
Smoc1	-0.298418	0.999968	0.804888	0.225713
Setmar	0.226239	0.999968	0.804078	0.00988932
Kctd13	0.043296	0.999968	0.802887	0.123883
Bak1	0.107526	0.999968	0.802433	0.128325
Lsr	0.00551983	0.999968	0.802174	0.0415518
Entpd1	0.187602	0.999968	0.801923	0.0532486
4930539E08Rik	0.12908	0.999968	0.801567	0.165955
Zfp202	-0.0434904	0.999968	0.801434	0.0587045
Ftl1	-0.00813706	0.999968	0.799575	0.0673546
Slc25a33	0.158665	0.999968	0.799352	0.0425845
Tuft1	0.136485	0.999968	0.79921	0.0272636
Il1r2			0.798929	0.573656
Trip10	-0.172251	0.999968	0.797504	0.0742126
Parp9	-0.627492	0.758906	0.796798	0.124956
Txnip	-0.223472	0.999968	0.795509	0.0162798
Rad54l2	0.111976	0.999968	0.795374	0.00162021
Acot1	-0.27254	0.999968	0.795203	0.0662253
Rrbp1	0.185314	0.869185	0.794136	0.0667156
Fam166a	-0.120247	0.999968	0.793242	0.250263
H3f3b	-0.112919	0.979324	0.792647	0.110144
Ppp2r1b	0.0087924	0.999968	0.792502	0.0345997
Cpe	-0.0878838	0.999968	0.791714	0.320225
Chpf	0.120592	0.999968	0.791175	0.103857
Slc43a1	-0.438186	0.999968	0.790518	0.436001
Pitpnm1	0.0302589	0.999968	0.790416	0.0337664
Usp22	0.0025977	0.999968	0.789986	0.0141848
Ret	0.131407	0.999968	0.788473	0.411209
H2-K1	-0.49041	0.999968	0.788412	0.191866
Tamm41	-0.00278364	0.999968	0.788113	0.00836765
Pim3	0.161668	0.999968	0.788101	0.0215503
Egfr	0.12067	0.999968	0.787224	0.000330669
Ppip5k1	-0.13659	0.999968	0.786707	0.00807479
Pkp2	-0.119435	0.999968	0.785705	0.000570221
Uchl3	0.135307	0.999968	0.785608	0.188481
Pdilt	-0.935072	0.121931	0.784685	0.00159527
Elmsan1	-0.132916	0.999968	0.784627	0.0376048
Klk1b27	0.447571	0.999968	0.783847	0.135562
Ptgs2			0.783572	0.456394
Wsb1	0.18111	0.999968	0.783413	0.0122046
Mettl22	-0.186792	0.999968	0.782955	0.149153
Sult1d1	0.17416	0.999968	0.782291	0.0949008
Oplah	0.0496414	0.999968	0.782101	0.00459706
Cyp27a1	0.174572	0.999968	0.781823	0.0973155
Sesn2	0.32779	0.441099	0.781571	0.0559164
Tmem82	-0.0569957	0.999968	0.780995	0.0358829
Gstm5	0.0884464	0.999968	0.780744	0.0635046
Cyth1	0.00653793	0.999968	0.780255	0.023976
Sybu	0.417644	0.999968	0.780099	0.0219413
Lpin1	0.407285	0.234214	0.779697	0.0613362
Muc1	-0.51883	0.999968	0.779304	0.195008
Ext1	0.01359	0.999968	0.778625	0.0269425
2410002F23Rik	0.0313891	0.999968	0.777882	0.0232778
Agpat4	0.0491441	0.999968	0.777614	0.212157
Ppp1cc	-0.178175	0.999968	0.776649	0.00306505
Rab20	-0.00564378	0.999968	0.776175	0.0599238
Sh3bp2	-0.107419	0.999968	0.775249	0.111373
Lmna	0.0654012	0.999968	0.775209	0.0276585
E130012A19Rik	0.412023	0.999968	0.775145	0.205688
F11r	0.188046	0.643575	0.774599	0.0140303
S100a11	-0.0570829	0.999968	0.773806	0.165999
Ccdc101	0.0433834	0.999968	0.772864	0.00881064
Cenpt	0.0450306	0.999968	0.770854	0.217942
Nfkbib	0.0168228	0.999968	0.769954	0.0112456
Ccdc86	0.0133195	0.999968	0.769468	0.0278903
Prss23	-0.071097	0.999968	0.769012	0.0299394
Hsd3b7	0.130014	0.999968	0.768723	0.0337359
Slc25a34	-0.0371423	0.999968	0.768222	0.0055066
Gp1ba			0.768094	0.171399
Dapp1	-0.115233	0.999968	0.767832	0.208822
Zfand2a	-0.049631	0.999968	0.767821	0.0578573
Pgs1	0.019058	0.999968	0.766888	0.0948398
Irak3	0.131989	0.999968	0.766686	0.0362134
Ltbr	0.0400745	0.999968	0.76644	0.00646389
Pfkfb3	-0.317065	0.958458	0.76604	0.077566
Tfeb	0.0315304	0.999968	0.76599	0.0778062
Sik2	0.00516646	0.999968	0.765613	0.00237981
Epb4.2	-0.254663	0.999968	0.765135	0.412781
Ctxn1	-0.0704782	0.999968	0.764399	0.0641808
Ifnlr1	-0.132332	0.999968	0.764188	0.0534664
Ada	-0.137537	0.999968	0.762603	0.021592
Gstm6	1.10137	0.60089	0.762527	0.396233
Fam118b	0.0968314	0.999968	0.762509	0.0653207
Mmp14	-0.16019	0.999968	0.762501	0.099058
Plxna2	-0.0222031	0.999968	0.760674	0.0499527
4833422C13Rik	-0.148164	0.999968	0.760419	0.0110596
Utp14a	-0.113677	0.999968	0.760242	0.00165122
Phc2	-0.0657176	0.999968	0.7594	0.0505302
Gm19710	-0.566467	0.755492	0.759214	0.188481
Fbxo2	-0.375701	0.999968	0.759184	0.106636
Apoc1	-1.10925	0.77812	0.759001	0.409485
Gimap9	0.0587525	0.999968	0.758954	0.171775
Slc22a3			0.757616	0.519272
Emd	0.0554839	0.999968	0.757591	0.0277159
Sowahc	-0.016849	0.999968	0.757416	0.0217225
Enpp6	0.116127	0.999968	0.757095	0.0564422
Cd151	-0.0422543	0.999968	0.756285	0.0789838
Zyx	0.0138443	0.999968	0.756004	0.00521927
Src	0.0218764	0.999968	0.755437	0.0315601
Cd24a	-0.147884	0.999968	0.754028	0.08946
Gtf2f2	-0.109732	0.999968	0.753135	0.0140367
Lgals8	-0.0531084	0.999968	0.751736	0.0537233
Sh3rf1	0.487788	0.00230505	0.751302	0.00472866
H2-Q4	-0.374292	0.999968	0.750758	0.248793
Noc4l	-0.0735208	0.999968	0.749544	0.0689887
Cyb561	0.0576363	0.999968	0.749336	0.12389
Tmem87b	0.0284856	0.999968	0.748509	0.0132709
Asprv1			0.748244	0.551085
Tatdn2	0.136221	0.999968	0.747654	0.000796339
Slc35e4	0.0452605	0.999968	0.747586	0.127056
Gns	-0.0541201	0.999968	0.747503	0.00142728
Tbc1d15	-0.119878	0.999968	0.747122	0.000900469
Slc40a1	0.00107203	0.999968	0.747071	0.000900469
Prss30	0.221971	0.999968	0.746281	0.304192
Impdh2	0.0801848	0.999968	0.745659	0.013593
Acat2	-0.0249273	0.999968	0.745461	0.0153513
Calca	0.237958	0.999968	0.745155	0.293975
Eif2b3	-0.0322928	0.999968	0.744825	0.0133545
Arhgdia	0.0565945	0.999968	0.743782	0.0553217
Trmt61a	0.206889	0.999968	0.743516	0.105822
Gpr85	0.482937	0.999968	0.742865	0.470531
Gapdhs	-0.0474872	0.999968	0.741834	0.152495
Fblim1	0.0305813	0.999968	0.740955	0.269009
Tma16	-0.115697	0.999968	0.740041	0.0385309
Atf5	-0.0887131	0.999968	0.73989	0.135188
Pacsin3	-0.0358867	0.999968	0.739529	0.0585193
Ninj1	5.34606e-06	0.999968	0.739156	0.014159
Lyve1	0.375339	0.999968	0.738478	0.529739
Gpr160	0.177508	0.790299	0.736902	0.011797
5031439G07Rik	-0.00443641	0.999968	0.736892	0.0556069
Snhg6	-0.156164	0.999968	0.736258	0.0468592
Sra1	-0.0100531	0.999968	0.735949	0.032119
Ripk4	-0.0120009	0.999968	0.735359	0.00738415
Gna13	-0.0988266	0.999968	0.734737	0.00564204
Sqstm1	0.0521779	0.999968	0.73399	0.010004
Hgsnat	-0.0851191	0.999968	0.733327	0.104392
Ptp4a2	-0.0975868	0.999968	0.733066	0.113622
Omd	0.222695	0.999968	0.732917	0.595956
Slc25a45	-0.0954087	0.999968	0.732518	0.0112456
Rnps1	0.190263	0.999968	0.731908	0.0502636
Tex15	1.55331	0.0857156	0.73178	0.461329
Pfkfb1	-0.237537	0.999968	0.731548	0.156883
Tiparp	0.00388218	0.999968	0.73129	0.0580703
Itln1	-0.0488209	0.999968	0.73124	0.378469
Tubb5	-0.0606457	0.999968	0.730635	0.114143
Il17rb	-0.0553804	0.999968	0.730539	0.0606055
Lrfn4	-0.149461	0.999968	0.729644	0.118436
Gadd45g	-0.461115	0.999968	0.72893	0.0647376
Dcun1d3	0.0163218	0.999968	0.728579	0.0256562
Abca8b	0.371377	0.999968	0.727872	0.144846
Bhlhe41	-0.180067	0.999968	0.727653	0.116641
Optn	-0.0649737	0.999968	0.727355	0.0786348
Syne3	-0.253152	0.999968	0.727121	0.0559297
Dgat2	0.0565706	0.999968	0.72684	0.0252089
Necab1	0.181244	0.999968	0.726583	0.266436
Mbd1	0.148897	0.999968	0.726539	4.49753e-07
Cd9	0.171059	0.999968	0.726051	0.17456
Dusp16	-0.037829	0.999968	0.725305	0.00049389
Mesdc1	0.203121	0.858426	0.724996	0.125563
Nlrc5	-0.241354	0.999968	0.724741	0.266694
Sdad1	0.123947	0.999968	0.723469	0.0185425
Bsn			0.723392	0.463672
Decr2	0.243511	0.560805	0.722888	0.00738415
Nmi	-0.820617	0.726926	0.722759	0.163055
Grn	-0.0326794	0.999968	0.722716	0.0224455
Ankrd6	-0.091629	0.999968	0.722598	0.0822192
Ptpn23	0.0540967	0.999968	0.722145	0.111829
Cd276	-0.790828	0.997963	0.721932	0.593434
Donson	-0.18979	0.999968	0.721517	0.176436
Jmjd1c	-0.011381	0.999968	0.721188	0.00639021
Polr2h	-0.179884	0.999968	0.721002	0.036748
C1qtnf4	-0.203442	0.999968	0.719752	0.0281839
Sntb2	-0.0761438	0.999968	0.718992	0.0171994
Pdpn	0.0897403	0.999968	0.718607	0.108659
Ccdc85b	-0.0358396	0.999968	0.718543	0.191357
Mfsd12	0.228074	0.999968	0.718082	0.0677382
Ptgfr	0.275157	0.999968	0.717804	0.000377704
Wee1	0.28878	0.76642	0.71746	0.121455
Aen	-0.0228807	0.999968	0.715073	0.0617229
Cnn3	0.102926	0.999968	0.713373	0.0326778
Bag3	-0.0860374	0.999968	0.712583	0.108273
Baz1a	-0.0315032	0.999968	0.71248	0.0284897
Timp4			0.71195	0.44674
Gtf2f1	0.0857046	0.999968	0.711679	0.0601293
Eif5a2	0.223513	0.999968	0.711375	0.0162863
Ddc	0.138243	0.999968	0.710342	0.0162919
Tjp2	-0.0398152	0.999968	0.710166	0.064122
Ncdn	0.180546	0.999968	0.709806	0.0521941
Cdc42se2	-0.0187786	0.999968	0.709562	0.0658541
Auts2	-0.0270869	0.999968	0.709404	0.140994
Gcnt4	-0.293557	0.999968	0.709184	0.0722701
Ache	0.162289	0.999968	0.709012	0.262506
Atp6v0a4	0.244236	0.88917	0.707963	0.00869242
Tmbim1	-0.186296	0.999968	0.707745	0.0337664
Zfp112	0.0370613	0.999968	0.707236	0.109515
Eif2ak2	-0.131158	0.999968	0.704798	0.150543
Sec14l2	0.211147	0.999968	0.704769	0.177525
Zmat3	0.241529	0.777414	0.702658	0.0945749
BC048609	-0.125242	0.999968	0.70225	0.357708
Ppp2r5b	-0.038775	0.999968	0.701854	0.0302845
Entpd2	-0.0189297	0.999968	0.70172	0.0648153
Igsf5	0.020268	0.999968	0.701668	0.126344
Zfp429	-0.232881	0.999968	0.701139	0.0500785
Pvrl4	-0.180383	0.999968	0.699022	0.05559
Rfx5	-0.110394	0.999968	0.699007	0.146785
Map3k5	0.10017	0.999968	0.698261	0.000250506
9230116L04Rik			0.697993	0.459854
Jmjd7	-0.072012	0.999968	0.697908	0.0682262
Creld2	0.0628222	0.999968	0.697902	0.0439856
Chd5			0.697512	0.304772
Rmdn2	0.0312504	0.999968	0.697219	0.0516304
Dnah17	0.047101	0.999968	0.696733	0.137331
Lrig1	0.17736	0.999968	0.69604	0.00248756
Ppp2cb	0.0983591	0.999968	0.695522	0.0272636
Iffo1	0.0465497	0.999968	0.694757	0.0892018
Rin2	-0.0343276	0.999968	0.694449	0.0143473
Hn1l	0.316986	0.780833	0.694121	0.0738802
D230025D16Rik	-0.0393777	0.999968	0.693341	0.00109219
Lpin3	-0.0395739	0.999968	0.693327	0.0208642
Srpr	0.00881382	0.999968	0.692628	0.0269493
Cyp4a31	-0.066319	0.999968	0.691438	0.0452108
Adat3	-0.253991	0.999968	0.691011	0.290484
1810011O10Rik	0.0958824	0.999968	0.690592	0.176909
Reep4	0.0349081	0.999968	0.689921	0.108867
Kcne1	0.430016	0.95624	0.689919	0.00121251
Tubb4b	0.254332	0.999968	0.689848	0.224047
Pcgf5	-0.18466	0.999968	0.689418	0.0147127
Vwa5a	-0.230676	0.999968	0.689042	0.0050188
Mtmr11	0.034127	0.999968	0.688929	0.0287387
Klf9	0.0836802	0.999968	0.687686	0.0601391
Il6ra	-0.179103	0.999968	0.687425	0.163777
Ablim3	0.318856	0.999968	0.68717	0.0740325
Zmynd15	-0.210708	0.999968	0.684559	0.314584
Ubb	-0.0501912	0.999968	0.68274	0.0191278
Med13l	0.00771389	0.999968	0.682509	0.00176216
Gm1821	-0.0449498	0.999968	0.681985	0.0185405
Nptxr	-0.229007	0.999968	0.681555	0.100716
Chil1			0.680623	0.539178
Nfkbid			0.680375	0.385509
Got1	0.0837788	0.999968	0.680338	0.00150966
Lypd1	-0.2155	0.999968	0.680258	0.364945
Gpr157	0.0635693	0.999968	0.679209	0.102459
Tap2	-0.469249	0.999968	0.679091	0.164195
Large	0.194036	0.979324	0.678809	0.0351588
Rpl27	-0.430349	0.999968	0.6784	0.263853
Cep83	0.0226531	0.999968	0.678317	0.0153826
Sh3tc2	0.0913927	0.999968	0.678305	0.00180061
Riok3	0.0421945	0.999968	0.678243	0.0578573
Tnfaip1	-0.00416223	0.999968	0.677531	0.0178591
Vsig10l	-0.206436	0.999968	0.677263	0.00193791
Snhg7	-0.420634	0.999968	0.676812	0.0252836
Mef2d	0.0385523	0.999968	0.676723	0.00458065
9530027J09Rik	-0.254198	0.999968	0.676701	0.0578573
Erf	0.189387	0.752997	0.676414	0.00472866
Btg1	-0.215031	0.987246	0.676255	0.0730903
Pak1	-0.198631	0.999968	0.67565	0.0145936
Sesn3	-0.10399	0.999968	0.675441	0.269211
Rpia	-0.025596	0.999968	0.675013	0.199332
Tmem117	0.0972402	0.999968	0.674979	0.0753272
4931440P22Rik			0.674655	0.113622
1700037H04Rik	-0.00114562	0.999968	0.674232	0.236965
Bcl2l13	-0.00782754	0.999968	0.67417	0.0216085
Hnrnpa1	-0.124413	0.999968	0.67414	0.00971649
Aldh1l1	0.087246	0.999968	0.67388	0.00057849
Mafk	-0.0170093	0.999968	0.673784	0.000652197
BC020402	-0.485281	0.709517	0.673722	0.0677382
Pcx	0.0937495	0.999968	0.673505	0.0294886
Nsmf	0.094847	0.999968	0.672897	0.0275372
Ndrg1	0.256962	0.958458	0.672745	0.195834
Eif1	-0.0157932	0.999968	0.67227	0.0242619
Ormdl3	0.108108	0.999968	0.672099	0.0853186
Gm15706	0.279871	0.999968	0.670637	0.214786
Mia2	0.244715	0.999968	0.669792	0.0702827
Cdc42se1	-0.0644833	0.999968	0.669231	0.149032
Sez6l2			0.669046	0.29525
Iqgap2	0.224131	0.999968	0.668696	0.0470037
Dcdc2a	-0.0558351	0.999968	0.668277	0.00881064
Sema4c	0.0206282	0.999968	0.668059	0.12101
Ren1	0.15583	0.999968	0.66802	0.360054
Ren2	0.15583	0.999968	0.66802	0.360054
Tmem150b	-0.00191858	0.999968	0.667692	0.284537
Slc22a21	0.246689	0.999968	0.666528	0.210033
Tpd52	0.0537632	0.999968	0.666406	0.00926222
Ntmt1	-0.117403	0.999968	0.665995	0.114049
Ticam1	0.107057	0.999968	0.665658	0.0153609
Ssh1	-0.151301	0.999968	0.665547	0.178127
Asic2	0.171942	0.999968	0.662482	0.324865
Mir5128			0.662451	0.344837
Capn11	5.16318	0.0704553	0.662438	0.856316
Fdxacb1	-0.150448	0.999968	0.662385	0.0649401
AI506816	-1.11672	0.999968	0.662368	0.843437
Rasa2	-0.0132112	0.999968	0.662338	0.0410016
Hps1	0.0407382	0.999968	0.662192	0.0726329
Sec61a1	-0.00245675	0.999968	0.662091	0.073236
Prps1	0.0955876	0.999968	0.66209	0.00643906
Ssh2	0.16811	0.999968	0.661717	3.15119e-05
Anxa3	-0.0485159	0.999968	0.661695	0.214371
Olfml2b	1.53924	2.75606e-12	0.661223	0.493315
A230020J21Rik	0.220288	0.999968	0.660574	0.371659
Itga7	0.178358	0.999968	0.660485	0.0189429
Dbf4	0.106084	0.999968	0.659945	0.2335
Cdk20	0.0261139	0.999968	0.659924	0.0092064
Arid5b	0.0788977	0.999968	0.659911	0.111441
Slc35e3	0.220889	0.925928	0.659801	0.0158029
Ywhag	0.020335	0.999968	0.659526	0.135287
Bik	0.188131	0.999968	0.659478	0.238953
Rxra	0.129509	0.999968	0.659146	0.0526728
Hacl1	0.189498	0.999968	0.658783	0.292871
Sdcbp	0.0376079	0.999968	0.65852	0.0915331
BC029722	0.0319575	0.999968	0.658403	0.0363927
Mettl1	-0.183311	0.999968	0.657866	0.0426387
Morf4l2	-0.0839658	0.999968	0.657729	0.101852
Yrdc	0.0242333	0.999968	0.657255	0.0942628
Rpl36	0.0700702	0.999968	0.657194	0.159807
Mir17hg	-0.0504039	0.999968	0.65693	0.264081
Tex30	0.114755	0.999968	0.656898	0.0395872
Mfsd7b	0.153973	0.999968	0.65682	0.0662905
Rbm12	0.0832654	0.999968	0.656283	0.027744
Stk19	0.0133111	0.999968	0.655961	0.0227101
Cyp4a32	0.317569	0.999968	0.655686	0.28438
Dtnbp1	0.0337239	0.999968	0.655458	0.000274786
Parp14	-0.434054	0.999968	0.655363	0.271018
Nek5	0.270054	0.999968	0.655286	0.168246
Tchh	-0.318175	0.999968	0.655255	0.091489
Dhrs7	-0.191145	0.999968	0.65476	0.121932
Mir8097	0.212817	0.999968	0.654441	0.12516
Bzw2	-0.0021214	0.999968	0.653535	0.0530766
Grasp	0.245742	0.999968	0.652903	0.121621
Nop16	0.0144419	0.999968	0.652154	0.0169103
Kctd15	0.0112408	0.999968	0.652034	0.0150827
Fus	-0.00350973	0.999968	0.651869	0.0797902
Psme2	0.09273	0.999968	0.650931	0.26436
Adap2	0.0841801	0.999968	0.650526	0.00646389
Cdkl4	0.79951	0.963397	0.650502	0.384684
Capg	0.422193	0.999968	0.649329	0.474517
Gimap8	0.197983	0.999968	0.649031	0.288962
Rtn4	-0.0572579	0.999968	0.648872	0.0894574
Chpf2	-0.101607	0.999968	0.64847	0.0804547
R3hcc1l	-0.00229747	0.999968	0.648201	0.00388424
Ppan	-0.0836998	0.999968	0.648149	0.0800955
Dok4	0.0732133	0.999968	0.648072	0.0142417
Mcm2	-0.132071	0.999968	0.648042	0.223449
Tacc1	0.0631518	0.999968	0.648023	0.017061
Wbp1l	0.178305	0.770318	0.648002	0.000482148
Cic	0.0672338	0.999968	0.647609	0.00253399
Mmp24	0.0478574	0.999968	0.647588	0.102002
Prr15l	0.0512377	0.999968	0.647502	0.00452552
Cfap69	-0.189316	0.999968	0.646982	0.033416
Tmem11	-0.0157467	0.999968	0.646355	0.00787481
Rpl23	-0.0766423	0.999968	0.646233	0.0153826
Psmb9	-0.269031	0.999968	0.646216	0.506427
Rps20	-0.00820691	0.999968	0.645507	0.0729713
Use1	-0.140178	0.995217	0.645479	0.00243539
P4ha2	-0.0333272	0.999968	0.645225	0.0145936
Nol4l	0.194211	0.999968	0.645201	0.00489078
Hoga1	-0.0979776	0.999968	0.645112	0.132886
Ptprj	0.0273742	0.999968	0.644935	0.0133164
Gm15441	-0.287895	0.996962	0.644897	0.0722899
Pde4d	0.355573	0.858426	0.644108	0.0209465
Rnf145	-0.235348	0.812628	0.64388	0.0578521
Ccr1	0.189386	0.999968	0.643199	0.239115
Trim47	-0.00546995	0.999968	0.643111	0.0524044
Igf2os	1.89591	0.999968	0.643057	0.718296
Stk32c	0.264316	0.999968	0.642786	0.280295
Pdgfb	-0.0115302	0.999968	0.642457	0.149629
Dnaaf3			0.642371	0.557232
Brms1	-0.00202334	0.999968	0.641701	0.00816597
Slc30a2	0.147532	0.999968	0.641605	0.146139
Zbtb10	-0.0322602	0.999968	0.640673	0.00328823
Psmd8	0.0245033	0.999968	0.639935	0.122194
Stap2	-0.256529	0.999968	0.639519	0.205185
B4galt2	0.0208902	0.999968	0.638967	0.175666
Tor2a	-0.027419	0.999968	0.638594	0.0369648
Rgs7			0.638261	0.663364
Grb10	0.0775128	0.999968	0.638108	0.0207909
Thpo	0.145564	0.999968	0.637903	0.0437653
Zfand5	-0.119839	0.999968	0.63789	0.0942628
Rdh11	0.165211	0.999968	0.637484	0.0425845
Csnk1e	-0.129715	0.999968	0.636947	0.112677
Ddx21	-0.0863398	0.999968	0.636443	0.000646135
Zfp948	0.361649	0.999968	0.636082	0.140209
Plat	-0.35222	0.999968	0.635958	0.324854
Hsd17b4	0.11419	0.828129	0.635424	0.0016567
Arpc5	0.0826277	0.999968	0.635042	0.084838
Agfg2	0.0509365	0.999968	0.634663	0.0153472
Col18a1	-0.0301026	0.999968	0.634542	0.228497
Homer3	-0.0609106	0.999968	0.634531	0.0464533
Gm11837	0.0726275	0.999968	0.633265	0.38061
Abtb2	-0.0122443	0.999968	0.633144	0.143196
Mrpl52	0.0429118	0.999968	0.63296	0.197833
Klhl30			0.632527	0.61432
Ddr1	0.255772	0.571422	0.63163	0.00646389
Hacd1	0.0779318	0.999968	0.631192	0.0510457
Mocos	-0.379606	0.395977	0.630071	0.075551
Plekhm1	0.0833098	0.999968	0.629644	0.00655452
Tmem125	0.0112966	0.999968	0.629295	0.101273
Git1	0.0296237	0.999968	0.629227	0.0453458
Adra1a	0.26449	0.999968	0.629029	0.0931047
Cfd	-2.54817	0.542762	0.629002	0.77855
Rpl17	-0.284083	0.999968	0.627121	0.244087
Fdft1	0.09414	0.999968	0.627079	0.0307156
Gdf11	-0.32956	0.999968	0.626109	0.170523
Nr1h4	-0.0430644	0.999968	0.62585	0.120669
Ngdn	-0.116618	0.999968	0.625426	0.00713561
Acpp	-0.261355	0.999968	0.62508	0.228676
Arhgap11a	0.166596	0.999968	0.624533	0.304177
Gmds	-0.114943	0.999968	0.624515	0.159165
Ccrn4l	0.443392	0.999968	0.624445	0.491845
Cdh1	-0.0217006	0.999968	0.624163	0.194265
Lysmd3	-0.0632715	0.999968	0.623381	0.00861986
Per2	0.248528	0.999968	0.623324	0.164798
Prmt6	0.17508	0.999968	0.623116	0.0648153
Kcnip2	0.804395	0.999968	0.623113	0.504092
Pck1	0.352546	0.788238	0.62296	0.144259
2310010G23Rik	0.105098	0.999968	0.622492	0.277438
Hoxb2	0.094246	0.999968	0.622451	0.209464
Gnpnat1	0.125079	0.999968	0.622314	0.0243327
Mcm9	-0.134239	0.999968	0.622066	0.0502005
Xrn2	-0.0417569	0.999968	0.621796	0.000216789
Trpv5	0.335318	0.999968	0.621707	0.0218069
Tmsb10	-0.201355	0.999968	0.621495	0.404569
Skil	0.133634	0.999968	0.621425	0.0113891
Gpr39	-0.202207	0.999968	0.619992	0.371193
Pik3c2g	0.206235	0.999968	0.619481	0.530951
Mettl6	-0.0821093	0.999968	0.618935	0.0544529
Lrrc28	-0.0468973	0.999968	0.618755	0.0562479
Fndc4	0.483174	0.999968	0.618751	0.367241
Gpr146	0.0228192	0.999968	0.618714	0.000570497
Myo19	0.162081	0.999968	0.618669	0.0293918
Brsk1	0.193088	0.999968	0.617477	0.183996
Rrs1	-0.102068	0.999968	0.616707	0.0566494
Mir147			0.616479	0.38246
Fbxw9	0.135479	0.999968	0.616192	0.121607
Blvrb	0.0293262	0.999968	0.616001	0.121761
Nol12	-0.136693	0.999968	0.615333	0.119008
Samd4b	0.0622501	0.999968	0.615321	0.00681709
Tmem171	-0.228147	0.999968	0.614886	0.348211
Ubtd1	0.0391834	0.999968	0.614875	0.0551314
Snhg17	-0.0517872	0.999968	0.61439	0.222633
Phf13	0.0770158	0.999968	0.61419	0.117256
Ica1	0.12413	0.999968	0.614187	0.204898
Atp13a3	0.0713122	0.999968	0.613478	0.0590543
Slc51b	0.181374	0.999968	0.613381	0.171092
Sidt2	0.101443	0.999968	0.613016	0.0105299
Wbp5	0.17937	0.999968	0.612456	0.0703648
Ano10	0.078116	0.999968	0.612371	0.0159823
Casp7	-0.788058	0.185812	0.611168	0.308664
Gm11517			0.611129	0.474979
3110082I17Rik	-0.219428	0.999968	0.61106	0.222951
P3h4	0.104204	0.999968	0.610885	0.388367
Flt3	-0.194493	0.999968	0.610592	0.582439
Slc6a8	-0.0517104	0.999968	0.610441	0.000261415
4930413G21Rik	0.147142	0.999968	0.610435	0.0781178
Mfsd10	-0.187237	0.858426	0.609531	0.0994116
Chmp2a	-0.0536438	0.999968	0.609524	0.0906177
Hrct1	-0.248796	0.999968	0.609277	0.245107
Gins1	-0.480523	0.999968	0.608639	0.230025
Rpsa	0.156637	0.999968	0.608563	0.209464
Il18bp	0.205644	0.999968	0.60853	0.361413
Cep170	-0.116331	0.999968	0.608433	0.158651
Adam10	0.0330569	0.999968	0.608413	0.106719
Mb21d2	0.156196	0.999968	0.608014	0.0278838
6330416G13Rik	0.15922	0.999968	0.607897	0.0249014
Surf4	0.0200573	0.999968	0.607891	0.165999
Zfp330	0.0964861	0.999968	0.607871	0.097989
Slc38a2	-0.164456	0.999968	0.607379	0.127001
Ankrd37	0.00584166	0.999968	0.607173	0.133391
2310047M10Rik	-0.110268	0.999968	0.606948	0.0702131
Sipa1l2	0.102736	0.999968	0.606582	0.117003
Spty2d1	0.0869411	0.999968	0.606562	0.0251586
Klk1b3	0.373112	0.999968	0.605968	0.135724
Ablim2	0.196506	0.999968	0.605948	0.374753
Aldh18a1	-0.0274347	0.999968	0.605701	0.387456
Mif	0.00951426	0.999968	0.605318	0.0301888
Gpnmb	-2.17355	0.696346	0.605289
Nhp2l1	-0.199196	0.999968	0.605275	0.159171
Ikbke	-0.0242008	0.999968	0.604163	0.358678
Heatr1	0.0642735	0.999968	0.604082	0.0313339
Ppp2r2d	0.0632735	0.999968	0.603962	0.00168489
Mettl2	0.11086	0.999968	0.603795	0.0811644
Plec	0.00717788	0.999968	0.603437	0.088435
Id2	0.198215	0.996569	0.603213	0.18429
Tmprss4	-0.128833	0.999968	0.602916	0.307562
Ltv1	0.0480877	0.999968	0.602885	0.0362134
Mbl1	0.309835	0.999968	0.602408	0.191209
Pde10a	0.0694144	0.999968	0.602364	0.350318
Rnasek	0.0598023	0.999968	0.601822	0.149629
Dgkh	-0.172902	0.999968	0.601287	0.216147
Ces2b	-0.000707236	0.999968	0.600151	0.315226
1700017B05Rik	0.0276496	0.999968	0.599915	0.206613
Heca	-0.0853862	0.999968	0.599751	0.0609772
Ggnbp2	-0.00442127	0.999968	0.599523	0.000923972
Rab6a	0.0744788	0.999968	0.599207	0.0365752
Ric8	-0.0668248	0.999968	0.598981	0.0166049
Mospd1	-0.0250833	0.999968	0.598639	0.0132947
Gm15471	-0.291374	0.999968	0.59862	0.315665
Aldh3b1	-0.129561	0.999968	0.597759	0.0609772
Rpl22l1	0.068371	0.999968	0.597589	0.0282518
Gpx1	0.128503	0.999968	0.597486	0.0728777
Slc35b3	0.0833375	0.999968	0.597364	0.173278
Myo1h	0.0103683	0.999968	0.597242	0.182785
A4galt	0.160747	0.999968	0.597113	0.133472
Atp6v0a1	0.0267965	0.999968	0.596909	0.0944128
Med9	-0.000617201	0.999968	0.596882	0.0590543
Abcb1b	0.60823	0.999968	0.596862	0.476161
Manbal	0.0305567	0.999968	0.596616	0.104904
Marveld2	-0.127459	0.999968	0.59641	0.0313339
Tspyl2	-0.110124	0.999968	0.596215	0.117652
Aars	0.00745325	0.999968	0.596123	0.0952833
Eif3f	-0.0984737	0.999968	0.595815	0.0379772
Mir8114	0.188098	0.999968	0.595254	0.203132
Ipo5	0.0242404	0.999968	0.595232	0.0147998
Slc25a30	0.0498509	0.999968	0.594447	0.0389447
Hddc2	-0.139013	0.999968	0.594217	0.19667
Med15	0.0290851	0.999968	0.593167	0.018527
Spin1	-0.00998916	0.999968	0.593097	0.0134592
Pld2	0.00458701	0.999968	0.592834	0.08946
Bach1	-0.0928115	0.999968	0.592773	0.000134489
Rpl3	-0.0231633	0.999968	0.591824	0.0389432
Hsdl2	0.0840571	0.999968	0.591364	0.0281683
Tapbp	-0.286266	0.999968	0.591242	0.233994
Gem	-0.636167	0.999968	0.591028	0.528642
4930579K19Rik			0.590928	0.338466
Tmem251	-0.115745	0.999968	0.590141	0.00508887
Fgfbp1	-0.0604456	0.999968	0.589926	0.216863
Wibg	-0.0798917	0.999968	0.589653	0.123765
Ccdc94	-0.0221495	0.999968	0.588179	0.0934924
Zfp385a	0.0555874	0.999968	0.587995	0.0283811
Pdxk	0.302669	0.745432	0.587918	0.0470973
Vasp	-0.063997	0.999968	0.587256	0.233599
Nop58	-0.146029	0.999968	0.58717	0.0396999
Dusp4	0.167752	0.999968	0.586524	0.105011
Ngfrap1	0.0523257	0.999968	0.58645	0.051108
Mri1	-0.291698	0.999968	0.586112	0.0664941
Ms4a6d	0.52006	0.999968	0.585947	0.312143
Tmem248	-0.0127554	0.999968	0.585296	0.0228653
Cd1d1	-0.732589	0.999968	0.584803	0.522372
Kctd10	-0.0248002	0.999968	0.584597	0.135188
Ogfr	-0.0321892	0.999968	0.584373	0.0153974
Arrdc2	-0.045529	0.999968	0.584174	0.348321
Grwd1	0.0374129	0.999968	0.583795	0.0578754
Bcap29	0.00270638	0.999968	0.583496	0.130475
Mbd2	-0.029319	0.999968	0.583427	0.0494158
Nat2	0.0871501	0.999968	0.583229	0.1607
Cxx1a	-0.0476017	0.999968	0.583041	0.0547525
Alkbh2	0.148247	0.999968	0.582772	0.0556113
Gxylt1	0.173412	0.937905	0.582746	0.000848975
AW112010	-0.116752	0.999968	0.582116	0.510797
Pmm1	0.0683645	0.999968	0.582024	0.00556248
Ptpmt1	-0.0322612	0.999968	0.581979	0.123524
Gnl2	-0.0235144	0.999968	0.581952	0.0164042
Mapk7	-0.00250259	0.999968	0.58151	0.208376
Micall1	0.160569	0.999968	0.581267	0.00498231
Fance	0.0105239	0.999968	0.581182	0.0928273
Chsy1	0.0214582	0.999968	0.580517	0.192148
Ddx39b	-0.056475	0.999968	0.580267	0.189759
Fignl2	0.275448	0.999968	0.579909	0.158907
Arih2	-0.0328019	0.999968	0.579366	0.019628
G6pdx	-0.10359	0.999968	0.5793	0.209201
Xist	0.945128	0.999968	0.579294	0.849569
Fcf1	-0.0264352	0.999968	0.579102	0.180369
Itgb2l	-0.107569	0.999968	0.579098	0.301924
Ezh2	-0.329614	0.845914	0.578515	0.13374
Ptbp2	0.212039	0.999968	0.578309	0.0343214
Paox	-0.396528	0.999968	0.578304	0.239885
Bola2	0.142821	0.999968	0.578302	0.0798263
Ssr2	0.0620766	0.999968	0.578121	0.174964
Nfe2l2	0.0865941	0.999968	0.578064	0.0480126
Golt1b	-0.0263489	0.999968	0.577802	0.262428
Rgn	-0.0593763	0.999968	0.577342	0.140816
Gapdh			0.577048	0.327078
Parp10	-0.0116916	0.999968	0.576529	0.216847
Myh9	0.0212968	0.999968	0.576381	0.0671942
Ppp2r3c	-0.113213	0.999968	0.576295	0.00908496
Shc1	-0.00195029	0.999968	0.576283	0.0367482
Rps5	-0.0467563	0.999968	0.576178	0.0282345
2610016A17Rik			0.575987	0.37029
Slc4a4	0.209989	0.891991	0.575934	0.00890935
Map2k3	0.010236	0.999968	0.575551	0.0846988
Rab30	0.61551	0.999968	0.575534	0.302372
Rnmt	-0.123482	0.999968	0.575418	0.10016
Ulk1	0.135749	0.999968	0.575277	0.00374014
Ppara	0.203026	0.862036	0.574566	0.0124387
C77080	0.0979683	0.999968	0.574115	0.0381976
Irf2bp2	-0.0488737	0.999968	0.573565	0.0228113
Cttn	0.0606668	0.999968	0.573319	0.0784497
Map1lc3b	-0.0411919	0.999968	0.57311	0.000350698
Adamts3	0.669629	0.999968	0.572512	0.262422
Cxadr	-0.0127957	0.999968	0.572503	0.14806
Cask	0.0858382	0.999968	0.572481	0.0784666
Rev3l	-0.0921302	0.999968	0.572416	0.00442871
Rusc2	-0.0418156	0.999968	0.572133	0.100822
Cldn2	0.148717	0.999968	0.571655	0.00121251
Ube2e2	0.00638239	0.999968	0.571455	0.0722904
Sirpa	0.0583746	0.999968	0.571396	0.0488037
Eif3m	-0.0255953	0.999968	0.570978	2.16801e-05
Surf6	-0.0808055	0.999968	0.57072	0.0276585
P2rx4	0.0302083	0.999968	0.569875	0.0243327
Slc30a7	-0.0556632	0.999968	0.569711	0.0511022
Fam83h	0.0197265	0.999968	0.569595	0.0311986
Mir8094	0.139036	0.999968	0.569557	0.23543
Tab2	-0.0100239	0.999968	0.568757	0.04931
Zfp395	-0.0366542	0.999968	0.567991	0.0411702
Mfsd6l	-0.38221	0.89333	0.567961	0.116178
Gpatch4	0.0695187	0.999968	0.567896	0.0182492
Eif2s3x	0.224999	0.999968	0.567514	0.148058
Stx12	-0.0339756	0.999968	0.567285	0.0323157
Orai1	0.110473	0.999968	0.567073	0.211323
Bmp4	0.086112	0.999968	0.566183	0.0516304
Tinf2	-0.113048	0.999968	0.566052	0.176964
Arap1	-0.138173	0.999968	0.565976	0.216833
Mnt	0.00786035	0.999968	0.56586	2.87187e-07
Ddx49	0.0379531	0.999968	0.565722	0.022031
Cacng7	0.540495	0.999968	0.565654	0.602343
Acvr1	0.00453451	0.999968	0.56523	0.0542301
Asb4			0.564666	0.668307
Thyn1	0.0954897	0.999968	0.564376	0.143316
D430036J16Rik	-0.765138	0.999968	0.564118
Nkx6-2	0.0627068	0.999968	0.563899	0.311671
Alyref	-0.0612736	0.999968	0.563424	0.141144
Uhrf1	-0.21638	0.999968	0.563375	0.566877
Mrgbp	0.134041	0.999968	0.563328	0.179131
Lrig2	-0.105135	0.999968	0.562453	0.0337359
Rab4b	-0.00786725	0.999968	0.561999	0.159171
Cebpa	0.0736632	0.999968	0.561921	0.188714
Fam135a	-0.103796	0.999968	0.561804	9.9629e-05
Gmeb2	0.0693376	0.999968	0.561368	0.0243327
Tcta	0.0260324	0.999968	0.560543	0.0391977
Map3k13	0.202707	0.999968	0.559833	0.0750504
Tnfsfm13	0.104083	0.999968	0.559803	0.0978949
Aass	0.32246	0.775427	0.559301	0.101185
Npy6r	0.0401658	0.999968	0.558855	0.31596
Prr13	0.0250212	0.999968	0.558574	0.209464
Alkbh6	0.202589	0.999968	0.558101	0.142697
Trnau1ap	0.0375297	0.999968	0.558044	0.145346
Zc3h10	-0.0186764	0.999968	0.557956	0.00720097
Pxmp4	0.0149283	0.999968	0.557647	0.0487937
1110004F10Rik	-0.134154	0.999968	0.557373	0.036749
Mkl2	-0.0741556	0.999968	0.557066	0.0010708
Gmeb1	-0.118489	0.999968	0.556946	0.0318488
Dynlt1f	0.0993877	0.999968	0.556426	0.349674
Nop14	-0.0667943	0.999968	0.55611	0.00639021
B4galt3	0.0423409	0.999968	0.556079	0.204711
Smap2	0.0755036	0.999968	0.555871	0.145343
Sgsh	0.126919	0.999968	0.555201	0.185263
Dpysl3	0.207768	0.999968	0.5551	0.311888
H2-DMa	-0.253545	0.999968	0.554867	0.344887
Gsta3	0.331801	0.999968	0.554721	0.142405
Lipc			0.554572	0.732803
Sult2b1	-0.364814	0.999968	0.554497	0.523421
Nav2	0.434731	0.78113	0.554304	0.118767
Tob2	0.031935	0.999968	0.554239	0.233994
Ifngr2	-0.0857682	0.999968	0.554142	0.155634
Tmem151b	0.470377	0.999968	0.554113	0.158908
Ccdc149	-0.139786	0.999968	0.553324	0.0456621
Chrna2			0.553271	0.729594
Hoxb5	-0.441688	0.812628	0.553058	0.231991
Galnt15	-0.435979	0.999968	0.552895	0.586625
Dedd2	0.0690192	0.999968	0.552747	0.0470037
Fbxo44	0.127485	0.999968	0.551638	0.00138719
Spatc1	-0.0992323	0.999968	0.551544	0.284126
Ranbp1	0.0257731	0.999968	0.551445	0.191274
Rabggta	-0.038184	0.999968	0.551173	0.252155
Acer3	-0.214938	0.937878	0.551127	0.0279854
Cacfd1	0.17724	0.772779	0.550741	0.060127
Cyth2	0.0273018	0.999968	0.55014	0.0379227
Pnp	0.129105	0.999968	0.549836	0.0532793
Zdhhc13	0.0363361	0.999968	0.548459	0.0284778
Cds2	0.0430946	0.999968	0.547984	0.00124874
Nubp1	-0.158368	0.999968	0.546835	0.117207
Slc6a18	0.29711	0.772779	0.54565	0.0559297
Tbc1d1	0.214824	0.591958	0.545616	5.48816e-05
Cdt1	-0.115114	0.999968	0.545572	0.224019
Adra2a	-0.0195026	0.999968	0.545297	0.164759
Aim1	-0.120782	0.999968	0.545082	0.00449619
Otud7b	0.0213942	0.999968	0.544888	0.00323561
Dync1i2	0.138802	0.995217	0.54479	0.000252828
Bud13	-0.0531655	0.999968	0.544416	0.0365752
Rnf19a	0.0632293	0.999968	0.544089	0.00460219
Dnajc17	-0.061429	0.999968	0.543664	0.0644037
Decr1	-0.00453006	0.999968	0.54365	0.164759
Slc20a2	-0.0237433	0.999968	0.543445	0.128403
Taf9	-0.0664075	0.999968	0.543283	0.0736437
Mars	0.0593438	0.999968	0.542835	0.0587045
Psmd4	-0.0021922	0.999968	0.542731	0.039588
Gm28042	-0.0355588	0.999968	0.542107	0.0944593
Dis3	0.00169789	0.999968	0.542061	0.119819
E430018J23Rik	-0.0814342	0.999968	0.541985	0.00944794
Fh1	-0.174271	0.758906	0.541982	0.00273062
Stk32a	-0.182671	0.999968	0.541732	0.0906177
Eef1a1	-0.0406901	0.999968	0.541515	0.00412139
Doc2g	-0.148084	0.999968	0.541447	0.444148
Ccdc9	0.0652591	0.999968	0.540876	0.0257071
2810403D21Rik	0.0948417	0.999968	0.540835	0.293082
Papd4	-0.0589007	0.999968	0.540238	0.0942628
Gab2	0.0443139	0.999968	0.540005	0.0377508
Samd10	0.0621497	0.999968	0.539929	0.254107
Fntb	0.0661882	0.999968	0.539647	0.0852521
Avpi1	-0.0566978	0.999968	0.53956	0.0244741
Bid	0.116508	0.999968	0.53946	0.0313669
Dusp12	0.461411	0.000236008	0.539331	0.0464533
Gan	-0.296743	0.999968	0.539329	0.354226
Il17rc	-0.614591	0.999968	0.539228	0.10279
Shisa5	0.0893798	0.999968	0.539108	0.0757666
Mir703	0.00214416	0.999968	0.539072	0.0364311
Tmem158	-0.648233	0.34216	0.538322	0.536596
Pde3b	0.119156	0.999968	0.538279	0.049437
Rps19	-0.0711139	0.999968	0.537865	0.064122
Gtf2ird1	-0.017375	0.999968	0.537812	0.132759
Cwc22	0.0227138	0.999968	0.537142	0.0115837
Gramd1a	0.192364	0.999968	0.537123	0.0242619
Praf2	0.28922	0.999968	0.536898	0.314043
Mfsd2b	-0.102502	0.999968	0.536356	0.295345
Atxn7l2	0.0373632	0.999968	0.536302	0.211674
Ybx3	-0.0245425	0.999968	0.53609	0.0425845
Fam102a	0.0750157	0.999968	0.535239	0.118341
Tbcb	0.0977037	0.999968	0.535184	0.147773
Etf1	-0.0529192	0.999968	0.535139	0.00490287
Tlk2	-0.0317183	0.999968	0.535127	0.0134988
Miip	-0.0281728	0.999968	0.535032	0.0556113
Cnih4	0.0334811	0.999968	0.5347	0.0727316
Ttll10	-0.012597	0.999968	0.534622	0.0903044
Rab11b	-0.0333825	0.999968	0.534615	0.0203693
Mark2	-0.0194163	0.999968	0.534548	0.0875343
Rnf19b	-0.191677	0.999968	0.534051	0.0641116
Wdr74	0.0760392	0.999968	0.533992	0.0227332
Gnai2	0.0382443	0.999968	0.53399	0.0718678
Aifm2	-0.0368578	0.999968	0.533837	0.0879421
Cited2	-0.188934	0.999968	0.533629	0.134357
Fam84b	0.154364	0.785197	0.533125	0.0293918
Map4	0.0951074	0.999968	0.533087	0.0798263
Gp2	0.354543	0.999968	0.532768	0.252675
Dusp22	-0.0606367	0.999968	0.532502	0.180825
Tmem176b	-0.0731384	0.999968	0.532266	0.143316
Gorasp2	0.0399806	0.999968	0.531764	0.0853488
Nr2c2ap	0.0105888	0.999968	0.531357	0.0874252
Hgs	0.0330516	0.999968	0.531272	0.00742709
Fbxl15	-0.130066	0.999968	0.531111	0.159626
Ralb	0.0924195	0.999968	0.531003	0.231565
Setd4	0.454617	0.999968	0.53087	0.594756
Nfkb1	0.00895064	0.999968	0.530755	0.14806
Slc27a1	-0.304885	0.999968	0.530253	0.12086
Mipol1	0.00509281	0.999968	0.529912	0.0264036
Bcar1	0.130917	0.792918	0.529816	0.158907
Ppap2c	0.00794035	0.999968	0.529754	0.145346
Spryd3	0.0565381	0.999968	0.529577	0.118618
Slc39a6	-0.303073	0.999968	0.529441	0.189786
2210408F21Rik	0.144275	0.999968	0.529432	0.0436491
Ppap2b	-0.140586	0.999968	0.529368	0.0188854
Dynlt1c	0.134268	0.999968	0.529338	0.374586
Plscr3	-0.12422	0.999968	0.52858	0.142267
Rab3d	-0.11382	0.999968	0.52846	0.073236
Fam20a	-0.157445	0.999968	0.528186	0.143797
Arl15	-0.0255098	0.999968	0.528029	0.11712
Ccnl2	0.117059	0.999968	0.52779	0.145527
Zxdc	-0.0721742	0.999968	0.527639	0.00419993
Kcna2			0.527386	0.669539
Pwp2	0.113228	0.999968	0.527161	0.0669089
Myo7b	0.0458856	0.999968	0.526735	0.00644184
Rpl35	0.321736	0.999968	0.526703	0.114683
Sgtb	0.216646	0.999968	0.526635	0.117179
Tlr1	-1.35197	0.0715145	0.526613	0.565761
Fam160a2	-0.000327116	0.999968	0.526537	0.119819
Jade2	-0.215775	0.89133	0.526156	0.0275093
Psmd11	-0.00547495	0.999968	0.525411	0.115661
Prap1	0.0867181	0.999968	0.525386	0.133413
Tbl1xr1	-0.0379056	0.999968	0.52504	0.086874
Dip2b	0.15779	0.999968	0.524446	0.0722899
Pxn	0.154409	0.784341	0.524374	0.00568416
Spc25	0.45865	0.979324	0.52418	0.380382
Dhx40	0.0936595	0.999968	0.523798	0.0367426
Trmt6	-0.0279362	0.999968	0.523312	0.142242
Kctd14	-0.00186969	0.999968	0.523306	0.296502
Cbfb	-0.168569	0.999968	0.523036	0.0439856
Chd7	-0.0284371	0.999968	0.522775	0.0604984
Ddx58	-0.42895	0.999968	0.522602	0.335451
Sbds	-0.162122	0.858426	0.522467	0.000242765
Erbb3	0.0177014	0.999968	0.521887	0.142405
Eif3d	-0.0559965	0.999968	0.521703	0.0390641
Lmcd1	-0.0201484	0.999968	0.521696	0.0694848
Scyl2	-0.0288082	0.999968	0.521609	0.00118265
Rnf121	0.0647813	0.999968	0.521388	0.0132947
Slc25a22	0.261023	0.999968	0.52075	0.0954504
Rps14	-0.026381	0.999968	0.520561	0.0199571
Gm10052	-0.221634	0.999968	0.520424	0.163807
Gm5643	-0.267981	0.999968	0.52028	0.156669
Mir8108			0.520276	0.594584
Psma7	0.0117023	0.999968	0.519707	0.1607
Anxa7	0.0375298	0.999968	0.519103	0.053183
Lypd3			0.51894	0.701327
St5	0.00320804	0.999968	0.518873	0.118618
Cdr2	0.317743	0.212008	0.518549	0.134982
Siah1a	-0.216423	0.943446	0.517427	0.0556113
Cyp24a1	1.86711	0.481037	0.517416	0.550526
Mir1893			0.517187	0.399892
Nme2	0.0745178	0.999968	0.516966	0.14807
Stk17b	-0.127983	0.999968	0.516816	0.131149
Txn1	0.0418143	0.999968	0.516744	0.243054
Gltscr2	-0.0452775	0.999968	0.516719	0.00190124
Hnrnpf	0.00443029	0.999968	0.516715	0.00885932
Gm16907	-0.0829325	0.999968	0.51653	0.0379227
Foxn3	0.151795	0.999968	0.516372	0.183639
Mybbp1a	-0.00853307	0.999968	0.516253	0.012503
1810055G02Rik	0.0472778	0.999968	0.516153	0.153235
Smarcd3	0.0407355	0.999968	0.516076	0.0723321
Ifi35	-0.649892	0.858426	0.515723	0.267294
Myo9b	-0.0672913	0.999968	0.515499	0.0257071
Gla	-0.0194289	0.999968	0.515285	0.21771
Trim12c	1.17011	0.312957	0.514982	0.46724
Rras2	-0.0130739	0.999968	0.514892	0.0504749
Adora1	-0.934356	0.767774	0.514601	0.50409
Slc27a4	0.0726101	0.999968	0.514456	0.140906
Tha1	0.179645	0.999968	0.514193	0.227556
Mrpl33	0.00287768	0.999968	0.514126	0.195945
Tank	-0.130438	0.999968	0.513544	0.149393
Eef1b2	0.00402727	0.999968	0.51332	0.0321169
Rgs16			0.513119	0.501581
Fbp2	0.386542	0.999968	0.51292	0.223231
Abca5	0.0487265	0.999968	0.512893	0.0182177
Slc2a6	-0.859338	0.897949	0.512817	0.658784
Nufip1	0.139	0.999968	0.512388	0.0479392
Slc7a8	0.172157	0.999968	0.512175	0.404351
Necap2	0.104553	0.999968	0.512001	0.0194806
Tmem265	-0.0225669	0.999968	0.511962	0.169607
Zbtb22	0.0186229	0.999968	0.511267	0.00663177
Nat6	0.0215947	0.999968	0.51111	0.0911666
Gpd2	-0.177011	0.999968	0.510901	0.44813
Clcn2	0.10467	0.999968	0.510894	0.0227164
Nedd4l	0.056657	0.999968	0.510693	0.023826
Rhog	-0.116119	0.999968	0.510314	0.0913576
Crtc2	-0.0739088	0.999968	0.510242	0.0266082
Kat7	-0.0171204	0.999968	0.510227	0.0168986
Med10	-0.0997213	0.999968	0.509689	0.217886
Prodh	0.266319	0.979324	0.50946	0.437522
Ifi47	-0.34479	0.999968	0.50933	0.51157
Cdh2	0.271236	0.999968	0.509311	0.177893
Rps10	-0.000521199	0.999968	0.5081	0.0482015
Ccdc88c	0.0495159	0.999968	0.50781	0.0758453
Alpl	0.408813	0.666193	0.50775	0.174954
Psme1	-0.124958	0.999968	0.507482	0.276725
Fbxo31	-0.101481	0.999968	0.507434	0.0123129
Erbb2ip	0.0300218	0.999968	0.506799	0.00152984
Insl3	0.418079	0.999968	0.506494	0.331314
Nrp1	-0.0751863	0.999968	0.506434	0.170824
Nup210	0.0373201	0.999968	0.505968	0.0154386
Hivep2	0.0814329	0.999968	0.505881	0.144031
Defa24	-0.2723	0.999968	0.505358	0.517293
Rps9	-0.024949	0.999968	0.505345	0.00893912
Trip6	0.00743152	0.999968	0.505336	0.0352399
Gm3704	-0.0467172	0.999968	0.505301	0.258104
Rrp15	-0.192992	0.999968	0.504825	0.164195
Gcnt2	0.0778163	0.999968	0.504056	0.211436
Cep78	-0.177334	0.999968	0.50388	0.162303
Dennd4a	-0.0663677	0.999968	0.503455	0.0225822
Lemd3	0.0301191	0.999968	0.503276	0.0154122
Chmp4c	0.124086	0.999968	0.503271	0.13273
Ddx39	0.0574045	0.999968	0.502861	0.288962
Npm1	-0.137709	0.986669	0.502843	0.0227164
Rps3a1	-0.0909561	0.999968	0.502825	0.0215296
Rnh1	-0.0702732	0.999968	0.502568	0.142405
Gm10532	0.291547	0.999968	0.502542	0.402677
1810010H24Rik	-0.385687	0.999968	0.502392	0.25375
E130307A14Rik	0.0400573	0.999968	0.502217	0.247952
Lipe	-0.358025	0.775427	0.502215	0.301655
Lamc2	0.101689	0.999968	0.502153	0.176751
9230114K14Rik	-0.302557	0.999968	0.50118	0.577015
B3gnt9	-0.141334	0.999968	0.501015	0.121323
Irf9	0.0277936	0.999968	0.500965	0.16313
C130074G19Rik	0.0641778	0.999968	0.50084	0.0280637
Gnl1	-0.0684383	0.999968	0.500765	0.205753
Aste1	-0.135225	0.999968	0.500657	0.121607
Wtap	-0.126263	0.999968	0.500465	0.00107465
Specc1	-0.011563	0.999968	0.500369	0.136687
Hmgb3	0.0308878	0.999968	0.499627	0.253171
Cdc14b	0.25672	0.888856	0.499623	0.0351197
Nmb	0.363541	0.999968	0.499225	0.217942
Mcfd2	0.0482942	0.999968	0.499179	0.0548211
Pspc1	-0.0653514	0.999968	0.49896	0.189841
Jmjd6	0.0804061	0.999968	0.49866	0.111095
Cog1	0.0402895	0.999968	0.498366	0.140768
Taf5l	-0.0392096	0.999968	0.498092	0.0338025
Map3k3	0.0815703	0.999968	0.497958	0.0274011
Crlf2	0.421592	0.995217	0.497861	0.376983
Ttc39b	-0.363986	0.943473	0.497594	0.164882
Gm53	0.296872	0.999968	0.497058	0.311671
Inha	0.0397253	0.999968	0.496728	0.548509
Cd47	-0.114769	0.999968	0.496645	0.118341
Grip1	0.373231	0.999968	0.496541	0.228928
Fam204a	-0.0547999	0.999968	0.496418	0.0609143
Slc17a9	0.0328477	0.999968	0.496379	0.550907
Tcerg1	0.00595565	0.999968	0.496286	0.0451127
Ofd1	-0.310982	0.182409	0.496202	0.0413291
Mir702	-0.179949	0.999968	0.496189	0.353489
Tmem243	0.0478724	0.999968	0.495623	0.272009
Pgls	-0.113119	0.999968	0.495529	0.171775
Capns1	0.0610598	0.999968	0.4955	0.195945
Ggps1	-0.101867	0.999968	0.495495	0.00832218
Dyrk2	0.074625	0.999968	0.495111	0.0641834
Fam163a	0.284749	0.999968	0.494774	0.44384
AI413582	-0.0960437	0.999968	0.494657	0.288999
Zfp628	0.156341	0.999968	0.494594	0.117687
Usp24	0.0488074	0.999968	0.494494	7.25164e-07
Tmem213	-0.11451	0.999968	0.494369	0.222265
Eif4b	-0.0281518	0.999968	0.494359	0.249914
Slc6a9	-0.047927	0.999968	0.494286	0.36825
Clasrp	-0.146489	0.999968	0.494189	0.0985559
Pcyt1a	0.103626	0.999968	0.493897	0.00011677
1300002E11Rik	0.142513	0.999968	0.493839	0.0935239
E2f3	-0.0455335	0.999968	0.493812	0.189484
Bcl10	0.00323974	0.999968	0.493741	0.162798
Rlim	-0.0237254	0.999968	0.493627	0.0511022
Cdkn2aipnl	0.0562583	0.999968	0.493596	0.0722899
Ttpal	0.0447975	0.999968	0.493315	0.00585783
Rpl39	0.0550984	0.999968	0.492764	0.180736
Zfp941	0.40862	0.999968	0.492192	0.317253
Ero1lb	0.240291	0.958458	0.492055	0.0936617
Nhs	0.372973	0.989472	0.492012	0.442827
Pdlim2	-0.0293365	0.999968	0.491901	0.0860895
Rpl18a	0.0986039	0.999968	0.491853	0.0417239
Ptp4a3	0.0236791	0.999968	0.491816	0.306441
Nog	0.410652	0.999968	0.491597	0.413322
Itpr3	0.0621815	0.999968	0.491532	0.277179
Kdm8	0.507078	0.441099	0.491429	0.11402
Dyrk3	-0.0704592	0.999968	0.491323	0.118341
Ntf5	0.72668	0.966872	0.491181	0.426321
Trmt1	-0.100143	0.999968	0.491161	0.179509
Eif3g	-0.0616662	0.999968	0.490826	0.00666239
Got2	0.0706892	0.999968	0.490649	0.0235592
Glmn	-0.0945225	0.999968	0.490508	0.102327
Atg7	-0.0495092	0.999968	0.49041	0.0522045
Smtnl2	-0.0733249	0.999968	0.490259	0.0390641
Lrrc16a	0.0297088	0.999968	0.49001	0.0109943
Tfe3	-0.0514731	0.999968	0.489536	0.114143
Eva1b	0.11211	0.999968	0.489526	0.0703337
Zbtb2	0.00930149	0.999968	0.489273	0.0617229
Sars	-0.00144488	0.999968	0.489273	0.0140301
Srsf5	0.0476131	0.999968	0.488967	0.0449181
Psma6	-0.00161843	0.999968	0.488359	0.114126
Npy	-0.0901764	0.999968	0.488016	0.595795
Naa25	0.0117662	0.999968	0.487855	0.041965
Kctd3	0.0983942	0.999968	0.487728	0.101204
Rpl6	0.108655	0.999968	0.487705	0.0165423
Fen1	-0.196903	0.999968	0.48742	0.234307
Rrp8	0.360093	0.812628	0.487162	0.0313245
Amigo3	-0.120859	0.999968	0.487125	0.471018
Gjb1	0.222945	0.410173	0.487096	0.0108361
Ppie	-0.0877488	0.999968	0.487091	0.201911
Ttll11	0.0820797	0.999968	0.487019	0.405392
1700112E06Rik	-0.122608	0.999968	0.486947	0.241469
Lsm2	0.0727131	0.999968	0.486912	0.384782
Rpl18	-0.0773571	0.999968	0.48686	0.0675073
Ncapg2	-0.394271	0.999968	0.486466	0.274599
Tfpt	-0.122226	0.999968	0.486003	0.120659
[truncated: 14,611 more rows]
