# Supplementary material for: Fumarate induces vesicular release of mtDNA to drive innate immunity
Source: Nature. 2023 Mar 8;615(7952):499–506. doi: 10.1038/s41586-023-05770-w (PMC10017517; doi:10.1038/s41586-023-05770-w)
Supplement: Supplementary file 4 — Gene-set Analyses using biological processes of the RNA-sequencing experiment in Supplementary Table 1. [file 41586_2023_5770_MOESM4_ESM.xlsx]

## Sheet: Sheet1
NAME	SIZE	ES	NES	pval	FDR
ESTABLISHMENT OF PROTEIN LOCALIZATION TO ENDOPLASMIC RETICULUM	84	0.65924	2.21997	0	0.0104288
ACUTE PHASE RESPONSE	30	0.799505	2.19607	0	0.0137318
POSITIVE REGULATION OF SUBSTRATE ADHESION DEPENDENT CELL SPREADING	26	0.80638	2.1913	0	0.010467
REGULATION OF ENDOTHELIAL CELL APOPTOTIC PROCESS	31	0.773981	2.1653	0	0.0166658
NEGATIVE REGULATION OF ENDOTHELIAL CELL APOPTOTIC PROCESS	21	0.836677	2.16355	0	0.0146458
NEGATIVE REGULATION OF EPITHELIAL CELL APOPTOTIC PROCESS	26	0.793702	2.14115	0	0.0198271
REGULATION OF SUBSTRATE ADHESION DEPENDENT CELL SPREADING	39	0.742539	2.14036	0	0.017374
REGULATION OF EPITHELIAL CELL APOPTOTIC PROCESS	45	0.708176	2.13124	0	0.0174834
NUCLEAR TRANSCRIBED MRNA CATABOLIC PROCESS NONSENSE MEDIATED DECAY	101	0.619312	2.10962	0	0.023137
REGULATION OF DNA TEMPLATED TRANSCRIPTION IN RESPONSE TO STRESS	57	0.666798	2.10858	0	0.0208233
POSITIVE REGULATION OF HORMONE SECRETION	77	0.634071	2.10261	0	0.0199931
RESPONSE TO MOLECULE OF BACTERIAL ORIGIN	257	0.543296	2.10198	0	0.0187614
TRANSLATIONAL INITIATION	121	0.59132	2.07242	0	0.0278135
MULTI ORGANISM METABOLIC PROCESS	118	0.576424	2.05948	0	0.0314477
REGULATION OF EXTRINSIC APOPTOTIC SIGNALING PATHWAY VIA DEATH DOMAIN RECEPTORS	47	0.666516	2.05356	0	0.0333504
PROTEIN LOCALIZATION TO ENDOPLASMIC RETICULUM	102	0.59092	2.04395	0	0.036565
NEGATIVE REGULATION OF EXTRINSIC APOPTOTIC SIGNALING PATHWAY VIA DEATH DOMAIN RECEPTORS	29	0.731638	2.03879	0	0.0379459
RIBONUCLEOPROTEIN COMPLEX BIOGENESIS	389	0.500076	2.03862	0	0.0359103
ACUTE INFLAMMATORY RESPONSE	53	0.668799	2.03824	0	0.0342291
RESPONSE TO BACTERIUM	330	0.512051	2.03666	0	0.0333642
REGULATION OF HETEROTYPIC CELL CELL ADHESION	17	0.847588	2.03522	0.00212766	0.0323995
NEGATIVE REGULATION OF EXTRINSIC APOPTOTIC SIGNALING PATHWAY	82	0.607967	2.03226	0	0.0324146
RESPONSE TO PROGESTERONE	37	0.690665	2.03099	0.00206186	0.0320249
RESPONSE TO CAMP	85	0.59857	2.02078	0	0.0357009
RNA CATABOLIC PROCESS	192	0.535478	2.01457	0	0.037723
RIBOSOME BIOGENESIS	273	0.518278	2.00595	0	0.041052
REGULATION OF EXTRINSIC APOPTOTIC SIGNALING PATHWAY	130	0.565667	2.00425	0	0.0403072
RRNA METABOLIC PROCESS	225	0.52638	1.99187	0	0.0454533
REACTIVE OXYGEN SPECIES METABOLIC PROCESS	78	0.612364	1.98906	0	0.0454603
RESPONSE TO MINERALOCORTICOID	27	0.727506	1.98362	0.00416667	0.0466061
RESPONSE TO CORTICOSTERONE	19	0.79435	1.982	0.004	0.0457822
CELLULAR RESPONSE TO BIOTIC STIMULUS	138	0.547732	1.97464	0	0.0480399
REGULATION OF LIPID STORAGE	35	0.694598	1.95749	0.00201613	0.0550316
POSITIVE REGULATION OF TRANSCRIPTION FROM RNA POLYMERASE II PROMOTER IN RESPONSE TO STRESS	21	0.752905	1.93722	0	0.0651218
RESPONSE TO CALCIUM ION	88	0.568129	1.93413	0.00194553	0.0658305
RESPONSE TO COLD	34	0.677833	1.93111	0.00409836	0.0657063
HYDROGEN PEROXIDE METABOLIC PROCESS	21	0.747021	1.91626	0.00207039	0.073397
INTRINSIC APOPTOTIC SIGNALING PATHWAY IN RESPONSE TO ENDOPLASMIC RETICULUM STRESS	31	0.688477	1.91546	0	0.0721884
I KAPPAB KINASE NF KAPPAB SIGNALING	57	0.609668	1.91507	0	0.070739
NEGATIVE REGULATION OF CYTOKINE BIOSYNTHETIC PROCESS	18	0.795997	1.91361	0.00414079	0.0699151
INFLAMMATORY RESPONSE	299	0.490214	1.91015	0	0.0700917
CELLULAR RESPONSE TO EXTERNAL STIMULUS	225	0.502944	1.9079	0	0.0701941
CELLULAR RESPONSE TO STARVATION	100	0.550811	1.90716	0	0.0691692
HUMORAL IMMUNE RESPONSE	68	0.590479	1.90571	0	0.0685461
CELLULAR RESPONSE TO GLUCOSE STARVATION	28	0.688651	1.90101	0.00609756	0.0703299
CELLULAR RESPONSE TO TOPOLOGICALLY INCORRECT PROTEIN	115	0.548437	1.89732	0	0.0713284
RESPONSE TO KETONE	140	0.523843	1.89284	0	0.0728338
LIPID STORAGE	24	0.720948	1.89269	0.0021322	0.0714546
PLATELET AGGREGATION	34	0.668226	1.88751	0	0.0735919
POSITIVE REGULATION OF TYROSINE PHOSPHORYLATION OF STAT3 PROTEIN	22	0.736395	1.88707	0.00607287	0.0724092
REGULATION OF ERK1 AND ERK2 CASCADE	170	0.517292	1.88484	0	0.0725225
POSITIVE REGULATION OF ERK1 AND ERK2 CASCADE	112	0.541553	1.88011	0	0.0745708
PROTEIN ACTIVATION CASCADE	41	0.635628	1.87919	0.006	0.0736777
RESPONSE TO HYDROGEN PEROXIDE	97	0.543646	1.87227	0	0.0765718
MATURATION OF SSU RRNA	39	0.622718	1.86191	0	0.0827758
RIBOSOMAL SMALL SUBUNIT BIOGENESIS	51	0.613608	1.8604	0.00196464	0.0824199
INTRINSIC APOPTOTIC SIGNALING PATHWAY IN RESPONSE TO DNA DAMAGE BY P53 CLASS MEDIATOR	25	0.706232	1.85963	0.00393701	0.0815485
PROTEIN TARGETING TO MEMBRANE	129	0.520278	1.85724	0	0.0816308
RESPONSE TO REACTIVE OXYGEN SPECIES	164	0.502991	1.85714	0	0.080292
POSITIVE REGULATION OF B CELL MEDIATED IMMUNITY	15	0.770659	1.85217	0.00211416	0.0824754
LIPOPOLYSACCHARIDE MEDIATED SIGNALING PATHWAY	28	0.672617	1.8508	0.00819672	0.0821148
NEGATIVE REGULATION OF APOPTOTIC SIGNALING PATHWAY	168	0.500434	1.84906	0	0.0819279
REGULATION OF HORMONE SECRETION	177	0.495496	1.84739	0	0.0819411
RESPONSE TO PEPTIDE	319	0.459452	1.84533	0	0.0820319
IRON ION HOMEOSTASIS	57	0.584299	1.84427	0.00395257	0.0814337
KERATINIZATION	16	0.745932	1.84281	0.00622407	0.081271
RESPONSE TO INSULIN	177	0.496224	1.83419	0	0.0860862
POSITIVE REGULATION OF CELLULAR AMIDE METABOLIC PROCESS	89	0.538299	1.82981	0	0.0880489
REGULATION OF TYROSINE PHOSPHORYLATION OF STAT3 PROTEIN	28	0.67816	1.82963	0.00631579	0.0868305
NEGATIVE REGULATION OF MUSCLE CELL DIFFERENTIATION	41	0.603375	1.82704	0.00414079	0.0875348
VIRION ASSEMBLY	32	0.648297	1.8262	0.00215517	0.0868902
POSITIVE REGULATION OF STAT CASCADE	42	0.62185	1.82276	0.00584795	0.0883473
POSITIVE REGULATION OF PROTEIN SECRETION	142	0.501344	1.8225	0	0.087317
POSITIVE REGULATION OF EXOCYTOSIS	59	0.589912	1.82196	0	0.0865618
RESPONSE TO INORGANIC SUBSTANCE	368	0.448698	1.82131	0	0.0858439
EXTRINSIC APOPTOTIC SIGNALING PATHWAY VIA DEATH DOMAIN RECEPTORS	32	0.646801	1.82099	0.00821355	0.0849393
RESPONSE TO MECHANICAL STIMULUS	158	0.490969	1.81905	0	0.0852313
RESPONSE TO INTERLEUKIN 6	21	0.702391	1.81455	0.00421941	0.0878407
IRON ION TRANSPORT	48	0.592422	1.81294	0.00613497	0.0879701
INTRINSIC APOPTOTIC SIGNALING PATHWAY	132	0.503706	1.81238	0	0.0873899
ESTABLISHMENT OF PROTEIN LOCALIZATION TO ORGANELLE	305	0.455023	1.80905	0	0.0887869
CELLULAR RESPONSE TO INTERLEUKIN 1	61	0.56456	1.80873	0	0.0879115
RESPONSE TO ENDOPLASMIC RETICULUM STRESS	214	0.478618	1.80695	0	0.0880129
RESPONSE TO LEPTIN	16	0.757152	1.80436	0.002079	0.0889276
RESPONSE TO TEMPERATURE STIMULUS	116	0.508278	1.79879	0	0.0919956
DECIDUALIZATION	18	0.728652	1.79704	0.00630252	0.0921426
POSITIVE REGULATION OF MYELOID LEUKOCYTE DIFFERENTIATION	33	0.63178	1.79569	0.00782779	0.0921089
APOPTOTIC SIGNALING PATHWAY	236	0.466965	1.79278	0	0.0933847
RESPONSE TO ORGANOPHOSPHORUS	112	0.515619	1.79186	0	0.0928643
POSITIVE REGULATION OF PEPTIDE SECRETION	59	0.574935	1.78728	0	0.0950052
REGULATION OF EXOCYTOSIS	135	0.497338	1.7857	0	0.0953122
DEFENSE RESPONSE TO GRAM NEGATIVE BACTERIUM	24	0.666398	1.7852	0.0134357	0.094545
RESPONSE TO PURINE CONTAINING COMPOUND	128	0.497332	1.7789	0	0.0983717
HOMOTYPIC CELL CELL ADHESION	43	0.59503	1.77137	0.00194932	0.103576
OVARIAN FOLLICLE DEVELOPMENT	37	0.612719	1.77113	0.00608519	0.102693
ENDOCRINE PANCREAS DEVELOPMENT	23	0.693714	1.77023	0.00598802	0.102417
ERBB SIGNALING PATHWAY	70	0.536669	1.76968	0.00191571	0.101834
RESPONSE TO TOPOLOGICALLY INCORRECT PROTEIN	152	0.4879	1.76869	0	0.101633
POSITIVE REGULATION OF MYELOID CELL DIFFERENTIATION	60	0.556271	1.76647	0	0.102179
EXTRINSIC APOPTOTIC SIGNALING PATHWAY	79	0.542787	1.76564	0.00396825	0.101693
NEGATIVE REGULATION OF LIPID STORAGE	15	0.737722	1.76517	0.0142857	0.101127
CELLULAR RESPONSE TO MECHANICAL STIMULUS	66	0.550627	1.76367	0.00206612	0.101268
REGULATION OF MRNA CATABOLIC PROCESS	22	0.678386	1.76157	0.00610998	0.102088
NCRNA PROCESSING	334	0.438557	1.75932	0	0.102992
RESPONSE TO EXTRACELLULAR STIMULUS	358	0.437117	1.75728	0	0.103703
RESPONSE TO TUMOR NECROSIS FACTOR	172	0.474583	1.7565	0	0.103283
REGULATION OF PROTEIN MATURATION	60	0.559566	1.75514	0	0.103431
BLOOD COAGULATION FIBRIN CLOT FORMATION	19	0.697338	1.75125	0.00824742	0.105618
REGULATION OF INTERLEUKIN 1 PRODUCTION	38	0.599034	1.75122	0.00197239	0.104685
REGULATION OF RESPONSE TO WOUNDING	304	0.442624	1.7498	0	0.104801
RIBOSOME ASSEMBLY	45	0.595792	1.74943	0.0140281	0.104188
INTRINSIC APOPTOTIC SIGNALING PATHWAY IN RESPONSE TO DNA DAMAGE	62	0.55777	1.74778	0.002079	0.104533
POSITIVE REGULATION OF LIPID STORAGE	16	0.723251	1.74723	0.0146138	0.104048
MYD88 DEPENDENT TOLL LIKE RECEPTOR SIGNALING PATHWAY	28	0.627786	1.74408	0.00849257	0.105904
NIK NF KAPPAB SIGNALING	75	0.531238	1.74394	0.00607287	0.105096
ORGAN REGENERATION	77	0.526424	1.74304	0.00417537	0.104979
POSITIVE REGULATION OF IMMUNOGLOBULIN PRODUCTION	18	0.709177	1.73709	0.0105263	0.109034
MYD88 INDEPENDENT TOLL LIKE RECEPTOR SIGNALING PATHWAY	26	0.657416	1.73651	0.00632911	0.108653
RESPONSE TO STARVATION	130	0.485767	1.73338	0.00412371	0.110295
STAT CASCADE	37	0.606852	1.7332	0.0100806	0.109431
CYTOKINE MEDIATED SIGNALING PATHWAY	296	0.439984	1.73177	0	0.109814
MATURATION OF SSU RRNA FROM TRICISTRONIC RRNA TRANSCRIPT SSU RRNA 5 8S RRNA LSU RRNA	32	0.611634	1.73158	0.0166667	0.109086
ACTIVATION OF MAPKK ACTIVITY	46	0.583689	1.72865	0.01002	0.110664
POSITIVE REGULATION OF DNA TEMPLATED TRANSCRIPTION INITIATION	22	0.680264	1.72718	0.00630252	0.110951
TUMOR NECROSIS FACTOR MEDIATED SIGNALING PATHWAY	92	0.516356	1.72461	0.00191939	0.112293
REGULATION OF TYROSINE PHOSPHORYLATION OF STAT PROTEIN	42	0.579916	1.72448	0.00974659	0.111506
PLACENTA BLOOD VESSEL DEVELOPMENT	27	0.640954	1.72268	0.0140562	0.112272
ANTIMICROBIAL HUMORAL RESPONSE	21	0.682654	1.7219	0.0176211	0.112061
POSITIVE REGULATION OF MAPK CASCADE	342	0.429951	1.72053	0	0.112093
REGULATION OF IMMUNOGLOBULIN PRODUCTION	30	0.608512	1.71836	0.0100604	0.112992
DEFENSE RESPONSE TO BACTERIUM	98	0.505075	1.71784	0.00195695	0.112639
REGULATION OF TYPE I INTERFERON PRODUCTION	98	0.501767	1.71692	0.00198807	0.112787
REGULATION OF MAPK CASCADE	499	0.418428	1.71549	0	0.11319
NEGATIVE REGULATION OF COAGULATION	42	0.582245	1.71543	0.00813008	0.112452
POSITIVE REGULATION OF PHAGOCYTOSIS	38	0.591734	1.7152	0.00796813	0.111793
REGULATION OF PROTEIN SECRETION	274	0.441015	1.715	0	0.111185
FIBRINOLYSIS	18	0.695501	1.71409	0.0162272	0.111251
CELLULAR RESPONSE TO EXTRACELLULAR STIMULUS	163	0.473968	1.71367	0	0.110738
ACYLGLYCEROL HOMEOSTASIS	23	0.647215	1.71194	0.0109409	0.111673
SIGNAL TRANSDUCTION IN RESPONSE TO DNA DAMAGE	83	0.521875	1.71171	0.00604839	0.111071
CELLULAR RESPONSE TO INTERLEUKIN 6	19	0.695294	1.71146	0.0146444	0.110451
NEGATIVE REGULATION OF RESPONSE TO WOUNDING	125	0.481844	1.70994	0.0040404	0.111063
RESPONSE TO OXIDATIVE STRESS	298	0.435403	1.70933	0	0.110948
REGULATION OF RNA STABILITY	128	0.480253	1.70857	0	0.110861
CARBOHYDRATE HOMEOSTASIS	132	0.482297	1.70845	0.00198413	0.110168
CELLULAR RESPONSE TO AMINO ACID STARVATION	24	0.649469	1.70806	0.00592885	0.109753
REGULATION OF PEPTIDE TRANSPORT	180	0.454703	1.70731	0.00394477	0.109736
PLATELET DEGRANULATION	95	0.495567	1.70563	0.00967118	0.110455
POSITIVE REGULATION OF SECRETION	247	0.443463	1.70176	0	0.112952
EPIDERMAL GROWTH FACTOR RECEPTOR SIGNALING PATHWAY	50	0.561726	1.70123	0.00809717	0.112733
REGULATION OF TRANSCRIPTION FACTOR IMPORT INTO NUCLEUS	81	0.515152	1.70062	0.00627615	0.112619
TRANSITION METAL ION TRANSPORT	84	0.510962	1.69832	0.00592885	0.114013
VIRAL LIFE CYCLE	239	0.43704	1.69641	0	0.115035
CELLULAR RESPONSE TO CYTOKINE STIMULUS	429	0.42149	1.6949	0	0.115672
REGULATION OF TOLL LIKE RECEPTOR SIGNALING PATHWAY	41	0.566399	1.69465	0.00209205	0.115189
POSITIVE REGULATION OF CELL MORPHOGENESIS INVOLVED IN DIFFERENTIATION	143	0.468366	1.69294	0.00192678	0.115764
RIBONUCLEOPROTEIN COMPLEX SUBUNIT ORGANIZATION	174	0.457388	1.69269	0.00191939	0.115251
NEGATIVE REGULATION OF CELLULAR AMIDE METABOLIC PROCESS	111	0.486192	1.69023	0	0.116865
NEGATIVE REGULATION OF WOUND HEALING	52	0.547282	1.68972	0.00775194	0.116673
RESPONSE TO ALCOHOL	282	0.433421	1.68971	0	0.115968
REGULATION OF APOPTOTIC SIGNALING PATHWAY	309	0.427134	1.68475	0	0.119802
REGULATION OF ENDOCRINE PROCESS	26	0.622052	1.68405	0.0144928	0.119619
RIBOSOMAL LARGE SUBUNIT BIOGENESIS	42	0.575295	1.68189	0.0161616	0.121017
MULTI MULTICELLULAR ORGANISM PROCESS	148	0.462558	1.68137	0.00379507	0.120725
NEGATIVE REGULATION OF NEURON DEATH	132	0.470284	1.68094	0.00412371	0.120444
RESPONSE TO METAL ION	250	0.43104	1.68087	0	0.119765
HEXOSE CATABOLIC PROCESS	40	0.572664	1.67947	0.0169851	0.120256
CELLULAR GLUCOSE HOMEOSTASIS	62	0.529827	1.67945	0.00403226	0.119548
REGULATION OF MACROPHAGE DIFFERENTIATION	19	0.653472	1.67905	0.0217391	0.119273
REGULATION OF TRANSCRIPTION FROM RNA POLYMERASE II PROMOTER IN RESPONSE TO HYPOXIA	27	0.617716	1.67732	0.0208768	0.120218
KERATINOCYTE DIFFERENTIATION	51	0.552116	1.67261	0.0147992	0.124029
NUCLEAR TRANSCRIBED MRNA CATABOLIC PROCESS DEADENYLATION DEPENDENT DECAY	52	0.55121	1.66871	0.0121704	0.126751
REGULATION OF SECRETION	476	0.403979	1.66869	0	0.126056
REGULATION OF VESICLE MEDIATED TRANSPORT	365	0.412146	1.66758	0	0.126332
ESTABLISHMENT OF PROTEIN LOCALIZATION TO MEMBRANE	227	0.43602	1.66615	0	0.126999
POSITIVE REGULATION OF CYTOKINE PRODUCTION	263	0.43431	1.66515	0	0.12717
POSITIVE REGULATION OF ENDOCYTOSIS	93	0.489394	1.66436	0.00766283	0.127203
FORMATION OF TRANSLATION PREINITIATION COMPLEX	17	0.680824	1.66422	0.0236052	0.126613
RESPONSE TO INTERLEUKIN 1	85	0.501422	1.66388	0.00185185	0.126263
REGULATION OF RECEPTOR BIOSYNTHETIC PROCESS	21	0.65018	1.66231	0.0158103	0.127103
SKELETAL MUSCLE CELL DIFFERENTIATION	32	0.589505	1.66222	0.0145228	0.126494
REGULATION OF CYTOKINE PRODUCTION	402	0.410404	1.65832	0	0.129727
POSITIVE REGULATION OF PEPTIDYL SERINE PHOSPHORYLATION	59	0.521673	1.65543	0.00612245	0.131792
LIVER REGENERATION	18	0.668278	1.65472	0.012605	0.1318
POSITIVE REGULATION OF ESTABLISHMENT OF PROTEIN LOCALIZATION	386	0.413957	1.65307	0	0.132889
HOMOPHILIC CELL ADHESION VIA PLASMA MEMBRANE ADHESION MOLECULES	95	0.483877	1.65264	0.00591716	0.132562
REGULATION OF ENDOPLASMIC RETICULUM UNFOLDED PROTEIN RESPONSE	27	0.613796	1.65191	0.021611	0.13254
REGULATION OF NEURON DEATH	196	0.438997	1.6515	0.00400802	0.132183
POSITIVE REGULATION OF PROTEIN LOCALIZATION TO NUCLEUS	109	0.475357	1.65093	0.00193424	0.131977
CIRCADIAN RHYTHM	106	0.475741	1.6506	0.00196078	0.131655
REGULATION OF TRANSLATIONAL INITIATION	74	0.503725	1.64901	0.00583658	0.132602
NCRNA METABOLIC PROCESS	453	0.403015	1.64881	0	0.132122
RESPONSE TO MUSCLE STRETCH	15	0.69684	1.64878	0.034632	0.131451
RELEASE OF CYTOCHROME C FROM MITOCHONDRIA	19	0.649482	1.64797	0.0289256	0.131523
REGULATION OF ACUTE INFLAMMATORY RESPONSE	50	0.537817	1.64678	0.0021097	0.13206
REGENERATION	134	0.458201	1.64663	0.00392157	0.13154
REGULATION OF MEMBRANE PERMEABILITY	61	0.52292	1.64633	0.0179283	0.131163
CELLULAR RESPONSE TO HYDROGEN PEROXIDE	56	0.523814	1.64492	0.0192678	0.13183
REGULATION OF PROTEIN ACTIVATION CASCADE	24	0.629203	1.64165	0.018711	0.134535
NECROPTOTIC PROCESS	19	0.65817	1.63924	0.021097	0.136352
MONOSACCHARIDE BIOSYNTHETIC PROCESS	47	0.546157	1.63729	0.0231214	0.137529
REGULATION OF CYTOKINE BIOSYNTHETIC PROCESS	63	0.501237	1.6365	0.0171674	0.1376
RESPONSE TO CORTICOSTEROID	133	0.46267	1.63639	0.00202429	0.137071
POSITIVE REGULATION OF TRANSCRIPTION FACTOR IMPORT INTO NUCLEUS	40	0.560337	1.63503	0.00804829	0.137824
MATERNAL PLACENTA DEVELOPMENT	27	0.60787	1.63229	0.0247934	0.140041
REGULATION OF RESPONSE TO INTERFERON GAMMA	21	0.634073	1.63218	0.020284	0.13945
PROTEIN TARGETING	343	0.408371	1.63118	0	0.139913
PLACENTA DEVELOPMENT	115	0.462833	1.6295	0.0056926	0.141309
POSITIVE REGULATION OF TYPE I INTERFERON PRODUCTION	66	0.50237	1.62944	0.00409836	0.140708
APOPTOTIC MITOCHONDRIAL CHANGES	51	0.540759	1.62925	0.0154525	0.14025
POSTTRANSCRIPTIONAL REGULATION OF GENE EXPRESSION	384	0.403691	1.62916	0	0.139734
MULTI ORGANISM LOCALIZATION	59	0.515389	1.629	0.00842105	0.139242
MULTI ORGANISM ORGANELLE ORGANIZATION	22	0.618324	1.62599	0.0138889	0.141744
POSITIVE REGULATION OF MRNA 3 END PROCESSING	15	0.686764	1.62547	0.0237069	0.14157
CELL CELL ADHESION VIA PLASMA MEMBRANE ADHESION MOLECULES	129	0.456336	1.62384	0.0121457	0.142713
RESPONSE TO ISOQUINOLINE ALKALOID	19	0.654415	1.62096	0.0188679	0.14484
COPPER ION TRANSPORT	18	0.647151	1.61858	0.0283401	0.146855
NEGATIVE REGULATION OF MYOBLAST DIFFERENTIATION	17	0.655252	1.61852	0.0227273	0.146253
REGULATION OF PROTEIN IMPORT INTO NUCLEUS TRANSLOCATION	20	0.642044	1.61582	0.033264	0.148027
POSITIVE REGULATION OF PRODUCTION OF MOLECULAR MEDIATOR OF IMMUNE RESPONSE	42	0.557216	1.61548	0.0121457	0.147662
POSITIVE REGULATION OF EXTRINSIC APOPTOTIC SIGNALING PATHWAY	47	0.521922	1.61451	0.0102459	0.148143
POSITIVE REGULATION OF VASOCONSTRICTION	25	0.606375	1.61202	0.031185	0.150577
REGULATION OF INTERLEUKIN 6 PRODUCTION	73	0.495515	1.60858	0.01417	0.153626
RESPONSE TO ELECTRICAL STIMULUS	26	0.594494	1.60715	0.0205339	0.154465
DEFENSE RESPONSE TO OTHER ORGANISM	268	0.414277	1.60654	0	0.154573
VASODILATION	24	0.617156	1.6062	0.020284	0.154311
REGULATION OF TUMOR NECROSIS FACTOR MEDIATED SIGNALING PATHWAY	43	0.5377	1.60588	0.00657895	0.15404
POSITIVE REGULATION OF NUCLEOCYTOPLASMIC TRANSPORT	102	0.466526	1.6058	0.00996016	0.153433
NEGATIVE REGULATION OF ERK1 AND ERK2 CASCADE	45	0.530866	1.60524	0.0139442	0.153443
POSITIVE REGULATION OF PROTEIN IMPORT	86	0.48312	1.60488	0.0101626	0.15318
POSITIVE REGULATION OF IMMUNE EFFECTOR PROCESS	103	0.465094	1.60323	0.00770713	0.154234
REGULATION OF PROTEIN IMPORT	157	0.439572	1.60282	0.0018315	0.153997
REGULATION OF PROTEIN INSERTION INTO MITOCHONDRIAL MEMBRANE INVOLVED IN APOPTOTIC SIGNALING PATHWAY	24	0.619629	1.60066	0.0273109	0.155949
CELLULAR IRON ION HOMEOSTASIS	36	0.558155	1.60015	0.0189873	0.155846
POSITIVE REGULATION OF REACTIVE OXYGEN SPECIES BIOSYNTHETIC PROCESS	40	0.547334	1.59717	0.034413	0.158487
REGULATION OF CHEMOKINE PRODUCTION	47	0.539491	1.59613	0.0204499	0.1589
POSITIVE REGULATION OF CHEMOKINE PRODUCTION	35	0.57044	1.59497	0.037037	0.159582
REGULATION OF PROTEIN LOCALIZATION TO NUCLEUS	188	0.429387	1.59444	0	0.159576
POSITIVE REGULATION OF APOPTOTIC SIGNALING PATHWAY	150	0.435708	1.59387	0.00397614	0.159456
REGULATION OF PROTEIN OLIGOMERIZATION	23	0.593965	1.59322	0.0268595	0.159364
REGULATION OF PEPTIDE SECRETION	145	0.439693	1.5924	0	0.15958
PROTEIN POLYMERIZATION	59	0.512862	1.59128	0.0155039	0.160147
LEUKOCYTE APOPTOTIC PROCESS	18	0.638474	1.5907	0.0281996	0.160199
POSITIVE REGULATION OF BLOOD CIRCULATION	64	0.499554	1.59018	0.02	0.160219
REGULATION OF TUMOR NECROSIS FACTOR SUPERFAMILY CYTOKINE PRODUCTION	74	0.481809	1.59008	0.0193798	0.159639
REGULATION OF BONE RESORPTION	22	0.626395	1.58969	0.0251572	0.159464
CD4 POSITIVE ALPHA BETA T CELL ACTIVATION	24	0.608415	1.58969	0.0302376	0.158818
POSITIVE REGULATION OF MITOCHONDRIAL OUTER MEMBRANE PERMEABILIZATION INVOLVED IN APOPTOTIC SIGNALING PATHWAY	30	0.575216	1.58967	0.0193424	0.158194
REGULATION OF STAT CASCADE	84	0.473993	1.58872	0.00784314	0.158525
NECROTIC CELL DEATH	26	0.581948	1.58646	0.0335306	0.160293
REGULATION OF NEUTROPHIL MIGRATION	25	0.604398	1.58559	0.0443038	0.160614
CYTOPLASMIC TRANSLATION	36	0.559387	1.58511	0.022	0.16045
REACTIVE OXYGEN SPECIES BIOSYNTHETIC PROCESS	20	0.62368	1.58481	0.0313152	0.160161
REGULATION OF INFLAMMATORY RESPONSE	202	0.421907	1.5832	0	0.161451
RESPONSE TO GAMMA RADIATION	44	0.518475	1.58177	0.0167015	0.162392
NEGATIVE REGULATION OF CELLULAR RESPONSE TO INSULIN STIMULUS	28	0.576726	1.58162	0.0309917	0.161943
CELLULAR RESPONSE TO PEPTIDE	220	0.414812	1.58127	0.00394477	0.16169
REGULATION OF KIDNEY DEVELOPMENT	46	0.528669	1.58054	0.0280561	0.16188
REGULATION OF EXCRETION	17	0.642364	1.5804	0.0387931	0.161447
NEGATIVE REGULATION OF STRIATED MUSCLE CELL DIFFERENTIATION	19	0.627191	1.58027	0.0247423	0.160981
FC EPSILON RECEPTOR SIGNALING PATHWAY	115	0.449245	1.57972	0.0140562	0.161025
CIRCADIAN REGULATION OF GENE EXPRESSION	51	0.523991	1.57836	0.0179641	0.162089
REGULATION OF CELLULAR AMIDE METABOLIC PROCESS	293	0.401105	1.57823	0	0.161547
CYTOKINE SECRETION	25	0.58999	1.57743	0.0253165	0.161848
REGULATION OF NUCLEOCYTOPLASMIC TRANSPORT	190	0.419926	1.57695	0.0040404	0.16176
REGULATION OF PHAGOCYTOSIS	54	0.50789	1.57657	0.0136187	0.161559
ERBB2 SIGNALING PATHWAY	35	0.553977	1.57645	0.0314961	0.161037
FATTY ACID TRANSPORT	43	0.517363	1.57496	0.0226337	0.162166
ENDOSOME ORGANIZATION	56	0.497057	1.57483	0.0161943	0.161675
POSITIVE REGULATION OF NEURON DEATH	58	0.506201	1.57421	0.0151803	0.161709
REGULATION OF MRNA 3 END PROCESSING	23	0.605017	1.57186	0.0309051	0.163645
POSITIVE REGULATION OF REACTIVE OXYGEN SPECIES METABOLIC PROCESS	71	0.470597	1.57149	0.0083682	0.163511
POSITIVE REGULATION OF KIDNEY DEVELOPMENT	33	0.560968	1.57053	0.0273973	0.163934
REGULATION OF MEMBRANE PROTEIN ECTODOMAIN PROTEOLYSIS	19	0.623539	1.56954	0.0460922	0.164507
REGULATION OF HORMONE LEVELS	315	0.397167	1.56683	0	0.166941
SIGNAL TRANSDUCTION BY P53 CLASS MEDIATOR	103	0.452139	1.56464	0.00409836	0.168805
HUMORAL IMMUNE RESPONSE MEDIATED BY CIRCULATING IMMUNOGLOBULIN	20	0.621024	1.56316	0.0439331	0.170042
POSITIVE REGULATION OF LEUKOCYTE MIGRATION	80	0.473374	1.56193	0.0155945	0.170884
REGULATION OF DNA TEMPLATED TRANSCRIPTION INITIATION	28	0.577556	1.56071	0.035124	0.171715
REGULATION OF ENDOPLASMIC RETICULUM STRESS INDUCED INTRINSIC APOPTOTIC SIGNALING PATHWAY	27	0.580019	1.56048	0.0379747	0.171401
NEGATIVE REGULATION OF PHOSPHORYLATION	362	0.388789	1.5597	0	0.171633
RESPONSE TO HEAT	72	0.478071	1.55833	0.0139165	0.172717
REGULATION OF CALCIUM ION DEPENDENT EXOCYTOSIS	56	0.495506	1.55764	0.026694	0.172994
REGULATION OF VASCULAR ENDOTHELIAL GROWTH FACTOR PRODUCTION	26	0.587186	1.55733	0.0315789	0.172731
PROTEIN LIPID COMPLEX ASSEMBLY	19	0.618094	1.5571	0.0505051	0.172424
OSTEOCLAST DIFFERENTIATION	26	0.58041	1.55706	0.035503	0.171853
REGULATION OF MYELOID LEUKOCYTE DIFFERENTIATION	76	0.4682	1.55652	0.0100604	0.171937
MODULATION BY HOST OF VIRAL PROCESS	16	0.632259	1.55445	0.044898	0.17394
REGULATION OF TRIGLYCERIDE METABOLIC PROCESS	31	0.552184	1.5543	0.0331263	0.173515
POSITIVE REGULATION OF HEMOPOIESIS	118	0.445563	1.55258	0.00571429	0.174939
REGULATION OF VASOCONSTRICTION	48	0.513152	1.5524	0.0233463	0.174513
NEGATIVE REGULATION OF LIPASE ACTIVITY	15	0.637953	1.55216	0.0386965	0.174215
CELLULAR RESPONSE TO CALCIUM ION	33	0.566255	1.55168	0.0265849	0.174162
REGULATION OF LIPID BIOSYNTHETIC PROCESS	108	0.446511	1.55016	0.0203252	0.175359
REGULATION OF NEUTROPHIL CHEMOTAXIS	20	0.603621	1.54916	0.0431035	0.175944
MULTIVESICULAR BODY ORGANIZATION	29	0.574264	1.54839	0.0227743	0.176244
RESPONSE TO VIRUS	174	0.427359	1.54799	0.00399202	0.176096
ORGANIC CYCLIC COMPOUND CATABOLIC PROCESS	349	0.387797	1.5456	0	0.178451
INNATE IMMUNE RESPONSE	339	0.385078	1.54458	0	0.179128
CELLULAR RESPONSE TO REACTIVE OXYGEN SPECIES	93	0.453664	1.54438	0.01417	0.178788
EPIDERMAL CELL DIFFERENTIATION	80	0.469202	1.54396	0.0183673	0.178689
POSITIVE REGULATION OF GLIAL CELL DIFFERENTIATION	23	0.598552	1.5439	0.0468432	0.178171
PTERIDINE CONTAINING COMPOUND BIOSYNTHETIC PROCESS	16	0.63655	1.54182	0.0460251	0.180123
CELL DIFFERENTIATION INVOLVED IN EMBRYONIC PLACENTA DEVELOPMENT	20	0.607841	1.54169	0.0421941	0.179697
TOLL LIKE RECEPTOR SIGNALING PATHWAY	77	0.465046	1.54101	0.00779727	0.179923
REGULATION OF WOUND HEALING	108	0.450527	1.53862	0.0116732	0.182249
POSITIVE REGULATION OF MITOCHONDRIAL MEMBRANE PERMEABILITY	17	0.644919	1.53736	0.045738	0.183164
POSITIVE REGULATION OF PEPTIDYL TYROSINE PHOSPHORYLATION	116	0.439897	1.53727	0.0174757	0.182683
REGULATION OF INTERFERON BETA PRODUCTION	38	0.525055	1.53516	0.0325866	0.184874
REGULATION OF CYTOKINE SECRETION	93	0.459257	1.53425	0.00978474	0.185455
NEGATIVE REGULATION OF KINASE ACTIVITY	216	0.402227	1.5341	0.00395257	0.185039
DEFENSE RESPONSE TO GRAM POSITIVE BACTERIUM	38	0.524462	1.53311	0.0231579	0.18564
REGULATION OF METANEPHROS DEVELOPMENT	21	0.60514	1.53308	0.0523139	0.185092
POSITIVE REGULATION OF LEUKOCYTE MEDIATED IMMUNITY	53	0.512285	1.53293	0.0221774	0.184641
REGULATION OF CELL CYCLE ARREST	83	0.463832	1.53245	0.022541	0.184611
REGULATION OF NECROTIC CELL DEATH	21	0.615525	1.53215	0.0413223	0.18435
NEGATIVE REGULATION OF TRANSLATIONAL INITIATION	19	0.615823	1.53204	0.0605428	0.183888
REGULATION OF TRIGLYCERIDE BIOSYNTHETIC PROCESS	17	0.630304	1.53172	0.0530452	0.183642
REGULATION OF EXOSOMAL SECRETION	15	0.640813	1.53106	0.0538302	0.183853
POSITIVE REGULATION OF ACUTE INFLAMMATORY RESPONSE	19	0.591987	1.53027	0.0588235	0.184211
REGULATION OF PROTEIN CATABOLIC PROCESS	343	0.382933	1.53013	0.0038835	0.18378
NUCLEAR TRANSPORT	305	0.390226	1.52844	0.00204082	0.185348
MONOSACCHARIDE CATABOLIC PROCESS	49	0.50288	1.52795	0.0321932	0.185347
MYELOID LEUKOCYTE DIFFERENTIATION	75	0.465346	1.52779	0.0239521	0.184923
RESPONSE TO ARSENIC CONTAINING SUBSTANCE	27	0.575287	1.52628	0.0357853	0.1863
POSITIVE REGULATION OF NEUTROPHIL MIGRATION	21	0.595891	1.52445	0.0465587	0.188015
REGULATION OF PRODUCTION OF MOLECULAR MEDIATOR OF IMMUNE RESPONSE	68	0.469785	1.52443	0.0225873	0.187468
LEUKOCYTE DIFFERENTIATION	216	0.402293	1.52422	0.0019802	0.187217
VASCULAR PROCESS IN CIRCULATORY SYSTEM	119	0.427571	1.52381	0.0172414	0.187183
TRANSITION METAL ION HOMEOSTASIS	89	0.447176	1.52269	0.015625	0.187925
HEXOSE METABOLIC PROCESS	129	0.431615	1.52186	0.0132325	0.188404
REGULATION OF B CELL MEDIATED IMMUNITY	24	0.583699	1.52177	0.0421687	0.187935
G1 DNA DAMAGE CHECKPOINT	61	0.481317	1.52106	0.0262626	0.188236
REGULATION OF PEPTIDYL SERINE PHOSPHORYLATION	85	0.450856	1.52095	0.017341	0.187806
RESPONSE TO ALKALOID	94	0.45009	1.52029	0.0174419	0.188053
REGULATION OF MITOCHONDRIAL OUTER MEMBRANE PERMEABILIZATION INVOLVED IN APOPTOTIC SIGNALING PATHWAY	36	0.53193	1.51945	0.0433884	0.188555
CELLULAR RESPONSE TO INSULIN STIMULUS	133	0.424691	1.51898	0.0094697	0.188546
POSITIVE REGULATION OF LEUKOCYTE DIFFERENTIATION	90	0.454106	1.51814	0.0115607	0.188967
NEGATIVE REGULATION OF GLYCOPROTEIN METABOLIC PROCESS	15	0.634374	1.51773	0.0585774	0.18895
MATERNAL PROCESS INVOLVED IN FEMALE PREGNANCY	49	0.501742	1.51718	0.0341151	0.189081
POSITIVE REGULATION OF TRANSMEMBRANE RECEPTOR PROTEIN SERINE THREONINE KINASE SIGNALING PATHWAY	74	0.467134	1.51527	0.026971	0.190874
REGULATION OF EPITHELIAL CELL DIFFERENTIATION	94	0.448898	1.51523	0.0137795	0.190335
POSITIVE REGULATION OF INTERLEUKIN 1 PRODUCTION	23	0.578604	1.51502	0.0662526	0.190047
POSITIVE REGULATION OF EPITHELIAL CELL DIFFERENTIATION	42	0.517311	1.51464	0.0480962	0.189981
REGULATION OF REACTIVE OXYGEN SPECIES BIOSYNTHETIC PROCESS	55	0.48583	1.51441	0.0314342	0.18968
REGULATION OF PROTEIN SUMOYLATION	16	0.623863	1.51327	0.07173	0.190411
REGULATION OF NITRIC OXIDE BIOSYNTHETIC PROCESS	44	0.514863	1.51031	0.0382294	0.193299
REGULATION OF I KAPPAB KINASE NF KAPPAB SIGNALING	190	0.403503	1.50993	0.00938086	0.193225
RIBONUCLEOPROTEIN COMPLEX LOCALIZATION	108	0.439194	1.50949	0.0205761	0.193334
NEGATIVE REGULATION OF CYTOKINE PRODUCTION	148	0.41705	1.50645	0.0170778	0.196728
REGULATION OF COAGULATION	75	0.458933	1.50576	0.0224033	0.197065
POSITIVE REGULATION OF CELL CYCLE ARREST	66	0.474883	1.50507	0.029724	0.197466
PROTEIN LOCALIZATION TO CILIUM	21	0.590098	1.50453	0.0572687	0.197637
REGULATION OF PROTEIN KINASE B SIGNALING	94	0.444597	1.50451	0.0233918	0.197115
REGULATION OF FIBROBLAST PROLIFERATION	70	0.461266	1.50179	0.027027	0.200009
POSITIVE REGULATION OF INTERLEUKIN 6 PRODUCTION	50	0.505748	1.50116	0.0367965	0.200174
MONOSACCHARIDE METABOLIC PROCESS	156	0.40927	1.50074	0.00796813	0.200187
REGULATED EXOCYTOSIS	175	0.409839	1.49989	0.0101833	0.20064
POSITIVE REGULATION OF B CELL ACTIVATION	50	0.485345	1.49937	0.0322581	0.200723
ENDOCRINE SYSTEM DEVELOPMENT	74	0.46126	1.49799	0.0203252	0.201876
NEGATIVE REGULATION OF LIPID CATABOLIC PROCESS	18	0.611214	1.4977	0.0718686	0.201656
RESPONSE TO STEROID HORMONE	387	0.370854	1.49686	0	0.202179
REGULATION OF NEURON APOPTOTIC PROCESS	151	0.412532	1.49544	0.0180361	0.203341
EMBRYONIC PLACENTA DEVELOPMENT	72	0.455857	1.49451	0.035503	0.203992
POSITIVE REGULATION OF TOLL LIKE RECEPTOR SIGNALING PATHWAY	17	0.603045	1.49415	0.0553191	0.203934
IRE1 MEDIATED UNFOLDED PROTEIN RESPONSE	53	0.480798	1.49302	0.041502	0.20493
POSITIVE REGULATION OF LYMPHOCYTE MEDIATED IMMUNITY	42	0.507584	1.4916	0.0458515	0.206243
REGULATION OF INTERLEUKIN 10 PRODUCTION	27	0.554309	1.4914	0.055336	0.205924
POSITIVE REGULATION OF PATHWAY RESTRICTED SMAD PROTEIN PHOSPHORYLATION	31	0.523777	1.49102	0.0525253	0.20588
NUCLEAR EXPORT	135	0.424453	1.49029	0.011583	0.206203
REGULATION OF LEUKOCYTE MIGRATION	111	0.423075	1.48983	0.026694	0.20626
INNERVATION	15	0.614043	1.48983	0.0714286	0.205716
REGULATION OF IMMUNE EFFECTOR PROCESS	289	0.375469	1.48875	0.00383142	0.206619
REGULATION OF REPRODUCTIVE PROCESS	79	0.452771	1.48829	0.0194175	0.206752
PYRUVATE METABOLIC PROCESS	50	0.495221	1.48786	0.0394477	0.206742
POSITIVE REGULATION OF PROTEIN COMPLEX ASSEMBLY	164	0.405108	1.48669	0.0094518	0.20779
AGING	217	0.396529	1.48649	0.00580271	0.207472
REGULATION OF INTERLEUKIN 1 SECRETION	20	0.581653	1.48565	0.0840164	0.20806
REGULATION OF MYELOID CELL DIFFERENTIATION	134	0.41556	1.48545	0.0213592	0.207725
REGULATION OF INNATE IMMUNE RESPONSE	281	0.382184	1.4843	0.00191939	0.208645
POSITIVE REGULATION OF LIPID CATABOLIC PROCESS	24	0.580079	1.48411	0.0565302	0.208335
PROTEIN LOCALIZATION TO VACUOLE	41	0.504386	1.48396	0.0518962	0.208006
REGULATION OF CELL AGING	29	0.529857	1.48325	0.0481928	0.20849
BETA CATENIN DESTRUCTION COMPLEX DISASSEMBLY	18	0.591021	1.4826	0.0638298	0.208787
REGULATION OF CELL SUBSTRATE ADHESION	146	0.408151	1.4816	0.0172414	0.209592
CELL CELL ADHESION	416	0.361616	1.48103	0.00184502	0.209794
POSITIVE REGULATION OF GLUCOSE TRANSPORT	35	0.520758	1.47994	0.0568627	0.210683
NEGATIVE REGULATION OF CYTOKINE SECRETION	29	0.546275	1.47991	0.0561555	0.210174
HORMONE TRANSPORT	49	0.484838	1.47945	0.0537849	0.21032
RESPONSE TO DRUG	348	0.366296	1.47913	0.00375235	0.210176
REGULATION OF NF KAPPAB IMPORT INTO NUCLEUS	37	0.51441	1.47895	0.0514403	0.209896
RIBONUCLEOSIDE CATABOLIC PROCESS	15	0.62013	1.47728	0.088	0.2118
REGULATION OF DNA BINDING	72	0.45879	1.4769	0.0330097	0.211762
PURINE NUCLEOBASE METABOLIC PROCESS	17	0.594236	1.47599	0.068323	0.21257
REGULATION OF LIPID CATABOLIC PROCESS	48	0.489015	1.47585	0.0430108	0.212225
NEGATIVE REGULATION OF TRANSFERASE ACTIVITY	304	0.373384	1.4757	0.00371058	0.21191
CELLULAR RESPONSE TO LIPID	357	0.369647	1.4755	0.00196464	0.211686
ADAPTIVE IMMUNE RESPONSE BASED ON SOMATIC RECOMBINATION OF IMMUNE RECEPTORS BUILT FROM IMMUNOGLOBULIN SUPERFAMILY DOMAINS	85	0.439203	1.47549	0.0330739	0.21118
ER NUCLEUS SIGNALING PATHWAY	31	0.530112	1.47503	0.0529661	0.211321
REGULATION OF ENDOCYTOSIS	167	0.400324	1.47427	0.00743494	0.211765
CELL CHEMOTAXIS	116	0.416483	1.47422	0.0123967	0.21129
REGULATION OF HUMORAL IMMUNE RESPONSE	29	0.554229	1.47412	0.0543933	0.210891
POSITIVE REGULATION OF CARTILAGE DEVELOPMENT	24	0.558798	1.47351	0.0502901	0.211251
RHYTHMIC PROCESS	217	0.389649	1.47332	0.0125786	0.211009
NUCLEAR IMPORT	113	0.421971	1.47274	0.0265152	0.211289
POSITIVE REGULATION OF EPITHELIAL CELL PROLIFERATION	115	0.421144	1.47245	0.0152672	0.211149
REGULATION OF PATHWAY RESTRICTED SMAD PROTEIN PHOSPHORYLATION	39	0.498494	1.47105	0.0583501	0.212532
NEGATIVE REGULATION OF MULTI ORGANISM PROCESS	99	0.4253	1.4682	0.0230769	0.215944
POSITIVE REGULATION OF TRIGLYCERIDE METABOLIC PROCESS	19	0.589782	1.46754	0.0828283	0.21625
POSITIVE REGULATION OF LIPID BIOSYNTHETIC PROCESS	56	0.471679	1.46679	0.0326923	0.216725
NEGATIVE REGULATION OF I KAPPAB KINASE NF KAPPAB SIGNALING	41	0.51174	1.46613	0.0600858	0.217139
POSITIVE REGULATION OF CELLULAR PROTEIN LOCALIZATION	293	0.376069	1.46597	0.00361011	0.21678
NEGATIVE REGULATION OF NEURON APOPTOTIC PROCESS	105	0.428337	1.4656	0.0219124	0.21667
EPITHELIAL CELL PROLIFERATION	75	0.442979	1.46496	0.027668	0.216951
REGULATION OF INSULIN RECEPTOR SIGNALING PATHWAY	37	0.503969	1.46471	0.045977	0.216838
HEPATICOBILIARY SYSTEM DEVELOPMENT	113	0.420283	1.46453	0.034749	0.216542
REPRODUCTIVE SYSTEM DEVELOPMENT	302	0.370594	1.46245	0	0.218792
PROTEIN LOCALIZATION TO ORGANELLE	469	0.356765	1.46163	0	0.219307
DETECTION OF BIOTIC STIMULUS	17	0.597456	1.46033	0.0871369	0.220406
NEGATIVE REGULATION OF PHOSPHORUS METABOLIC PROCESS	445	0.357864	1.45941	0.00188679	0.221194
ZYMOGEN ACTIVATION	95	0.432003	1.45926	0.0195695	0.220899
TRIVALENT INORGANIC CATION TRANSPORT	34	0.509356	1.45895	0.0795229	0.220838
REGULATION OF CELL ADHESION	468	0.356145	1.4589	0.00181488	0.220403
POSITIVE REGULATION OF INNATE IMMUNE RESPONSE	203	0.379479	1.45875	0.00384615	0.220059
CELLULAR RESPONSE TO GROWTH HORMONE STIMULUS	16	0.591523	1.45755	0.0856531	0.22125
POSITIVE REGULATION OF LIPID METABOLIC PROCESS	108	0.423738	1.45642	0.0341556	0.22239
POSITIVE REGULATION OF FIBROBLAST PROLIFERATION	46	0.483009	1.45607	0.0444444	0.222415
REGULATION OF PRI MIRNA TRANSCRIPTION FROM RNA POLYMERASE II PROMOTER	16	0.619959	1.45492	0.0929293	0.223551
NEGATIVE REGULATION OF VIRAL PROCESS	64	0.457186	1.45491	0.054	0.223033
FOLIC ACID CONTAINING COMPOUND METABOLIC PROCESS	27	0.544685	1.45455	0.0641593	0.223029
PATTERN RECOGNITION RECEPTOR SIGNALING PATHWAY	94	0.430653	1.45453	0.0342052	0.222529
LEUKOCYTE HOMEOSTASIS	45	0.486415	1.45353	0.0396825	0.223357
COMPLEMENT ACTIVATION	24	0.55143	1.45318	0.0614407	0.223321
RESPONSE TO IONIZING RADIATION	124	0.411213	1.45263	0.0225141	0.223518
PURINE CONTAINING COMPOUND CATABOLIC PROCESS	43	0.489478	1.45182	0.0567951	0.224015
POSITIVE REGULATION OF CATABOLIC PROCESS	351	0.365004	1.45157	0.00191205	0.223934
REGULATION OF MAP KINASE ACTIVITY	269	0.371976	1.45087	0.010101	0.224468
PROTEIN IMPORT INTO NUCLEUS TRANSLOCATION	21	0.563631	1.45006	0.0695296	0.225058
REGULATION OF TRANSCRIPTION REGULATORY REGION DNA BINDING	25	0.538633	1.44982	0.0845361	0.224828
PLATELET ACTIVATION	120	0.408379	1.44968	0.0230769	0.224511
MEMBRANE BUDDING	100	0.430163	1.44802	0.0259481	0.226292
INTERACTION WITH SYMBIONT	38	0.492291	1.44785	0.0721443	0.226037
BLASTOCYST DEVELOPMENT	46	0.483492	1.44763	0.0571992	0.225822
NUCLEAR TRANSCRIBED MRNA CATABOLIC PROCESS EXONUCLEOLYTIC	28	0.525922	1.44607	0.0690979	0.22745
POSITIVE REGULATION OF CELLULAR PROTEIN CATABOLIC PROCESS	176	0.388198	1.44583	0.0148148	0.22726
NEGATIVE REGULATION OF FAT CELL DIFFERENTIATION	37	0.496635	1.44531	0.0654762	0.227405
REGULATION OF PROTEIN TARGETING	250	0.37291	1.44452	0.00601202	0.228072
POSITIVE REGULATION OF DEFENSE RESPONSE	271	0.375053	1.44384	0.003861	0.228492
B CELL DIFFERENTIATION	57	0.458348	1.44186	0.0422265	0.230817
CELLULAR RESPONSE TO OXIDATIVE STRESS	159	0.394435	1.44154	0.0240964	0.230759
NEGATIVE REGULATION OF PEPTIDASE ACTIVITY	150	0.397689	1.44117	0.0303605	0.230772
DETOXIFICATION	60	0.457844	1.44078	0.0484496	0.230792
BROWN FAT CELL DIFFERENTIATION	27	0.525669	1.44062	0.0651261	0.230568
NEGATIVE REGULATION OF CATABOLIC PROCESS	169	0.392748	1.43944	0.0193424	0.23172
POSITIVE REGULATION OF MESENCHYMAL CELL PROLIFERATION	21	0.564153	1.43869	0.0755467	0.232191
REGULATION OF REGULATED SECRETORY PATHWAY	89	0.425577	1.4381	0.0325048	0.232534
POSITIVE REGULATION OF CELL CELL ADHESION	155	0.387632	1.4371	0.0133843	0.233504
PANCREAS DEVELOPMENT	48	0.465088	1.43681	0.045738	0.233435
REGULATION OF LEUKOCYTE DIFFERENTIATION	157	0.388539	1.43627	0.0154143	0.23363
REGULATION OF MYOTUBE DIFFERENTIATION	38	0.496166	1.43609	0.0594059	0.233339
EXOCRINE SYSTEM DEVELOPMENT	38	0.496196	1.43574	0.0587002	0.233357
NEGATIVE REGULATION OF PROTEIN SECRETION	77	0.433237	1.43556	0.0396825	0.233169
REGULATION OF PROTEIN UBIQUITINATION INVOLVED IN UBIQUITIN DEPENDENT PROTEIN CATABOLIC PROCESS	93	0.421065	1.435	0.0418327	0.233433
SMAD PROTEIN SIGNAL TRANSDUCTION	39	0.497823	1.43464	0.0563674	0.23348
CELLULAR RESPONSE TO VIRUS	18	0.56501	1.43403	0.076087	0.233787
REGULATION OF TRANSLATIONAL ELONGATION	21	0.565213	1.43403	0.0982533	0.233288
REGULATION OF SYSTEM PROCESS	336	0.360101	1.43401	0.0059761	0.232822
REGULATION OF CELL MORPHOGENESIS INVOLVED IN DIFFERENTIATION	271	0.368217	1.4335	0.011583	0.232958
POSITIVE REGULATION OF LEUKOCYTE CHEMOTAXIS	60	0.45505	1.43291	0.033195	0.233264
PEPTIDE CROSS LINKING	21	0.551365	1.43281	0.09375	0.232901
REGULATION OF LIPID METABOLIC PROCESS	233	0.372231	1.43214	0.0113208	0.233341
POSITIVE REGULATION OF PROTEIN CATABOLIC PROCESS	235	0.37325	1.43079	0.00813008	0.23483
POSITIVE REGULATION OF PROTEIN KINASE B SIGNALING	61	0.451677	1.43068	0.0542798	0.234508
RNA SECONDARY STRUCTURE UNWINDING	34	0.507167	1.42849	0.0623701	0.236907
NEGATIVE REGULATION OF HEART CONTRACTION	17	0.574593	1.42835	0.0967078	0.236593
LUNG CELL DIFFERENTIATION	22	0.558324	1.4274	0.0730689	0.237471
REGULATION OF VIRAL RELEASE FROM HOST CELL	27	0.529331	1.42735	0.0778689	0.237041
POLYOL BIOSYNTHETIC PROCESS	20	0.553587	1.42659	0.1	0.237629
CELLULAR RESPONSE TO ABIOTIC STIMULUS	201	0.377461	1.42591	0.00994036	0.238175
REGULATION OF SEQUENCE SPECIFIC DNA BINDING TRANSCRIPTION FACTOR ACTIVITY	292	0.363886	1.42492	0.00976562	0.239034
NEGATIVE REGULATION OF INTRACELLULAR SIGNAL TRANSDUCTION	374	0.351185	1.42472	0.00184502	0.238751
NEGATIVE REGULATION OF MAPK CASCADE	130	0.39516	1.42465	0.0250522	0.238341
REGULATION OF GRANULOCYTE CHEMOTAXIS	29	0.532108	1.42441	0.0714286	0.238217
NEGATIVE REGULATION OF PROTEOLYSIS	215	0.375522	1.42418	0.0163265	0.238068
POSITIVE REGULATION OF VASCULAR ENDOTHELIAL GROWTH FACTOR PRODUCTION	21	0.552728	1.42375	0.0865385	0.238214
REGULATION OF CELLULAR PROTEIN CATABOLIC PROCESS	244	0.372496	1.42133	0.00750469	0.241201
FAT SOLUBLE VITAMIN METABOLIC PROCESS	20	0.57259	1.41992	0.0695296	0.242814
NUCLEOTIDE BINDING DOMAIN LEUCINE RICH REPEAT CONTAINING RECEPTOR SIGNALING PATHWAY	26	0.521738	1.41971	0.108216	0.242624
WOUND HEALING	359	0.355064	1.41939	0.00396825	0.242492
POSITIVE REGULATION OF EPITHELIAL CELL MIGRATION	90	0.422254	1.41935	0.0322581	0.242042
NEGATIVE REGULATION OF PROTEIN CATABOLIC PROCESS	89	0.420969	1.41884	0.0390625	0.242226
REGULATION OF BONE REMODELING	27	0.529854	1.4187	0.0752688	0.241933
REGULATION OF RENAL SYSTEM PROCESS	26	0.540894	1.41854	0.0854167	0.241671
REGULATION OF MUSCLE CELL DIFFERENTIATION	115	0.406119	1.4184	0.0284553	0.241402
REGULATION OF FATTY ACID BIOSYNTHETIC PROCESS	33	0.506364	1.41822	0.0759494	0.241143
NEGATIVE REGULATION OF LIPID TRANSPORT	21	0.554244	1.41738	0.11157	0.241832
REGULATION OF PEPTIDYL TYROSINE PHOSPHORYLATION	164	0.385908	1.4155	0.0237154	0.243866
NEGATIVE REGULATION OF HORMONE SECRETION	50	0.464995	1.4148	0.0649087	0.244436
INTRINSIC APOPTOTIC SIGNALING PATHWAY BY P53 CLASS MEDIATOR	42	0.490938	1.41469	0.0666667	0.244122
RESPONSE TO WOUNDING	432	0.346987	1.41468	0.00190114	0.24365
GLYCERALDEHYDE 3 PHOSPHATE METABOLIC PROCESS	15	0.591888	1.41403	0.101476	0.244072
PROTEIN KINASE B SIGNALING	31	0.514208	1.41379	0.0731183	0.243955
POSITIVE REGULATION OF CHONDROCYTE DIFFERENTIATION	17	0.587982	1.41362	0.0997831	0.243702
DEVELOPMENTAL INDUCTION	18	0.572916	1.4125	0.102725	0.244839
REGULATION OF VASCULATURE DEVELOPMENT	189	0.380327	1.41137	0.0148699	0.245978
ADAPTIVE IMMUNE RESPONSE	142	0.39117	1.41035	0.0216535	0.246937
REGULATION OF PHOSPHATIDYLINOSITOL 3 KINASE SIGNALING	108	0.401337	1.40896	0.038835	0.248372
NUCLEAR ENVELOPE REASSEMBLY	17	0.574363	1.40799	0.11359	0.249302
POSITIVE REGULATION OF EXTRACELLULAR MATRIX ORGANIZATION	15	0.589464	1.40757	0.111332	0.249429
NEGATIVE REGULATION OF HYDROLASE ACTIVITY	273	0.365024	1.40727	0.015444	0.249343
CYTOPLASMIC SEQUESTERING OF TRANSCRIPTION FACTOR	18	0.564274	1.40636	0.0963855	0.25017
REGULATION OF LEUKOCYTE MEDIATED IMMUNITY	103	0.407628	1.40547	0.0336634	0.250972
REGULATION OF SYMBIOSIS ENCOMPASSING MUTUALISM THROUGH PARASITISM	150	0.392722	1.40489	0.0381356	0.251329
REGULATION OF CELL CELL ADHESION	251	0.362322	1.40442	0.00590551	0.251561
PHOSPHATIDYLETHANOLAMINE METABOLIC PROCESS	15	0.578271	1.40282	0.0987654	0.253375
POSITIVE REGULATION OF NEURON APOPTOTIC PROCESS	41	0.471755	1.40112	0.0742188	0.255485
NEGATIVE REGULATION OF NF KAPPAB TRANSCRIPTION FACTOR ACTIVITY	53	0.44933	1.40092	0.0729367	0.255325
RNA SPLICING VIA TRANSESTERIFICATION REACTIONS	249	0.359407	1.40038	0.0113636	0.255626
CELLULAR RESPONSE TO NITROGEN COMPOUND	398	0.342004	1.39995	0	0.255759
POSITIVE REGULATION OF DNA REPLICATION	70	0.431436	1.39968	0.0562852	0.255687
REGULATION OF LIPID TRANSPORT	69	0.434757	1.39875	0.0482897	0.256455
REGULATION OF CELLULAR AMINO ACID METABOLIC PROCESS	60	0.442991	1.39778	0.0516252	0.257299
ESTABLISHMENT OF PROTEIN LOCALIZATION TO VACUOLE	29	0.506192	1.39694	0.0781893	0.25807
REGULATION OF GLIAL CELL DIFFERENTIATION	42	0.480008	1.39477	0.0781893	0.260841
DEVELOPMENTAL PROCESS INVOLVED IN REPRODUCTION	412	0.343443	1.39412	0.00378072	0.261353
POSITIVE REGULATION OF CELL SUBSTRATE ADHESION	84	0.423022	1.39396	0.0500963	0.261071
TETRAHYDROFOLATE METABOLIC PROCESS	19	0.559524	1.39282	0.0925553	0.262163
ENTRAINMENT OF CIRCADIAN CLOCK	23	0.528724	1.39277	0.0927835	0.26174
POSITIVE REGULATION OF PHOSPHATIDYLINOSITOL 3 KINASE SIGNALING	52	0.452652	1.39043	0.0686869	0.264765
RESPONSE TO GROWTH FACTOR	389	0.344733	1.39036	0.00972763	0.264354
REGULATION OF GLUCOSE TRANSPORT	84	0.413714	1.38987	0.0505618	0.264616
REGULATION OF PROTEIN MODIFICATION BY SMALL PROTEIN CONJUGATION OR REMOVAL	253	0.364232	1.38979	0.0218254	0.264269
MULTICELLULAR ORGANISM REPRODUCTION	448	0.341106	1.38978	0.0053286	0.263795
RRNA CATABOLIC PROCESS	15	0.596606	1.38913	0.113248	0.264295
NEGATIVE REGULATION OF TUMOR NECROSIS FACTOR SUPERFAMILY CYTOKINE PRODUCTION	29	0.505953	1.38828	0.0752212	0.265056
MITOTIC DNA INTEGRITY CHECKPOINT	82	0.420094	1.38779	0.052	0.265317
HEMOSTASIS	236	0.360793	1.38774	0.0094697	0.264856
SECRETION BY CELL	364	0.341534	1.38753	0.00761905	0.264676
REACTIVE NITROGEN SPECIES METABOLIC PROCESS	16	0.575088	1.38747	0.119403	0.264294
CELLULAR RESPONSE TO FATTY ACID	38	0.471351	1.38706	0.0784314	0.264349
REGULATION OF REACTIVE OXYGEN SPECIES METABOLIC PROCESS	128	0.392318	1.38692	0.0359281	0.264058
POSITIVE REGULATION OF CYTOKINE SECRETION	61	0.435745	1.38639	0.0751445	0.264269
REGULATION OF CELLULAR PROTEIN LOCALIZATION	463	0.339138	1.38608	0.00784314	0.264255
REGULATION OF EARLY ENDOSOME TO LATE ENDOSOME TRANSPORT	16	0.577088	1.38573	0.0961969	0.264231
RESPONSE TO OSMOTIC STRESS	49	0.457606	1.38572	0.0629921	0.263762
RESPONSE TO INTERFERON GAMMA	81	0.411575	1.38398	0.057732	0.265844
GLUCOSE METABOLIC PROCESS	99	0.405018	1.38342	0.0473373	0.266166
NEGATIVE REGULATION OF DEFENSE RESPONSE	105	0.401549	1.38233	0.0486815	0.267192
RESPONSE TO RADIATION	309	0.348582	1.38192	0.00546448	0.267331
NEGATIVE REGULATION OF CELL ADHESION	173	0.373768	1.38071	0.0290698	0.268756
NEGATIVE REGULATION OF ANOIKIS	15	0.581606	1.38035	0.129436	0.268812
CELLULAR RESPONSE TO OXYGEN LEVELS	122	0.39164	1.38016	0.0418327	0.268602
TRANSMEMBRANE RECEPTOR PROTEIN SERINE THREONINE KINASE SIGNALING PATHWAY	150	0.377096	1.37909	0.0331384	0.269786
POSITIVE REGULATION OF MRNA METABOLIC PROCESS	38	0.475007	1.37862	0.112705	0.269971
PROTEIN LOCALIZATION TO NUCLEUS	135	0.385043	1.37861	0.0290698	0.269511
REGULATION OF PROTEIN SERINE THREONINE KINASE ACTIVITY	395	0.34164	1.3786	0.00744879	0.269047
SALIVARY GLAND DEVELOPMENT	30	0.496943	1.3782	0.0907217	0.269255
REGULATION OF NITRIC OXIDE SYNTHASE BIOSYNTHETIC PROCESS	17	0.564708	1.37786	0.103594	0.269233
REGULATION OF TISSUE REMODELING	43	0.470828	1.37784	0.0770713	0.268789
POSITIVE REGULATION OF IMMUNE RESPONSE	388	0.34216	1.37644	0.0113422	0.270334
NEGATIVE REGULATION OF CELL SUBSTRATE ADHESION	46	0.45342	1.37618	0.0846774	0.270239
NEGATIVE REGULATION OF PROTEIN TYROSINE KINASE ACTIVITY	18	0.548946	1.37571	0.131687	0.270446
REGULATION OF HEMOPOIESIS	219	0.361477	1.3757	0.021611	0.269996
INTERMEDIATE FILAMENT BASED PROCESS	27	0.51762	1.37548	0.0958904	0.269835
SPERM EGG RECOGNITION	18	0.574995	1.37542	0.106776	0.269448
CELLULAR RESPONSE TO HORMONE STIMULUS	431	0.333821	1.37537	0.00544465	0.26906
REGULATION OF MACROPHAGE DERIVED FOAM CELL DIFFERENTIATION	21	0.535	1.375	0.115308	0.269122
POSITIVE CHEMOTAXIS	28	0.513131	1.37485	0.0843621	0.268885
GLYCOSYL COMPOUND CATABOLIC PROCESS	31	0.489131	1.37345	0.100604	0.2704
REGULATION OF CYCLIN DEPENDENT PROTEIN KINASE ACTIVITY	76	0.419575	1.37291	0.0610687	0.270813
REGULATION OF ENDOTHELIAL CELL DIFFERENTIATION	25	0.51489	1.37193	0.1002	0.271819
REGULATION OF INTERLEUKIN 12 PRODUCTION	34	0.47292	1.37001	0.0828283	0.27436
REGULATION OF EXTRACELLULAR MATRIX ORGANIZATION	25	0.514282	1.36963	0.0884086	0.274553
REGULATION OF P38MAPK CASCADE	22	0.527502	1.36959	0.107143	0.274106
POSITIVE REGULATION OF TUMOR NECROSIS FACTOR SUPERFAMILY CYTOKINE PRODUCTION	45	0.458754	1.36933	0.0813954	0.274052
BINDING OF SPERM TO ZONA PELLUCIDA	16	0.56226	1.36932	0.140873	0.273587
MODIFIED AMINO ACID TRANSPORT	23	0.524853	1.36901	0.123016	0.273548
CELL ACTIVATION	409	0.334171	1.36784	0.00595238	0.274823
POSITIVE REGULATION OF NOTCH SIGNALING PATHWAY	25	0.501351	1.36706	0.113445	0.275521
NEGATIVE REGULATION OF CELL PROLIFERATION	496	0.32908	1.36673	0	0.275533
NEGATIVE REGULATION OF RESPONSE TO EXTERNAL STIMULUS	213	0.359634	1.3666	0.0187266	0.275234
MODIFICATION BY SYMBIONT OF HOST MORPHOLOGY OR PHYSIOLOGY	39	0.46411	1.3665	0.08	0.274919
NEGATIVE REGULATION OF CELL AGING	16	0.560687	1.36616	0.116379	0.27496
POSITIVE REGULATION OF CYCLIN DEPENDENT PROTEIN KINASE ACTIVITY	28	0.498172	1.36605	0.119433	0.27466
PEPTIDE SECRETION	35	0.486058	1.36548	0.0920245	0.275024
POSITIVE REGULATION OF ACTIN FILAMENT POLYMERIZATION	53	0.44803	1.36519	0.0775348	0.275012
POSITIVE REGULATION OF CELL ADHESION	270	0.349131	1.36495	0.010101	0.274929
POSITIVE REGULATION OF INTRACELLULAR PROTEIN TRANSPORT	206	0.365431	1.3649	0.0271967	0.274544
RESPONSE TO FATTY ACID	60	0.435003	1.3641	0.074	0.275271
REGULATION OF INTRACELLULAR PROTEIN TRANSPORT	316	0.34713	1.36406	0.012844	0.274858
LONG CHAIN FATTY ACID TRANSPORT	31	0.492764	1.36345	0.10352	0.275424
RESPONSE TO DSRNA	47	0.452171	1.36253	0.0688259	0.2764
INTERACTION WITH HOST	109	0.39019	1.36209	0.0477137	0.276614
NEGATIVE REGULATION OF CELL DIFFERENTIATION	425	0.33316	1.36108	0.00952381	0.277677
BRANCH ELONGATION OF AN EPITHELIUM	16	0.566772	1.36101	0.125	0.277325
OVULATION CYCLE	73	0.414016	1.36031	0.0712871	0.277953
NEGATIVE REGULATION OF FIBROBLAST PROLIFERATION	23	0.510399	1.35957	0.111801	0.278609
CELLULAR SODIUM ION HOMEOSTASIS	16	0.566664	1.35935	0.137295	0.278463
REGULATION OF BLOOD CIRCULATION	199	0.362203	1.35833	0.0161616	0.279652
NEGATIVE REGULATION OF FATTY ACID METABOLIC PROCESS	22	0.520282	1.35731	0.12549	0.280711
REGULATION OF TOLL LIKE RECEPTOR 4 SIGNALING PATHWAY	16	0.564349	1.35664	0.118952	0.281293
REGULATION OF RESPONSE TO CYTOKINE STIMULUS	116	0.38688	1.35546	0.0531697	0.282628
POSITIVE REGULATION OF CELLULAR RESPONSE TO TRANSFORMING GROWTH FACTOR BETA STIMULUS	23	0.516151	1.35504	0.118908	0.282874
VESICLE COATING	64	0.42609	1.35443	0.0717132	0.283365
RESPONSE TO EXOGENOUS DSRNA	26	0.519039	1.3544	0.136865	0.282934
REGULATION OF CELLULAR RESPONSE TO INSULIN STIMULUS	51	0.449085	1.35411	0.0718563	0.282924
CYTOPLASMIC PATTERN RECOGNITION RECEPTOR SIGNALING PATHWAY	31	0.494382	1.35411	0.100642	0.282461
REGULATION OF CIRCADIAN RHYTHM	76	0.410445	1.35369	0.0573248	0.282569
LEUKOCYTE MEDIATED IMMUNITY	97	0.392533	1.35299	0.0578842	0.283215
REGULATION OF T CELL MIGRATION	19	0.538377	1.35283	0.113636	0.283
AMIDE BIOSYNTHETIC PROCESS	436	0.331834	1.35236	0.00965251	0.283206
DNA INTEGRITY CHECKPOINT	120	0.385612	1.35221	0.0385356	0.282963
NUCLEOTIDE SUGAR BIOSYNTHETIC PROCESS	19	0.557156	1.35157	0.130526	0.283509
MITOTIC CELL CYCLE CHECKPOINT	114	0.390328	1.35136	0.0532544	0.283404
NEGATIVE REGULATION OF INFLAMMATORY RESPONSE	75	0.414651	1.35109	0.0833333	0.283396
NUCLEAR TRANSCRIBED MRNA POLY A TAIL SHORTENING	24	0.50872	1.35056	0.123482	0.283776
REGULATION OF B CELL ACTIVATION	75	0.410364	1.34983	0.0821643	0.284542
POSITIVE REGULATION OF I KAPPAB KINASE NF KAPPAB SIGNALING	146	0.370705	1.34949	0.0447761	0.284642
REGULATION OF INTERLEUKIN 8 PRODUCTION	42	0.450311	1.3479	0.0927419	0.286706
LYMPHOCYTE CHEMOTAXIS	20	0.537804	1.34758	0.132797	0.286763
NEGATIVE REGULATION OF ESTABLISHMENT OF PROTEIN LOCALIZATION	170	0.364957	1.34677	0.040568	0.287591
REGULATION OF ASTROCYTE DIFFERENTIATION	22	0.528114	1.34632	0.122881	0.287891
POSITIVE REGULATION OF RELEASE OF CYTOCHROME C FROM MITOCHONDRIA	25	0.504404	1.34592	0.125	0.288076
REGULATION OF CELL MORPHOGENESIS	451	0.325769	1.34573	0.00381679	0.287905
REGULATION OF MULTI ORGANISM PROCESS	324	0.339066	1.34428	0.0112994	0.289844
REGULATION OF PROTEIN TYROSINE KINASE ACTIVITY	53	0.439695	1.34424	0.0896947	0.289438
REGULATION OF BINDING	240	0.346527	1.34395	0.026616	0.289431
REGULATION OF PROTEIN AUTOPHOSPHORYLATION	31	0.478369	1.34287	0.115942	0.290553
REGULATION OF ISOTYPE SWITCHING	16	0.559403	1.34262	0.154334	0.290485
PROTEIN SECRETION	77	0.408534	1.34217	0.0718686	0.290752
PEPTIDE TRANSPORT	46	0.442958	1.3416	0.0880503	0.291222
FERTILIZATION	69	0.423273	1.34082	0.0934959	0.291998
POSITIVE REGULATION OF GLIOGENESIS	33	0.466822	1.34027	0.0989247	0.292332
DEFENSE RESPONSE TO VIRUS	104	0.385876	1.33835	0.0693069	0.294813
REGULATION OF EPITHELIAL CELL MIGRATION	145	0.369011	1.33827	0.0570342	0.294482
NEGATIVE REGULATION OF PROTEIN SERINE THREONINE KINASE ACTIVITY	115	0.381158	1.33701	0.0476191	0.296018
REGULATION OF STRIATED MUSCLE CELL DIFFERENTIATION	62	0.420472	1.33599	0.0728347	0.297088
POSITIVE REGULATION OF INTERLEUKIN 8 PRODUCTION	32	0.468913	1.33574	0.0969072	0.296976
SINGLE ORGANISM CELL ADHESION	329	0.334351	1.3355	0.0264151	0.296923
POSITIVE REGULATION OF INTERFERON BETA PRODUCTION	29	0.485527	1.33501	0.116424	0.297219
EXOCYTOSIS	250	0.347272	1.33462	0.0328542	0.297397
POSITIVE REGULATION OF SEQUENCE SPECIFIC DNA BINDING TRANSCRIPTION FACTOR ACTIVITY	183	0.358569	1.33455	0.0371901	0.297038
NEGATIVE REGULATION OF PROTEIN MATURATION	25	0.502822	1.33425	0.128205	0.297047
CELLULAR RESPONSE TO IONIZING RADIATION	45	0.440517	1.3342	0.0955285	0.296666
ADIPOSE TISSUE DEVELOPMENT	27	0.485904	1.33317	0.129159	0.297834
NEGATIVE REGULATION OF LIPID METABOLIC PROCESS	64	0.420663	1.33316	0.0877551	0.297393
CELLULAR RESPONSE TO CARBOHYDRATE STIMULUS	63	0.426445	1.33261	0.100394	0.297747
POSITIVE REGULATION OF PROTEIN ACETYLATION	33	0.47511	1.33221	0.121807	0.297939
EPITHELIAL CELL DIFFERENTIATION	345	0.335715	1.33169	0.0328467	0.29831
POSITIVE REGULATION OF ADAPTIVE IMMUNE RESPONSE	48	0.440153	1.33067	0.11501	0.299404
NEGATIVE REGULATION OF TOLL LIKE RECEPTOR SIGNALING PATHWAY	23	0.505559	1.33059	0.156989	0.299059
REGULATION OF LYMPHOCYTE MEDIATED IMMUNITY	70	0.409461	1.33056	0.0813492	0.298652
PROTEIN IMPORT	138	0.373053	1.33048	0.0571992	0.298308
POSITIVE REGULATION OF INFLAMMATORY RESPONSE	68	0.417708	1.33017	0.0860421	0.298343
NEGATIVE REGULATION OF NUCLEAR DIVISION	32	0.476676	1.32868	0.130178	0.300333
CELL FATE DETERMINATION	29	0.480357	1.32842	0.15102	0.30029
ACTIVATION OF INNATE IMMUNE RESPONSE	174	0.361371	1.3273	0.0531496	0.301574
REGULATION OF NIK NF KAPPAB SIGNALING	37	0.471231	1.32698	0.0967078	0.301625
POSITIVE REGULATION OF RESPONSE TO EXTERNAL STIMULUS	219	0.346869	1.3264	0.0323194	0.302129
LEARNING	78	0.403373	1.32512	0.0964567	0.303783
NEGATIVE REGULATION OF SECRETION	133	0.372748	1.3249	0.0594059	0.303632
POSITIVE REGULATION OF LOCOMOTION	336	0.334605	1.32425	0.0159363	0.304251
VITAMIN TRANSPORT	27	0.496348	1.32314	0.124211	0.305538
LYMPHOCYTE MIGRATION	27	0.479799	1.32307	0.12809	0.305183
POSITIVE REGULATION OF CELL DEVELOPMENT	367	0.331215	1.32181	0.0149533	0.306966
SINGLE ORGANISM MEMBRANE BUDDING	63	0.41492	1.32114	0.102	0.307611
NEGATIVE REGULATION OF MUSCLE CELL APOPTOTIC PROCESS	26	0.491285	1.32098	0.153846	0.307414
REGULATION OF INTERFERON GAMMA PRODUCTION	55	0.418053	1.32041	0.102041	0.30794
POSITIVE REGULATION OF MRNA PROCESSING	28	0.482891	1.32035	0.126733	0.307578
EPITHELIAL CELL DEVELOPMENT	151	0.370042	1.31973	0.0551181	0.308092
REGULATION OF MESONEPHROS DEVELOPMENT	20	0.534317	1.31946	0.139344	0.308041
LIPID LOCALIZATION	195	0.352864	1.31915	0.0489237	0.308072
IN UTERO EMBRYONIC DEVELOPMENT	259	0.340548	1.31823	0.0269231	0.309149
REGULATION OF LEUKOCYTE CHEMOTAXIS	70	0.406685	1.31716	0.0859539	0.310363
GLUTATHIONE DERIVATIVE METABOLIC PROCESS	20	0.514223	1.31665	0.14375	0.310716
POSITIVE REGULATION OF CELL ACTIVATION	189	0.349098	1.31637	0.03	0.31069
REGULATION OF INTERLEUKIN 1 BETA PRODUCTION	29	0.476433	1.31532	0.137931	0.312061
NEGATIVE REGULATION OF CELL CYCLE G1 S PHASE TRANSITION	81	0.396848	1.31497	0.0871212	0.312152
RESPONSE TO AMPHETAMINE	18	0.532718	1.31496	0.167641	0.311699
CHEMOKINE MEDIATED SIGNALING PATHWAY	34	0.459194	1.31427	0.144958	0.312375
NEGATIVE REGULATION OF CARBOHYDRATE METABOLIC PROCESS	38	0.451644	1.31403	0.11753	0.312356
GLAND DEVELOPMENT	308	0.332885	1.31395	0.0226843	0.312007
RESPONSE TO ACID CHEMICAL	242	0.342439	1.31374	0.0406654	0.311898
NEGATIVE REGULATION OF SEQUENCE SPECIFIC DNA BINDING TRANSCRIPTION FACTOR ACTIVITY	110	0.374118	1.31306	0.0699029	0.312586
REGULATION OF PEPTIDASE ACTIVITY	276	0.3381	1.31294	0.0246679	0.312322
REGULATION OF ADAPTIVE IMMUNE RESPONSE	80	0.388199	1.31236	0.0848485	0.312831
RESPONSE TO TOXIC SUBSTANCE	199	0.34819	1.31191	0.0572597	0.313101
CELLULAR CHEMICAL HOMEOSTASIS	412	0.321256	1.31174	0.0114943	0.312912
NEGATIVE REGULATION OF DNA BINDING	32	0.466545	1.30895	0.123431	0.317147
NEGATIVE REGULATION OF MAP KINASE ACTIVITY	66	0.414911	1.30848	0.102273	0.317463
FEMALE GAMETE GENERATION	57	0.421962	1.30759	0.090535	0.318453
POSITIVE REGULATION OF MESONEPHROS DEVELOPMENT	17	0.532948	1.30714	0.174569	0.318782
REGULATION OF FATTY ACID OXIDATION	27	0.478211	1.30664	0.143701	0.319208
RESPONSE TO OXYGEN RADICAL	16	0.553215	1.30663	0.166324	0.318762
REGULATION OF DEFENSE RESPONSE TO VIRUS BY HOST	84	0.390472	1.30629	0.0747475	0.318941
ALPHA BETA T CELL DIFFERENTIATION	31	0.459483	1.30617	0.152941	0.318729
REGULATION OF EPIDERMAL CELL DIFFERENTIATION	34	0.459889	1.30593	0.106157	0.31868
PEPTIDE METABOLIC PROCESS	475	0.316489	1.30588	0.0167286	0.318297
RIBOSOMAL LARGE SUBUNIT ASSEMBLY	19	0.523107	1.30587	0.160752	0.317854
RESPONSE TO ESTROGEN	170	0.352926	1.30586	0.0641283	0.317413
NEGATIVE REGULATION OF PROTEIN MODIFICATION BY SMALL PROTEIN CONJUGATION OR REMOVAL	126	0.369915	1.30575	0.0769231	0.317141
PROTEIN LIPID COMPLEX SUBUNIT ORGANIZATION	29	0.471342	1.30538	0.153846	0.31738
GLUCOSE 6 PHOSPHATE METABOLIC PROCESS	17	0.536891	1.30485	0.166307	0.31787
LUNG EPITHELIUM DEVELOPMENT	30	0.479548	1.30311	0.146045	0.320175
CELLULAR RESPONSE TO INORGANIC SUBSTANCE	107	0.373441	1.30236	0.0740741	0.320934
POSITIVE REGULATION OF CHEMOTAXIS	93	0.381402	1.30115	0.0805501	0.322592
ANATOMICAL STRUCTURE ARRANGEMENT	15	0.538371	1.30102	0.176101	0.322376
INACTIVATION OF MAPK ACTIVITY	23	0.485757	1.29993	0.154321	0.323791
SECRETION	429	0.322225	1.29984	0.0146252	0.323483
POSITIVE REGULATION OF DNA METABOLIC PROCESS	154	0.355048	1.29944	0.0555556	0.323688
REGULATION OF ERAD PATHWAY	25	0.478099	1.29919	0.144351	0.32367
NEGATIVE REGULATION OF CYTOKINE PRODUCTION INVOLVED IN IMMUNE RESPONSE	15	0.543829	1.29859	0.163599	0.324211
EPITHELIAL CELL APOPTOTIC PROCESS	24	0.496995	1.29849	0.156556	0.323883
ATP GENERATION FROM ADP	32	0.470033	1.29828	0.131474	0.323768
INFLAMMATORY RESPONSE TO ANTIGENIC STIMULUS	17	0.532905	1.29735	0.170297	0.324865
B CELL MEDIATED IMMUNITY	41	0.442585	1.29566	0.131868	0.327342
FEMALE SEX DIFFERENTIATION	78	0.389876	1.29528	0.0995935	0.327542
RESPONSE TO LIGHT STIMULUS	199	0.345268	1.29425	0.0650888	0.328819
CELLULAR RESPONSE TO FLUID SHEAR STRESS	16	0.525378	1.2936	0.178138	0.329445
REGULATION OF ERBB SIGNALING PATHWAY	70	0.400055	1.29286	0.10297	0.330282
POSITIVE REGULATION OF PROTEIN POLYMERIZATION	71	0.403312	1.29265	0.11306	0.330163
POSITIVE REGULATION OF CELLULAR COMPONENT BIOGENESIS	334	0.323356	1.29244	0.0260223	0.330079
REGULATION OF EPITHELIAL CELL PROLIFERATION	224	0.340998	1.29089	0.0470588	0.332293
NEGATIVE REGULATION OF TELOMERE MAINTENANCE VIA TELOMERE LENGTHENING	16	0.533444	1.29082	0.170974	0.331954
REGULATION OF LIGASE ACTIVITY	115	0.371022	1.28981	0.0796813	0.33332
PROTEIN HOMOTRIMERIZATION	16	0.519254	1.2889	0.16453	0.334483
RNA LOCALIZATION	163	0.350189	1.28726	0.07393	0.336767
REGULATION OF HEART RATE	64	0.401743	1.28658	0.107595	0.337453
ENTRAINMENT OF CIRCADIAN CLOCK BY PHOTOPERIOD	18	0.52673	1.2858	0.182752	0.338348
STRESS ACTIVATED PROTEIN KINASE SIGNALING CASCADE	88	0.376409	1.2857	0.094	0.338066
ENDOTHELIAL CELL DEVELOPMENT	41	0.43615	1.28554	0.139489	0.337868
POTASSIUM ION HOMEOSTASIS	17	0.531352	1.28545	0.182773	0.337557
REGULATION OF ACTION POTENTIAL	30	0.467239	1.28544	0.17357	0.337118
NEGATIVE REGULATION OF IMMUNE SYSTEM PROCESS	253	0.334448	1.28308	0.0434783	0.340708
POSITIVE REGULATION OF TRANSLATIONAL INITIATION	19	0.508463	1.28302	0.184426	0.340382
MYELOID CELL DIFFERENTIATION	149	0.358802	1.28263	0.0650407	0.340597
NEGATIVE REGULATION OF PRODUCTION OF MOLECULAR MEDIATOR OF IMMUNE RESPONSE	20	0.503506	1.28141	0.182008	0.342205
NEGATIVE REGULATION OF OSTEOBLAST DIFFERENTIATION	34	0.449413	1.2803	0.153209	0.343703
INTERFERON GAMMA MEDIATED SIGNALING PATHWAY	37	0.442608	1.27995	0.147638	0.343829
REGULATION OF ANOIKIS	21	0.494726	1.279	0.189583	0.344973
CELLULAR TRANSITION METAL ION HOMEOSTASIS	62	0.403684	1.27868	0.0958333	0.345064
RNA SPLICING	323	0.320711	1.2776	0.049904	0.346534
NEGATIVE REGULATION OF VIRAL GENOME REPLICATION	35	0.45128	1.27755	0.136	0.346138
REGULATION OF MYOBLAST DIFFERENTIATION	31	0.46412	1.27732	0.163866	0.346069
NEGATIVE REGULATION OF RESPONSE TO ENDOPLASMIC RETICULUM STRESS	35	0.442469	1.2772	0.14433	0.345808
REGULATION OF BODY FLUID LEVELS	377	0.317288	1.27716	0.0315582	0.345418
VERY LONG CHAIN FATTY ACID METABOLIC PROCESS	18	0.508149	1.27611	0.17437	0.346817
ESTABLISHMENT OF ENDOTHELIAL BARRIER	28	0.471261	1.2749	0.154902	0.348519
POSITIVE REGULATION OF PROTEASOMAL PROTEIN CATABOLIC PROCESS	92	0.37658	1.27216	0.0981595	0.352996
RESPONSE TO ETHANOL	93	0.370076	1.27155	0.0942699	0.353694
NEGATIVE REGULATION OF CELLULAR CATABOLIC PROCESS	128	0.358968	1.27136	0.0869565	0.353574
NEGATIVE REGULATION OF CELL CYCLE PROCESS	170	0.346187	1.27096	0.0583658	0.353779
MRNA PROCESSING	374	0.31124	1.27055	0.0311355	0.35406
ALDITOL PHOSPHATE METABOLIC PROCESS	24	0.474841	1.27031	0.193416	0.354015
CIRCULATORY SYSTEM PROCESS	254	0.33015	1.27018	0.060219	0.353782
RESPONSE TO DIETARY EXCESS	15	0.521448	1.27016	0.203822	0.353331
FIBROBLAST GROWTH FACTOR RECEPTOR SIGNALING PATHWAY	65	0.398418	1.27015	0.122371	0.352876
REGULATION OF PLASMA LIPOPROTEIN PARTICLE LEVELS	38	0.433716	1.26997	0.156942	0.352724
PLASMA LIPOPROTEIN PARTICLE CLEARANCE	21	0.505332	1.26826	0.177215	0.355222
SIGNAL TRANSDUCTION BY PROTEIN PHOSPHORYLATION	326	0.320362	1.2674	0.0421245	0.356301
TOLL LIKE RECEPTOR 4 SIGNALING PATHWAY	16	0.516092	1.26737	0.202128	0.355871
ALPHA BETA T CELL ACTIVATION	36	0.442405	1.26619	0.158954	0.357582
HOMEOSTASIS OF NUMBER OF CELLS WITHIN A TISSUE	23	0.487996	1.26595	0.190381	0.357613
REGULATION OF DNA REPLICATION	133	0.354694	1.26422	0.0776515	0.360209
VITAMIN METABOLIC PROCESS	94	0.375464	1.26341	0.109228	0.361273
OVULATION	15	0.530351	1.2634	0.201271	0.360832
REGULATION OF DIGESTIVE SYSTEM PROCESS	17	0.519153	1.26279	0.175705	0.361494
CELLULAR RESPONSE TO INTERFERON GAMMA	65	0.392291	1.2624	0.133843	0.361775
FAT CELL DIFFERENTIATION	93	0.367199	1.26163	0.112403	0.362695
MESONEPHROS DEVELOPMENT	79	0.380285	1.26094	0.116959	0.363544
MITOCHONDRIAL TRANSPORT	150	0.343136	1.25875	0.0850662	0.367066
POSITIVE REGULATION OF AXON EXTENSION	33	0.441542	1.25828	0.158103	0.3674
REGULATION OF OSSIFICATION	141	0.349631	1.25828	0.0866935	0.36693
NEGATIVE REGULATION OF CELL CELL ADHESION	96	0.369833	1.25797	0.118012	0.367036
REGULATION OF INTRINSIC APOPTOTIC SIGNALING PATHWAY	126	0.352831	1.25792	0.093985	0.366674
PROTEIN MATURATION	218	0.330404	1.25788	0.0622568	0.366286
CELLULAR RESPONSE TO ACID CHEMICAL	134	0.350343	1.25688	0.108317	0.36757
COFACTOR CATABOLIC PROCESS	16	0.535747	1.25661	0.189076	0.367628
REGULATION OF BEHAVIOR	29	0.452058	1.25563	0.180085	0.368868
AMMONIUM ION METABOLIC PROCESS	122	0.352358	1.25547	0.0838207	0.368675
REGULATION OF LEUKOCYTE PROLIFERATION	121	0.356669	1.25439	0.103516	0.370199
MEMBRANE ASSEMBLY	19	0.504022	1.25427	0.188235	0.369953
TRANSFORMING GROWTH FACTOR BETA RECEPTOR SIGNALING PATHWAY	83	0.386177	1.2541	0.124211	0.369785
NEGATIVE REGULATION OF INTERFERON GAMMA PRODUCTION	19	0.500134	1.25372	0.17732	0.369953
NEGATIVE REGULATION OF INNATE IMMUNE RESPONSE	27	0.460779	1.25341	0.175781	0.370087
CHONDROCYTE DEVELOPMENT	18	0.506242	1.25336	0.215031	0.369699
REGULATION OF EPIDERMIS DEVELOPMENT	47	0.419186	1.25264	0.164032	0.3705
NEGATIVE REGULATION OF OSSIFICATION	54	0.405417	1.25214	0.161157	0.370958
RESPONSE TO ESTRADIOL	120	0.355904	1.25184	0.0990099	0.371096
REGULATION OF SUPEROXIDE METABOLIC PROCESS	21	0.481648	1.25184	0.186722	0.370636
CELL CYCLE CHECKPOINT	157	0.343223	1.2515	0.0952381	0.3708
NEURON PROJECTION REGENERATION	27	0.470186	1.25076	0.16441	0.371787
CELL REDOX HOMEOSTASIS	58	0.402097	1.25048	0.16763	0.371836
MODIFICATION OF MORPHOLOGY OR PHYSIOLOGY OF OTHER ORGANISM	65	0.38874	1.25012	0.132937	0.372044
SYNCYTIUM FORMATION	18	0.501747	1.24992	0.21322	0.371948
RESPONSE TO ANTIBIOTIC	42	0.433047	1.24963	0.175365	0.372039
POSITIVE REGULATION OF LIGASE ACTIVITY	98	0.363301	1.24949	0.120968	0.371832
LYMPHOCYTE DIFFERENTIATION	150	0.342071	1.24859	0.104839	0.373034
POSITIVE REGULATION OF CYTOKINE BIOSYNTHETIC PROCESS	39	0.433471	1.24859	0.162741	0.372572
PHOTOPERIODISM	19	0.504493	1.24799	0.204771	0.373211
DEVELOPMENT OF PRIMARY SEXUAL CHARACTERISTICS	146	0.345579	1.24756	0.0976562	0.373544
POSITIVE REGULATION OF NF KAPPAB TRANSCRIPTION FACTOR ACTIVITY	113	0.356873	1.24718	0.120083	0.37377
PHOSPHATIDYLSERINE METABOLIC PROCESS	19	0.506498	1.24717	0.206074	0.373321
REGULATION OF TRANSCRIPTION ELONGATION FROM RNA POLYMERASE II PROMOTER	19	0.504205	1.24638	0.202062	0.374353
POSITIVE REGULATION OF RESPONSE TO WOUNDING	111	0.361552	1.24622	0.111984	0.374185
RESPONSE TO CARBOHYDRATE	139	0.352337	1.24599	0.103734	0.374201
MORPHOGENESIS OF A BRANCHING STRUCTURE	139	0.348217	1.24563	0.105809	0.374408
SPLICEOSOMAL SNRNP ASSEMBLY	35	0.442481	1.24485	0.198	0.375476
REGULATION OF ANATOMICAL STRUCTURE SIZE	373	0.310868	1.2444	0.0516252	0.375841
ACTIVATION OF JUN KINASE ACTIVITY	28	0.455421	1.24429	0.202643	0.375589
POSITIVE REGULATION OF TRANSCRIPTION FROM RNA POLYMERASE II PROMOTER INVOLVED IN CELLULAR RESPONSE TO CHEMICAL STIMULUS	22	0.472102	1.24368	0.191667	0.37628
TOR SIGNALING	15	0.52558	1.24362	0.226891	0.375953
FOLIC ACID METABOLIC PROCESS	17	0.506864	1.2435	0.2103	0.375687
REGULATION OF PROTEASOMAL UBIQUITIN DEPENDENT PROTEIN CATABOLIC PROCESS	131	0.343261	1.24306	0.120163	0.376072
FC RECEPTOR SIGNALING PATHWAY	168	0.339387	1.24272	0.0921305	0.37621
PROTEIN LOCALIZATION TO MEMBRANE	318	0.314219	1.24208	0.0453649	0.376907
REGULATION OF INTERLEUKIN 4 PRODUCTION	18	0.501442	1.24049	0.227459	0.379522
LUNG ALVEOLUS DEVELOPMENT	34	0.445529	1.23967	0.188525	0.380673
REGULATION OF ESTABLISHMENT OF PROTEIN LOCALIZATION TO MITOCHONDRION	104	0.35611	1.23958	0.102459	0.380363
ION HOMEOSTASIS	419	0.304454	1.23932	0.0210325	0.380429
CELLULAR SENESCENCE	26	0.461259	1.2393	0.184049	0.379999
ANTIGEN PROCESSING AND PRESENTATION OF PEPTIDE ANTIGEN VIA MHC CLASS I	75	0.376393	1.23925	0.133733	0.379639
MONOCYTE CHEMOTAXIS	18	0.507197	1.2388	0.201681	0.380007
REGULATION OF RELEASE OF CYTOCHROME C FROM MITOCHONDRIA	40	0.425147	1.23855	0.170974	0.379993
NEGATIVE REGULATION OF BLOOD CIRCULATION	26	0.461908	1.23838	0.207317	0.379856
NEGATIVE REGULATION OF LEUKOCYTE DIFFERENTIATION	58	0.395132	1.23819	0.14346	0.379766
NEGATIVE REGULATION OF RECEPTOR MEDIATED ENDOCYTOSIS	15	0.519436	1.23739	0.221992	0.380878
NEGATIVE REGULATION OF NF KAPPAB IMPORT INTO NUCLEUS	16	0.516297	1.23707	0.208421	0.381037
REGULATION OF MITOCHONDRIAL MEMBRANE PERMEABILITY INVOLVED IN APOPTOTIC PROCESS	21	0.487806	1.23626	0.216942	0.382021
NEGATIVE REGULATION OF TRANSCRIPTION FACTOR IMPORT INTO NUCLEUS	37	0.423895	1.23586	0.176344	0.382309
REGULATION OF MUSCLE ADAPTATION	56	0.401373	1.23536	0.157685	0.382828
NEUTRAL LIPID METABOLIC PROCESS	67	0.386042	1.23381	0.137864	0.385312
REGULATION OF FAT CELL DIFFERENTIATION	87	0.367663	1.23346	0.133858	0.385506
REGULATION OF CELL CYCLE G1 S PHASE TRANSITION	125	0.346635	1.23287	0.104839	0.386154
MEMBRANE BIOGENESIS	24	0.466825	1.23216	0.210526	0.387022
NEGATIVE REGULATION OF INTRINSIC APOPTOTIC SIGNALING PATHWAY	77	0.374258	1.23124	0.130081	0.388339
RESPONSE TO NICOTINE	30	0.445937	1.23123	0.194274	0.387922
RESPONSE TO AMINO ACID	91	0.365007	1.23093	0.149402	0.388031
REGULATION OF GLIOGENESIS	63	0.381396	1.23087	0.170341	0.387701
POSITIVE REGULATION OF EPITHELIAL CELL APOPTOTIC PROCESS	19	0.498272	1.23067	0.218487	0.38762
HOMEOSTASIS OF NUMBER OF CELLS	133	0.34474	1.23036	0.114447	0.38779
NEGATIVE REGULATION OF TRANSPORT	339	0.311284	1.2298	0.0556701	0.388346
REGULATION OF MUSCLE CELL APOPTOTIC PROCESS	34	0.436914	1.22962	0.184486	0.388266
TAXIS	321	0.307477	1.22948	0.0552486	0.388085
SPERM MOTILITY	24	0.456697	1.22942	0.225322	0.387756
BRANCHING INVOLVED IN URETERIC BUD MORPHOGENESIS	36	0.428188	1.22768	0.179487	0.390594
POSITIVE REGULATION OF EPIDERMAL CELL DIFFERENTIATION	16	0.513865	1.22711	0.229126	0.391245
ENDOPLASMIC RETICULUM CALCIUM ION HOMEOSTASIS	20	0.494275	1.22694	0.236328	0.39108
GLUCOSE CATABOLIC PROCESS	25	0.463006	1.22659	0.225296	0.391289
POSITIVE REGULATION OF NUCLEASE ACTIVITY	15	0.513891	1.22652	0.256048	0.390969
VESICLE TARGETING	68	0.380579	1.22621	0.143434	0.391116
NEGATIVE REGULATION OF PROTEIN KINASE B SIGNALING	30	0.444974	1.22613	0.186475	0.390812
POSITIVE REGULATION OF INTRINSIC APOPTOTIC SIGNALING PATHWAY	48	0.412929	1.22512	0.187747	0.392277
POSITIVE REGULATION OF SMOOTH MUSCLE CELL PROLIFERATION	53	0.393859	1.22478	0.137795	0.392459
REGULATION OF PROTEASOMAL PROTEIN CATABOLIC PROCESS	161	0.329546	1.22315	0.0905433	0.395084
OVULATION CYCLE PROCESS	57	0.400322	1.22212	0.169697	0.396624
EYE PHOTORECEPTOR CELL DIFFERENTIATION	26	0.447637	1.22112	0.186898	0.39811
NUCLEOSIDE PHOSPHATE CATABOLIC PROCESS	61	0.38326	1.22083	0.148594	0.398225
REGULATION OF MRNA METABOLIC PROCESS	99	0.35545	1.22003	0.113772	0.39935
POSITIVE REGULATION OF INTRACELLULAR TRANSPORT	293	0.307782	1.22002	0.0735849	0.398902
NEGATIVE REGULATION OF EPITHELIAL CELL DIFFERENTIATION	29	0.452864	1.21938	0.197605	0.399768
MODULATION BY SYMBIONT OF HOST CELLULAR PROCESS	25	0.456364	1.2192	0.218947	0.399582
PROSTANOID METABOLIC PROCESS	21	0.466677	1.21904	0.241597	0.399411
REGULATION OF INTRINSIC APOPTOTIC SIGNALING PATHWAY BY P53 CLASS MEDIATOR	19	0.49247	1.21878	0.216495	0.39947
POSITIVE REGULATION OF STRESS ACTIVATED PROTEIN KINASE SIGNALING CASCADE	109	0.350732	1.21755	0.149402	0.401394
RESPONSE TO GROWTH HORMONE	24	0.461218	1.21729	0.216433	0.401394
REGULATION OF PROTEIN PHOSPHATASE TYPE 2A ACTIVITY	22	0.476365	1.21715	0.23251	0.401189
CELLULAR RESPONSE TO ORGANIC CYCLIC COMPOUND	372	0.301729	1.21709	0.0604288	0.400852
MYELOID LEUKOCYTE MEDIATED IMMUNITY	30	0.441746	1.21682	0.209354	0.400924
GLUTATHIONE METABOLIC PROCESS	48	0.396855	1.21428	0.184524	0.405401
ACTIN MYOSIN FILAMENT SLIDING	15	0.506579	1.21401	0.261134	0.405424
T CELL DIFFERENTIATION	95	0.351554	1.21149	0.144309	0.409848
CELLULAR RESPONSE TO DRUG	55	0.394335	1.21133	0.179167	0.409716
POSITIVE REGULATION OF ACTIN CYTOSKELETON REORGANIZATION	16	0.513247	1.21046	0.241715	0.411001
REGULATION OF LEUKOCYTE MEDIATED CYTOTOXICITY	32	0.439226	1.21034	0.234	0.41077
TRANSMEMBRANE RECEPTOR PROTEIN TYROSINE KINASE SIGNALING PATHWAY	422	0.296211	1.21	0.0506329	0.410985
ETHANOLAMINE CONTAINING COMPOUND METABOLIC PROCESS	64	0.381239	1.20978	0.184959	0.410942
PTERIDINE CONTAINING COMPOUND METABOLIC PROCESS	34	0.430394	1.20937	0.190196	0.411219
MESONEPHRIC TUBULE MORPHOGENESIS	45	0.410105	1.20917	0.186	0.411109
NEGATIVE REGULATION OF TYPE I INTERFERON PRODUCTION	33	0.426531	1.20843	0.214559	0.412139
POSITIVE REGULATION OF BINDING	107	0.351965	1.20831	0.16129	0.41188
LYMPHOCYTE MEDIATED IMMUNITY	69	0.372222	1.20773	0.175573	0.41247
SEXUAL REPRODUCTION	406	0.297832	1.20762	0.0601942	0.4122
REGULATION OF LAMELLIPODIUM ORGANIZATION	32	0.433088	1.20592	0.214425	0.415043
MRNA 3 END PROCESSING	68	0.376408	1.20558	0.176238	0.415232
NEGATIVE REGULATION OF T CELL PROLIFERATION	29	0.435502	1.20549	0.234469	0.414945
EPIDERMIS DEVELOPMENT	152	0.334117	1.20498	0.128107	0.41553
REGULATION OF TRANSCRIPTION FROM RNA POLYMERASE I PROMOTER	21	0.45958	1.20383	0.236287	0.417395
CHOLESTEROL EFFLUX	21	0.473744	1.20367	0.244306	0.417223
REGULATION OF CELL ACTIVATION	306	0.303507	1.20294	0.0749064	0.418212
REGULATION OF SMOOTH MUSCLE CELL PROLIFERATION	84	0.358449	1.20289	0.158301	0.417838
REGULATION OF MESENCHYMAL CELL PROLIFERATION	28	0.448659	1.20267	0.248532	0.417848
CALCIUM MEDIATED SIGNALING	67	0.375627	1.20207	0.184713	0.418567
NEGATIVE REGULATION OF HOMOTYPIC CELL CELL ADHESION	65	0.374331	1.20183	0.189922	0.418596
REGULATION OF TELOMERASE RNA LOCALIZATION TO CAJAL BODY	15	0.495729	1.20161	0.252101	0.418639
CELL DIFFERENTIATION IN SPINAL CORD	26	0.454884	1.20033	0.223629	0.420745
BASE EXCISION REPAIR	34	0.4354	1.19913	0.215217	0.422664
PROTEIN EXIT FROM ENDOPLASMIC RETICULUM	18	0.49378	1.19887	0.240426	0.422662
POSITIVE REGULATION OF PROTEOLYSIS	321	0.306885	1.19876	0.0711382	0.422419
REGULATION OF ENDOTHELIAL CELL PROLIFERATION	78	0.359233	1.19868	0.172345	0.422077
MITOCHONDRIAL MEMBRANE ORGANIZATION	82	0.359212	1.19711	0.172619	0.424649
ACTIVATION OF PROTEIN KINASE ACTIVITY	226	0.313962	1.19695	0.0873016	0.424481
PROTEASOMAL PROTEIN CATABOLIC PROCESS	246	0.307339	1.19682	0.0990654	0.424287
PROTEIN CATABOLIC PROCESS	488	0.290786	1.19637	0.0647619	0.424674
REGULATION OF POSTTRANSCRIPTIONAL GENE SILENCING	17	0.496997	1.19595	0.223451	0.425063
RNA MODIFICATION	101	0.349648	1.1959	0.18146	0.424674
MACROMOLECULAR COMPLEX REMODELING	18	0.480106	1.19541	0.255624	0.425144
SIGNAL TRANSDUCTION IN ABSENCE OF LIGAND	25	0.451184	1.19425	0.231537	0.426977
MULTI ORGANISM MEMBRANE ORGANIZATION	29	0.446719	1.19413	0.231557	0.426764
EXTRACELLULAR MATRIX DISASSEMBLY	52	0.395523	1.19401	0.193676	0.426544
REGULATION OF TRANSLATION IN RESPONSE TO STRESS	19	0.481556	1.19386	0.250522	0.426376
NEURON MATURATION	21	0.464324	1.19341	0.240326	0.42676
REGULATION OF PROTEIN HOMODIMERIZATION ACTIVITY	19	0.473254	1.19321	0.242553	0.426657
NEGATIVE REGULATION OF TELOMERE MAINTENANCE	25	0.453275	1.19319	0.227368	0.42623
INSULIN RECEPTOR SIGNALING PATHWAY	73	0.371515	1.19303	0.167024	0.426128
POSITIVE REGULATION OF ORGANELLE ASSEMBLY	40	0.40606	1.19295	0.190381	0.425821
NEGATIVE REGULATION OF INTRINSIC APOPTOTIC SIGNALING PATHWAY BY P53 CLASS MEDIATOR	17	0.47966	1.19165	0.273885	0.427944
POSITIVE REGULATION OF OXIDOREDUCTASE ACTIVITY	36	0.413345	1.18955	0.222449	0.431633
NEGATIVE REGULATION OF CYSTEINE TYPE ENDOPEPTIDASE ACTIVITY	74	0.365747	1.18954	0.166016	0.431177
REGULATION OF FATTY ACID METABOLIC PROCESS	76	0.365071	1.18951	0.198	0.430793
REGULATION OF GLUCOSE METABOLIC PROCESS	88	0.358004	1.18911	0.161677	0.431149
NEGATIVE REGULATION OF ERBB SIGNALING PATHWAY	41	0.408236	1.18869	0.22869	0.431521
DNA TEMPLATED TRANSCRIPTION ELONGATION	83	0.354247	1.18807	0.164634	0.432267
POSTTRANSCRIPTIONAL GENE SILENCING	34	0.424944	1.18793	0.2167	0.432047
IMMUNE EFFECTOR PROCESS	307	0.300907	1.18712	0.1079	0.433227
MYOBLAST DIFFERENTIATION	27	0.437437	1.18703	0.213439	0.432921
UBIQUITIN DEPENDENT PROTEIN CATABOLIC PROCESS VIA THE MULTIVESICULAR BODY SORTING PATHWAY	16	0.488325	1.18696	0.262366	0.432615
NEGATIVE REGULATION OF CELL DIVISION	43	0.395023	1.1866	0.229862	0.432902
SEX DIFFERENTIATION	183	0.319798	1.18636	0.130268	0.43294
CELL SEPARATION AFTER CYTOKINESIS	15	0.501041	1.18543	0.269231	0.434311
CYTOPLASMIC SEQUESTERING OF PROTEIN	38	0.415476	1.18531	0.242248	0.434086
POSITIVE REGULATION OF DENDRITIC SPINE DEVELOPMENT	29	0.427992	1.18484	0.232	0.434541
T CELL DIFFERENTIATION INVOLVED IN IMMUNE RESPONSE	22	0.45357	1.18475	0.25	0.434271
REGULATION OF GLUCONEOGENESIS	28	0.437035	1.1846	0.246253	0.434077
NEGATIVE REGULATION OF HEMOPOIESIS	89	0.351309	1.18339	0.170172	0.435972
LEUKOCYTE MIGRATION	192	0.315738	1.18257	0.145283	0.437249
DETECTION OF STIMULUS	126	0.333716	1.18256	0.15873	0.436787
POSITIVE REGULATION OF STEROID METABOLIC PROCESS	20	0.461438	1.18251	0.257928	0.436431
PLATELET DERIVED GROWTH FACTOR RECEPTOR SIGNALING PATHWAY	34	0.409653	1.18205	0.224622	0.436892
POSITIVE REGULATION OF PROTEIN LOCALIZATION TO CELL PERIPHERY	29	0.433719	1.18161	0.228571	0.437306
POSITIVE REGULATION OF FATTY ACID METABOLIC PROCESS	30	0.438434	1.18105	0.231263	0.437987
IMMUNE SYSTEM DEVELOPMENT	434	0.289647	1.18101	0.0920578	0.437596
MYELOID LEUKOCYTE MIGRATION	64	0.36888	1.18033	0.197556	0.438585
PROTEIN MONOUBIQUITINATION	46	0.388532	1.17982	0.224172	0.439158
REGULATION OF GLUCOSE IMPORT	50	0.388076	1.17959	0.226908	0.439145
AXIS ELONGATION	25	0.434297	1.17922	0.243697	0.439459
CELL MATRIX ADHESION	101	0.346281	1.17911	0.184049	0.439222
RESPONSE TO UV	108	0.340531	1.17897	0.176357	0.43903
POSITIVE REGULATION OF MITOCHONDRION ORGANIZATION	136	0.326049	1.17897	0.153846	0.43857
BLASTOCYST FORMATION	22	0.45705	1.1777	0.255319	0.440652
NEGATIVE REGULATION OF MACROAUTOPHAGY	17	0.482155	1.17765	0.271805	0.440278
MAMMARY GLAND DEVELOPMENT	97	0.341847	1.17735	0.185031	0.440414
NEGATIVE REGULATION OF MYELOID LEUKOCYTE DIFFERENTIATION	33	0.424262	1.17656	0.258517	0.441519
ALCOHOL BIOSYNTHETIC PROCESS	87	0.347901	1.1765	0.188755	0.441167
NCRNA CATABOLIC PROCESS	18	0.463827	1.17563	0.27044	0.442467
POSITIVE REGULATION OF PROTEIN COMPLEX DISASSEMBLY	18	0.480944	1.175	0.279919	0.443213
CELLULAR RESPONSE TO CORTICOSTEROID STIMULUS	41	0.399447	1.17471	0.240076	0.443389
PHOTORECEPTOR CELL DIFFERENTIATION	31	0.422943	1.17441	0.234818	0.443548
REGULATION OF FATTY ACID BETA OXIDATION	15	0.494028	1.17415	0.263451	0.443659
LIPID HOMEOSTASIS	85	0.34914	1.17378	0.192771	0.44397
RESPONSE TO VITAMIN D	29	0.425332	1.17268	0.239085	0.445743
REGULATION OF LAMELLIPODIUM ASSEMBLY	23	0.449568	1.17203	0.267068	0.446524
NEGATIVE REGULATION OF CELL CYCLE PHASE TRANSITION	117	0.332402	1.172	0.184805	0.446123
NEGATIVE REGULATION OF MITOTIC CELL CYCLE	162	0.314773	1.1711	0.146586	0.447543
REGULATION OF NUCLEASE ACTIVITY	20	0.462277	1.17065	0.294715	0.447945
REGULATION OF MUSCLE HYPERTROPHY	33	0.414565	1.16977	0.24948	0.449269
GLAND MORPHOGENESIS	84	0.352143	1.16903	0.198428	0.450294
ACTIVATION OF IMMUNE RESPONSE	307	0.298909	1.16893	0.130769	0.450039
POSITIVE REGULATION OF LIPID TRANSPORT	37	0.400917	1.16701	0.24375	0.453481
RESPONSE TO INTERLEUKIN 4	25	0.439617	1.16648	0.23614	0.454131
LEUKOCYTE CELL CELL ADHESION	179	0.31399	1.16598	0.146388	0.454791
REGULATION OF LIPASE ACTIVITY	68	0.363504	1.16545	0.216433	0.455422
REGULATION OF CHONDROCYTE DIFFERENTIATION	35	0.412759	1.16518	0.255578	0.455525
NEGATIVE REGULATION OF ENDOPLASMIC RETICULUM STRESS INDUCED INTRINSIC APOPTOTIC SIGNALING PATHWAY	16	0.472224	1.16471	0.291405	0.456133
POSITIVE REGULATION OF VASCULATURE DEVELOPMENT	105	0.334511	1.16443	0.197581	0.456226
NEGATIVE REGULATION OF CELL MATRIX ADHESION	27	0.432444	1.16437	0.271784	0.455867
NEGATIVE REGULATION OF HOMEOSTATIC PROCESS	93	0.346229	1.1641	0.205029	0.455944
CELL SUBSTRATE ADHESION	140	0.322146	1.16409	0.154762	0.455486
REGULATION OF MITOCHONDRION ORGANIZATION	179	0.311128	1.1639	0.150794	0.455442
IMPORT INTO CELL	31	0.417493	1.1636	0.246465	0.455585
REGULATION OF OSTEOBLAST DIFFERENTIATION	92	0.345705	1.16156	0.215385	0.459326
DNA TEMPLATED TRANSCRIPTION TERMINATION	94	0.339851	1.16093	0.207392	0.460178
MODULATION BY VIRUS OF HOST MORPHOLOGY OR PHYSIOLOGY	32	0.41096	1.16065	0.240741	0.460323
POSITIVE REGULATION OF LEUKOCYTE PROLIFERATION	81	0.352634	1.1606	0.206349	0.459961
POSITIVE REGULATION OF VIRAL PROCESS	74	0.356916	1.1606	0.213693	0.459496
CELLULAR PROCESS INVOLVED IN REPRODUCTION IN MULTICELLULAR ORGANISM	148	0.322426	1.16033	0.194779	0.459569
ZINC II ION TRANSPORT	20	0.448697	1.16031	0.281837	0.45915
T CELL ACTIVATION INVOLVED IN IMMUNE RESPONSE	33	0.415665	1.16016	0.251521	0.45903
POSITIVE REGULATION OF EPIDERMIS DEVELOPMENT	24	0.448021	1.15977	0.268595	0.459405
POSITIVE REGULATION OF B CELL PROLIFERATION	28	0.433075	1.15915	0.267327	0.460206
INTRACELLULAR RECEPTOR SIGNALING PATHWAY	147	0.319153	1.15887	0.166023	0.46029
REGULATION OF CELL KILLING	36	0.402415	1.15686	0.243802	0.464001
ORGANIC HYDROXY COMPOUND BIOSYNTHETIC PROCESS	127	0.329787	1.15674	0.176817	0.46375
POSITIVE REGULATION OF CELL PROJECTION ORGANIZATION	253	0.303843	1.15612	0.157895	0.464642
DEPHOSPHORYLATION	237	0.303154	1.15594	0.164557	0.464533
POSITIVE REGULATION OF PROTEIN MODIFICATION BY SMALL PROTEIN CONJUGATION OR REMOVAL	177	0.312418	1.15533	0.175197	0.465369
RESPONSE TO IRON ION	29	0.420577	1.15235	0.25813	0.471148
CALCIUM INDEPENDENT CELL CELL ADHESION VIA PLASMA MEMBRANE CELL ADHESION MOLECULES	17	0.47042	1.15163	0.27572	0.472162
PROSTANOID BIOSYNTHETIC PROCESS	15	0.481879	1.15157	0.328452	0.471829
PROTEIN POLYUBIQUITINATION	219	0.301264	1.15016	0.183071	0.474411
RNA STABILIZATION	28	0.433793	1.1498	0.285714	0.474691
REGULATION OF KERATINOCYTE DIFFERENTIATION	21	0.455578	1.14901	0.29703	0.475884
REGULATION OF NOTCH SIGNALING PATHWAY	49	0.375942	1.14892	0.234818	0.475586
POSITIVE REGULATION OF INTERFERON GAMMA PRODUCTION	38	0.403319	1.14827	0.273292	0.4765
TRNA MODIFICATION	50	0.374494	1.14778	0.234592	0.477046
SOMATIC STEM CELL POPULATION MAINTENANCE	48	0.373467	1.14762	0.243513	0.476888
REGULATION OF CELLULAR KETONE METABOLIC PROCESS	150	0.314807	1.1475	0.195857	0.476691
RNA PHOSPHODIESTER BOND HYDROLYSIS ENDONUCLEOLYTIC	48	0.37686	1.14661	0.271654	0.478052
SKIN DEVELOPMENT	134	0.316838	1.14651	0.192843	0.477807
MUSCLE ORGAN DEVELOPMENT	179	0.31246	1.14631	0.160448	0.47775
AMIDE TRANSPORT	65	0.35239	1.14567	0.230769	0.478701
PROTEIN DEPHOSPHORYLATION	159	0.314494	1.14498	0.213592	0.479756
RECEPTOR MEDIATED ENDOCYTOSIS	167	0.313122	1.14469	0.189922	0.47987
NEURAL TUBE PATTERNING	25	0.432844	1.14405	0.287474	0.48078
POSITIVE REGULATION OF KINASE ACTIVITY	389	0.285022	1.14386	0.130682	0.480732
REGULATION OF T CELL RECEPTOR SIGNALING PATHWAY	22	0.445659	1.14309	0.283465	0.481908
NEGATIVE REGULATION OF RNA SPLICING	21	0.433469	1.14251	0.291939	0.482628
AXON REGENERATION	20	0.451931	1.14181	0.279749	0.483713
MONOCARBOXYLIC ACID TRANSPORT	87	0.33994	1.14179	0.241517	0.483287
REGULATION OF CELL JUNCTION ASSEMBLY	64	0.359706	1.1416	0.25355	0.483208
NEGATIVE REGULATION OF CELL CYCLE	348	0.285586	1.14069	0.139706	0.484706
ENDOCHONDRAL BONE MORPHOGENESIS	35	0.406408	1.14065	0.248473	0.484295
RNA POLYADENYLATION	28	0.417229	1.14044	0.285124	0.484303
POSITIVE REGULATION OF CYTOPLASMIC TRANSPORT	231	0.297625	1.13953	0.159844	0.485762
POSITIVE REGULATION OF MAP KINASE ACTIVITY	168	0.306071	1.13799	0.190291	0.488569
CELLULAR RESPONSE TO RADIATION	108	0.326183	1.13785	0.214567	0.488399
DNA DAMAGE RESPONSE DETECTION OF DNA DAMAGE	33	0.418279	1.1374	0.267932	0.488898
POSITIVE REGULATION OF MUSCLE HYPERTROPHY	21	0.441854	1.13731	0.309417	0.488616
REGULATION OF OLIGODENDROCYTE DIFFERENTIATION	19	0.4572	1.13681	0.303167	0.489221
POSITIVE REGULATION OF CELL CYCLE	256	0.292799	1.13606	0.170874	0.490299
NEGATIVE REGULATION OF MYELOID CELL DIFFERENTIATION	60	0.362601	1.13598	0.270103	0.489976
REGULATION OF OXIDATIVE STRESS INDUCED INTRINSIC APOPTOTIC SIGNALING PATHWAY	26	0.427132	1.13589	0.282427	0.489668
POSITIVE REGULATION OF NEURON PROJECTION DEVELOPMENT	192	0.299279	1.1358	0.190019	0.489377
POSITIVE REGULATION OF PROTEIN EXPORT FROM NUCLEUS	18	0.462231	1.13576	0.266112	0.488975
NEURON FATE COMMITMENT	30	0.410865	1.13542	0.273663	0.489283
RESPONSE TO OXYGEN LEVELS	271	0.293158	1.13493	0.156313	0.48988
EMBRYO IMPLANTATION	30	0.420313	1.13426	0.286004	0.49085
MACROMOLECULE METHYLATION	152	0.308793	1.1327	0.205941	0.493625
LEUKOCYTE ACTIVATION	290	0.285366	1.13197	0.150579	0.49468
REGULATION OF MEIOTIC NUCLEAR DIVISION	17	0.458574	1.13133	0.317495	0.495503
NUCLEUS ORGANIZATION	113	0.324777	1.13126	0.213992	0.495167
POSITIVE REGULATION OF REPRODUCTIVE PROCESS	32	0.40308	1.13034	0.273603	0.496643
POSITIVE REGULATION OF VASCULAR ENDOTHELIAL GROWTH FACTOR RECEPTOR SIGNALING PATHWAY	15	0.467601	1.13028	0.324153	0.496319
MUSCLE STRUCTURE DEVELOPMENT	304	0.287855	1.12991	0.168906	0.496655
SECOND MESSENGER MEDIATED SIGNALING	120	0.319715	1.12948	0.219262	0.497054
TRIGLYCERIDE CATABOLIC PROCESS	16	0.467416	1.12934	0.334043	0.496869
SODIUM ION HOMEOSTASIS	22	0.442074	1.12837	0.315682	0.498542
MATING	20	0.440142	1.1281	0.293886	0.498675
TERMINATION OF RNA POLYMERASE II TRANSCRIPTION	59	0.35711	1.1281	0.228106	0.498201
REGULATION OF CYTOPLASMIC TRANSPORT	401	0.278736	1.12771	0.163708	0.498513
THYMOCYTE AGGREGATION	37	0.39249	1.12768	0.283757	0.498102
RESPONSE TO DEXAMETHASONE	25	0.421735	1.12735	0.314655	0.498299
LEUKOCYTE CHEMOTAXIS	77	0.351082	1.12655	0.250482	0.499559
PHENOL CONTAINING COMPOUND METABOLIC PROCESS	44	0.375085	1.1265	0.289421	0.499184
REGULATION OF PROTEIN COMPLEX ASSEMBLY	311	0.283158	1.12587	0.1527	0.500045
NEGATIVE REGULATION OF CYCLIN DEPENDENT PROTEIN KINASE ACTIVITY	28	0.417838	1.12567	0.323944	0.500052
NEUROTROPHIN TRK RECEPTOR SIGNALING PATHWAY	15	0.480826	1.12546	0.329268	0.500041
CELL RECOGNITION	67	0.353759	1.12516	0.259958	0.500216
POSITIVE REGULATION OF ERBB SIGNALING PATHWAY	27	0.419508	1.12502	0.295688	0.500071
CELL CELL RECOGNITION	25	0.418048	1.12468	0.310345	0.500378
CARBOHYDRATE CATABOLIC PROCESS	89	0.34172	1.12435	0.251474	0.500657
HETEROPHILIC CELL CELL ADHESION VIA PLASMA MEMBRANE CELL ADHESION MOLECULES	30	0.407951	1.12319	0.272727	0.502846
NUCLEOBASE METABOLIC PROCESS	33	0.399954	1.12298	0.286885	0.502831
NEGATIVE REGULATION OF ENDOCYTOSIS	34	0.402097	1.12262	0.278557	0.503089
POSITIVE REGULATION OF NEURON DIFFERENTIATION	236	0.292601	1.12188	0.202783	0.504238
VASCULATURE DEVELOPMENT	404	0.27727	1.12169	0.159555	0.504186
MULTICELLULAR ORGANISM AGING	21	0.439075	1.12146	0.316348	0.504253
REGULATION OF CARTILAGE DEVELOPMENT	48	0.374923	1.12101	0.287212	0.50474
BIOMINERAL TISSUE DEVELOPMENT	48	0.369491	1.12085	0.302083	0.504592
JNK CASCADE	70	0.345106	1.12063	0.267748	0.504592
LONG CHAIN FATTY ACID METABOLIC PROCESS	55	0.348924	1.11945	0.287449	0.506662
ATP HYDROLYSIS COUPLED TRANSMEMBRANE TRANSPORT	32	0.407815	1.11944	0.306163	0.506199
RESPONSE TO PAIN	18	0.455347	1.11918	0.338947	0.506304
CELLULAR RESPONSE TO EPIDERMAL GROWTH FACTOR STIMULUS	22	0.434268	1.11914	0.336083	0.505925
REGULATION OF DNA METABOLIC PROCESS	275	0.286327	1.11851	0.196154	0.506846
CELLULAR RESPONSE TO GAMMA RADIATION	19	0.436086	1.11834	0.331942	0.506806
REGULATION OF NEUROLOGICAL SYSTEM PROCESS	37	0.385455	1.11772	0.285714	0.50771
GROWTH	309	0.28242	1.11724	0.178571	0.508317
POSITIVE REGULATION OF TISSUE REMODELING	17	0.451399	1.11716	0.351111	0.508031
REGULATION OF INSULIN LIKE GROWTH FACTOR RECEPTOR SIGNALING PATHWAY	15	0.461526	1.11696	0.33682	0.507994
NEGATIVE REGULATION OF CELL JUNCTION ASSEMBLY	19	0.444371	1.11642	0.345041	0.50876
TRNA METHYLATION	16	0.463368	1.11619	0.34413	0.508819
REGULATION OF EXTENT OF CELL GROWTH	84	0.333899	1.1156	0.245681	0.509656
LUNG MORPHOGENESIS	39	0.388504	1.1156	0.283673	0.5092
LABYRINTHINE LAYER DEVELOPMENT	41	0.3803	1.11368	0.287129	0.512838
DNA METHYLATION OR DEMETHYLATION	40	0.380176	1.11327	0.293522	0.513263
REGULATION OF CELLULAR EXTRAVASATION	20	0.450357	1.11295	0.310811	0.513547
ENDOPLASMIC RETICULUM ORGANIZATION	34	0.398597	1.11281	0.312016	0.513408
ANTIGEN PROCESSING AND PRESENTATION OF EXOGENOUS PEPTIDE ANTIGEN VIA MHC CLASS I	54	0.357214	1.11272	0.285988	0.51314
BRANCHING INVOLVED IN MAMMARY GLAND DUCT MORPHOGENESIS	19	0.439445	1.11249	0.330472	0.51316
TRNA TRANSPORT	32	0.400629	1.1118	0.319838	0.514208
POSITIVE REGULATION OF VIRAL TRANSCRIPTION	31	0.396814	1.11038	0.331276	0.516877
PROTEIN MODIFICATION BY SMALL PROTEIN REMOVAL	99	0.322481	1.11033	0.253493	0.516516
NEGATIVE REGULATION OF ANTIGEN RECEPTOR MEDIATED SIGNALING PATHWAY	17	0.442297	1.109	0.338115	0.519043
REGULATION OF STRESS ACTIVATED PROTEIN KINASE SIGNALING CASCADE	164	0.301148	1.10819	0.236581	0.520445
MUSCLE CELL MIGRATION	17	0.448962	1.10657	0.329918	0.523639
ASTROCYTE DIFFERENTIATION	31	0.389608	1.1055	0.309979	0.525496
NEGATIVE REGULATION OF PHOSPHOPROTEIN PHOSPHATASE ACTIVITY	15	0.468199	1.10532	0.346473	0.525423
CELL CYCLE ARREST	124	0.30997	1.1023	0.264078	0.531816
EMBRYONIC AXIS SPECIFICATION	23	0.418938	1.10214	0.315789	0.531673
ACTIVATION OF MAPK ACTIVITY	111	0.314589	1.10186	0.265182	0.531832
METAL ION TRANSPORT	382	0.274219	1.10159	0.163842	0.531956
REGULATION OF ACTIN FILAMENT BASED MOVEMENT	27	0.4066	1.1012	0.334669	0.532371
CATECHOLAMINE METABOLIC PROCESS	22	0.429231	1.10107	0.361522	0.532161
GRANULOCYTE MIGRATION	48	0.363953	1.10103	0.278132	0.531756
PHOSPHATIDYLCHOLINE BIOSYNTHETIC PROCESS	22	0.439306	1.101	0.357143	0.531349
POSITIVE REGULATION OF NF KAPPAB IMPORT INTO NUCLEUS	18	0.446507	1.10077	0.359438	0.531396
ERAD PATHWAY	68	0.340085	1.10068	0.267081	0.531151
RESPONSE TO EPIDERMAL GROWTH FACTOR	26	0.409953	1.10067	0.334004	0.530686
RESPONSE TO MAGNESIUM ION	18	0.448932	1.10034	0.337526	0.530955
POSITIVE REGULATION OF OSSIFICATION	69	0.342621	1.09976	0.310782	0.531773
REGULATION OF CYSTEINE TYPE ENDOPEPTIDASE ACTIVITY	180	0.297116	1.09966	0.235178	0.531517
POSITIVE REGULATION OF AUTOPHAGY	67	0.341979	1.09926	0.270103	0.531923
RESPONSE TO STEROL	19	0.435098	1.09903	0.343629	0.53197
ASSOCIATIVE LEARNING	44	0.366853	1.0969	0.281314	0.536273
EMBRYO DEVELOPMENT ENDING IN BIRTH OR EGG HATCHING	442	0.269795	1.0969	0.199248	0.535796
NEGATIVE REGULATION OF CELL MORPHOGENESIS INVOLVED IN DIFFERENTIATION	91	0.327824	1.09687	0.286598	0.535398
PROTEIN STABILIZATION	117	0.313026	1.09677	0.27027	0.535127
GENE SILENCING BY RNA	89	0.327596	1.09617	0.290196	0.53598
TRANSLESION SYNTHESIS	34	0.381687	1.09575	0.311637	0.5365
CELLULAR RESPONSE TO DEXAMETHASONE STIMULUS	22	0.417024	1.09552	0.346809	0.536583
MULTICELLULAR ORGANISM GROWTH	66	0.345032	1.09512	0.304432	0.53699
REGULATION OF ORGAN MORPHOGENESIS	202	0.287926	1.09512	0.247012	0.536521
BONE REMODELING	26	0.409359	1.09491	0.337945	0.536459
POSITIVE REGULATION OF LAMELLIPODIUM ORGANIZATION	22	0.423085	1.09442	0.338645	0.537077
INOSITOL LIPID MEDIATED SIGNALING	89	0.327944	1.09433	0.29771	0.536795
REGULATION OF CELL PROJECTION ASSEMBLY	131	0.30579	1.09422	0.26378	0.536592
COGNITION	159	0.300514	1.09366	0.264	0.537382
SIGNAL RELEASE	111	0.312492	1.09309	0.266	0.538241
T CELL MEDIATED IMMUNITY	19	0.425735	1.09222	0.346311	0.539754
SNRNA METABOLIC PROCESS	72	0.334687	1.09207	0.29901	0.539644
MEMBRANE DEPOLARIZATION	35	0.389101	1.09162	0.323009	0.540148
INNER EAR MORPHOGENESIS	63	0.341358	1.09143	0.319018	0.540085
PROTEIN HOMOOLIGOMERIZATION	198	0.29204	1.09059	0.251984	0.541494
TUBE DEVELOPMENT	451	0.266648	1.09025	0.224299	0.54181
RESPONSE TO INTERFERON BETA	20	0.426717	1.09006	0.353814	0.5418
RAS PROTEIN SIGNAL TRANSDUCTION	129	0.312997	1.08956	0.266	0.54243
RESPONSE TO PROSTAGLANDIN	22	0.420906	1.08955	0.362348	0.541973
EAR MORPHOGENESIS	78	0.332133	1.08809	0.296935	0.544772
ENDOCYTOSIS	397	0.271627	1.08777	0.223881	0.545016
ADP METABOLIC PROCESS	40	0.373653	1.08765	0.347917	0.544843
POSITIVE REGULATION OF INTERLEUKIN 12 PRODUCTION	22	0.424157	1.0874	0.359756	0.544911
RESPONSE TO NUTRIENT	162	0.299105	1.08711	0.26383	0.545074
NEGATIVE REGULATION OF GLIAL CELL DIFFERENTIATION	18	0.437483	1.08615	0.374477	0.546831
ER ASSOCIATED UBIQUITIN DEPENDENT PROTEIN CATABOLIC PROCESS	58	0.347003	1.08613	0.310547	0.546393
NEGATIVE REGULATION OF LIPID BIOSYNTHETIC PROCESS	37	0.384471	1.08601	0.343621	0.546199
REGULATION OF NATURAL KILLER CELL MEDIATED IMMUNITY	17	0.436205	1.08536	0.358407	0.547153
SPLICEOSOMAL COMPLEX ASSEMBLY	49	0.354093	1.08535	0.328767	0.546713
NEGATIVE REGULATION OF INTERLEUKIN 6 PRODUCTION	23	0.411403	1.08525	0.353516	0.546476
ORGANOPHOSPHATE CATABOLIC PROCESS	96	0.316417	1.08509	0.278752	0.546376
REGULATION OF PROTEIN BINDING	149	0.299757	1.08499	0.300195	0.546121
POSITIVE REGULATION OF PROTEIN SERINE THREONINE KINASE ACTIVITY	238	0.28186	1.08472	0.247505	0.546252
CELL MATURATION	85	0.324281	1.08471	0.315992	0.545812
POSITIVE REGULATION OF MUSCLE CONTRACTION	29	0.400853	1.08453	0.34902	0.545739
REGULATION OF HEART MORPHOGENESIS	19	0.43061	1.08357	0.375258	0.547484
RESPONSE TO LIPOPROTEIN PARTICLE	19	0.431536	1.08346	0.369781	0.547234
REGULATION OF VIRAL GENOME REPLICATION	56	0.346948	1.08324	0.319608	0.547251
MORPHOGENESIS OF AN EPITHELIUM	323	0.2716	1.0827	0.246988	0.548048
MAINTENANCE OF LOCATION	119	0.306327	1.0827	0.305668	0.547579
PYRIMIDINE CONTAINING COMPOUND CATABOLIC PROCESS	25	0.403042	1.08165	0.357143	0.54949
LACTATION	33	0.384519	1.08142	0.335443	0.549552
RIBONUCLEOSIDE DIPHOSPHATE METABOLIC PROCESS	56	0.345394	1.08135	0.31681	0.549241
RESPONSE TO NERVE GROWTH FACTOR	34	0.376271	1.08124	0.335443	0.549004
REGULATION OF MEMBRANE POTENTIAL	211	0.289229	1.08062	0.273567	0.549954
RESPONSE TO AMINE	33	0.382576	1.08055	0.336134	0.549639
REGULATION OF T CELL APOPTOTIC PROCESS	23	0.403114	1.0805	0.367742	0.549286
THYROID GLAND DEVELOPMENT	18	0.434363	1.07988	0.371901	0.550187
EMBRYONIC PLACENTA MORPHOGENESIS	20	0.430418	1.0797	0.358811	0.550105
STEROL TRANSPORT	39	0.366139	1.07941	0.347548	0.550302
GAMETE GENERATION	337	0.269909	1.07933	0.236994	0.550007
CELLULAR RESPONSE TO VASCULAR ENDOTHELIAL GROWTH FACTOR STIMULUS	28	0.392315	1.07895	0.371134	0.550379
TRANSCRIPTION ELONGATION FROM RNA POLYMERASE II PROMOTER	68	0.331567	1.07887	0.321063	0.550117
REGULATION OF MUSCLE SYSTEM PROCESS	146	0.296261	1.07865	0.283613	0.550114
MEMBRANE RAFT ORGANIZATION	15	0.45342	1.07835	0.367304	0.550336
GENE SILENCING	131	0.303107	1.0783	0.3	0.549998
NEGATIVE REGULATION OF LEUKOCYTE MEDIATED IMMUNITY	29	0.39337	1.0783	0.345382	0.549541
REGULATION OF B CELL PROLIFERATION	40	0.366173	1.0782	0.321649	0.549277
NEGATIVE REGULATION OF NUCLEOCYTOPLASMIC TRANSPORT	64	0.336049	1.07711	0.337917	0.551229
REGULATION OF ALPHA BETA T CELL DIFFERENTIATION	31	0.389009	1.07659	0.363636	0.551957
CELLULAR DEFENSE RESPONSE	26	0.403126	1.07627	0.364979	0.552167
EMBRYONIC ORGAN DEVELOPMENT	312	0.275176	1.07543	0.262082	0.553686
VESICLE ORGANIZATION	227	0.284197	1.0754	0.276718	0.553286
REGULATION OF GROWTH	479	0.263078	1.07536	0.243191	0.552923
ERK1 AND ERK2 CASCADE	17	0.440736	1.07495	0.380645	0.553382
REGULATION OF CELL GROWTH	314	0.27435	1.07453	0.270217	0.553897
REGULATION OF MAST CELL ACTIVATION	29	0.386395	1.07423	0.340956	0.554095
POSITIVE REGULATION OF MONOOXYGENASE ACTIVITY	22	0.417033	1.07415	0.370833	0.553801
XENOPHAGY	67	0.339993	1.07392	0.325349	0.553852
PEPTIDE HORMONE PROCESSING	19	0.417284	1.07363	0.364583	0.553998
ERROR FREE TRANSLESION SYNTHESIS	17	0.430724	1.07356	0.371739	0.55369
SPLEEN DEVELOPMENT	31	0.392782	1.07327	0.341317	0.553844
NADH METABOLIC PROCESS	32	0.389121	1.07313	0.389497	0.553719
FOREBRAIN REGIONALIZATION	15	0.450797	1.07224	0.372385	0.55524
CELL FATE COMMITMENT INVOLVED IN FORMATION OF PRIMARY GERM LAYER	19	0.430427	1.07172	0.404711	0.555941
PROTEIN ALKYLATION	91	0.309488	1.07024	0.311284	0.558824
NEGATIVE REGULATION OF REACTIVE OXYGEN SPECIES METABOLIC PROCESS	36	0.373366	1.06949	0.364522	0.560078
POSITIVE REGULATION OF PROTEIN TYROSINE KINASE ACTIVITY	31	0.385229	1.06922	0.376953	0.56024
ORGANIC HYDROXY COMPOUND METABOLIC PROCESS	349	0.26573	1.069	0.282332	0.560305
REGULATION OF PROTEIN LOCALIZATION TO CELL SURFACE	23	0.413249	1.069	0.392233	0.559843
SODIUM ION TRANSMEMBRANE TRANSPORT	60	0.343116	1.06735	0.349904	0.563137
REGULATION OF CYTOKINE PRODUCTION INVOLVED IN IMMUNE RESPONSE	45	0.357749	1.06702	0.370062	0.563418
ERROR PRONE TRANSLESION SYNTHESIS	18	0.436968	1.06678	0.388655	0.563501
SENSORY PERCEPTION OF CHEMICAL STIMULUS	34	0.37463	1.06589	0.343949	0.565096
POSITIVE REGULATION OF LYMPHOCYTE MIGRATION	18	0.434375	1.06561	0.400818	0.565246
INNATE IMMUNE RESPONSE ACTIVATING CELL SURFACE RECEPTOR SIGNALING PATHWAY	91	0.31282	1.0654	0.314852	0.565232
REGULATION OF PH	74	0.328122	1.06458	0.343254	0.566625
REGULATION OF MUSCLE CONTRACTION	102	0.308284	1.06434	0.302857	0.566681
ACTIN MEDIATED CELL CONTRACTION	46	0.353053	1.06427	0.342105	0.566367
PROTEIN ACETYLATION	105	0.313909	1.06417	0.323045	0.566117
REGULATION OF VIRAL ENTRY INTO HOST CELL	20	0.418105	1.06375	0.379531	0.56654
GLYCEROLIPID CATABOLIC PROCESS	31	0.375987	1.06304	0.389535	0.567729
POSITIVE REGULATION OF CYTOSKELETON ORGANIZATION	150	0.2913	1.06288	0.313131	0.567579
PROTEIN LOCALIZATION TO GOLGI APPARATUS	25	0.401732	1.06006	0.395789	0.573455
RESPONSE TO ACTIVITY	54	0.334779	1.05983	0.3583	0.5735
RELAXATION OF MUSCLE	19	0.413657	1.0581	0.395745	0.577045
RECEPTOR CATABOLIC PROCESS	16	0.435474	1.05747	0.403727	0.578037
SENSORY PERCEPTION OF TASTE	19	0.424179	1.05726	0.359202	0.578079
POSITIVE REGULATION OF PROTEIN BINDING	65	0.337137	1.05724	0.370445	0.577658
REGULATION OF MITOTIC CELL CYCLE	395	0.261472	1.05657	0.295496	0.578697
POSITIVE REGULATION OF STRIATED MUSCLE CELL DIFFERENTIATION	34	0.374295	1.05633	0.39645	0.578826
NEGATIVE REGULATION OF VIRAL RELEASE FROM HOST CELL	15	0.446492	1.05579	0.387755	0.579563
NEGATIVE REGULATION OF CELL ACTIVATION	106	0.303734	1.05578	0.344828	0.579114
LYMPHOCYTE ACTIVATION	240	0.275407	1.0557	0.303327	0.57884
POSTREPLICATION REPAIR	46	0.351425	1.0556	0.38664	0.578601
RIBONUCLEOSIDE TRIPHOSPHATE BIOSYNTHETIC PROCESS	39	0.359528	1.05509	0.380117	0.579353
PROTEIN OLIGOMERIZATION	326	0.264829	1.05463	0.3174	0.579894
SMALL GTPASE MEDIATED SIGNAL TRANSDUCTION	296	0.266894	1.04881	0.300388	0.59336
CARBOHYDRATE BIOSYNTHETIC PROCESS	100	0.303644	1.04775	0.343811	0.595322
CELLULAR RESPONSE TO HEAT	29	0.380456	1.04759	0.366667	0.595235
REGULATION OF CELLULAR AMINE METABOLIC PROCESS	76	0.313499	1.04697	0.375	0.596206
SINGLE ORGANISM MEMBRANE FUSION	91	0.308526	1.04693	0.366142	0.595803
NUCLEOBASE CONTAINING COMPOUND TRANSPORT	172	0.282142	1.04613	0.356455	0.597193
POTASSIUM ION IMPORT	22	0.41079	1.04586	0.4	0.597392
REGULATION OF DEFENSE RESPONSE TO VIRUS	131	0.293677	1.04552	0.378431	0.597714
REGULATION OF LYMPHOCYTE MIGRATION	27	0.385522	1.04526	0.385439	0.597941
POSITIVE REGULATION OF CELL KILLING	21	0.406137	1.04462	0.386275	0.598969
POSITIVE REGULATION OF TRANSCRIPTION INITIATION FROM RNA POLYMERASE II PROMOTER	15	0.428095	1.04405	0.404762	0.599811
POSITIVE REGULATION OF CELL GROWTH	120	0.294327	1.04372	0.358674	0.600138
CELL GROWTH	110	0.301915	1.04365	0.355828	0.599803
NEGATIVE REGULATION OF CELLULAR PROTEIN LOCALIZATION	115	0.298333	1.04352	0.373047	0.599635
POSITIVE REGULATION OF GLUCOSE METABOLIC PROCESS	30	0.384569	1.04346	0.413255	0.599267
POSITIVE REGULATION OF ORGANELLE ORGANIZATION	474	0.254586	1.04275	0.323308	0.600438
REGULATION OF GENE EXPRESSION EPIGENETIC	154	0.284204	1.0427	0.371769	0.600082
FATTY ACID DERIVATIVE METABOLIC PROCESS	52	0.338362	1.04265	0.386555	0.599733
PROTEIN LOCALIZATION TO LYSOSOME	16	0.437984	1.04247	0.397917	0.599641
REGULATION OF NEURON PROJECTION REGENERATION	19	0.420251	1.04204	0.425806	0.60017
CONNECTIVE TISSUE DEVELOPMENT	150	0.286961	1.04112	0.346743	0.601842
NEGATIVE REGULATION OF STAT CASCADE	34	0.367353	1.0407	0.388	0.602309
GLYCEROLIPID METABOLIC PROCESS	287	0.267087	1.04058	0.344423	0.602106
REGULATION OF CYTOSOLIC CALCIUM ION CONCENTRATION	130	0.291441	1.03985	0.363806	0.603337
REGULATION OF ENDOTHELIAL CELL MIGRATION	102	0.304217	1.0391	0.362205	0.604665
MEMBRANE FUSION	115	0.297907	1.03872	0.37422	0.605083
EPIBOLY	18	0.415875	1.03788	0.394309	0.606664
NEGATIVE REGULATION OF CELLULAR PROTEIN CATABOLIC PROCESS	51	0.338729	1.03747	0.407407	0.607168
UNSATURATED FATTY ACID METABOLIC PROCESS	62	0.327816	1.03709	0.381551	0.607589
RESPONSE TO FIBROBLAST GROWTH FACTOR	89	0.306266	1.03626	0.394422	0.60912
ANTIGEN PROCESSING AND PRESENTATION	156	0.283225	1.03591	0.350305	0.609383
METANEPHRIC NEPHRON MORPHOGENESIS	16	0.418693	1.03571	0.408714	0.609379
RNA PHOSPHODIESTER BOND HYDROLYSIS EXONUCLEOLYTIC	34	0.370534	1.03557	0.411642	0.609235
NEURON APOPTOTIC PROCESS	28	0.377722	1.03525	0.416309	0.609511
POSITIVE REGULATION OF LIPASE ACTIVITY	51	0.343128	1.03462	0.409283	0.610484
MEMBRANE DOCKING	54	0.32845	1.03431	0.386831	0.610669
AMINE METABOLIC PROCESS	98	0.306568	1.03429	0.407867	0.610251
RETINA DEVELOPMENT IN CAMERA TYPE EYE	94	0.304915	1.03357	0.362745	0.611499
SECRETORY GRANULE ORGANIZATION	19	0.403698	1.0335	0.388889	0.611195
ESTROGEN METABOLIC PROCESS	15	0.437635	1.03326	0.418146	0.611307
AXO DENDRITIC TRANSPORT	31	0.367403	1.03307	0.394422	0.611234
RESPONSE TO TYPE I INTERFERON	41	0.353141	1.03288	0.404612	0.611198
B CELL ACTIVATION	90	0.300701	1.03254	0.383838	0.611489
T CELL RECEPTOR SIGNALING PATHWAY	114	0.294632	1.03226	0.362745	0.611668
MOVEMENT IN ENVIRONMENT OF OTHER ORGANISM INVOLVED IN SYMBIOTIC INTERACTION	66	0.330469	1.03096	0.380252	0.61422
POSITIVE REGULATION OF SMOOTH MUSCLE CONTRACTION	18	0.426456	1.03037	0.412731	0.615174
TRANSCRIPTION COUPLED NUCLEOTIDE EXCISION REPAIR	69	0.318269	1.03022	0.390099	0.615039
FUCOSYLATION	16	0.425931	1.02958	0.437882	0.616072
CELLULAR CARBOHYDRATE BIOSYNTHETIC PROCESS	41	0.35054	1.02911	0.405622	0.616699
NEGATIVE REGULATION OF IMMUNE RESPONSE	77	0.310856	1.0286	0.399577	0.617402
REGULATION OF RESPONSE TO BIOTIC STIMULUS	164	0.281244	1.0278	0.377734	0.61886
NEUTRAL LIPID CATABOLIC PROCESS	21	0.396731	1.02761	0.43662	0.618847
PHOTORECEPTOR CELL MAINTENANCE	21	0.397686	1.02737	0.44856	0.618945
CELL FATE COMMITMENT	134	0.281498	1.02736	0.364341	0.618477
REGULATION OF CELL PROJECTION ORGANIZATION	449	0.251156	1.02734	0.364312	0.618056
POSITIVE REGULATION OF RESPONSE TO EXTRACELLULAR STIMULUS	42	0.345592	1.02727	0.407708	0.61776
ENDOMEMBRANE SYSTEM ORGANIZATION	406	0.253117	1.02673	0.375242	0.618593
REGULATION OF GENE SILENCING	36	0.356312	1.02667	0.414141	0.618247
REGULATION OF CARBOHYDRATE METABOLIC PROCESS	136	0.284187	1.02638	0.39645	0.618463
POSITIVE REGULATION OF EMBRYONIC DEVELOPMENT	25	0.382931	1.02609	0.401656	0.618645
SKELETAL MUSCLE ORGAN DEVELOPMENT	86	0.298944	1.02527	0.374468	0.620029
REGULATION OF RECEPTOR MEDIATED ENDOCYTOSIS	63	0.317139	1.02291	0.400818	0.625202
POSITIVE REGULATION OF JUN KINASE ACTIVITY	55	0.330153	1.02133	0.425743	0.628519
FEEDING BEHAVIOR	41	0.351598	1.02032	0.431907	0.630543
REGULATION OF SODIUM ION TRANSMEMBRANE TRANSPORTER ACTIVITY	32	0.371223	1.02019	0.409736	0.630364
NEGATIVE REGULATION OF IMMUNE EFFECTOR PROCESS	67	0.319892	1.02018	0.414914	0.629899
REGULATION OF RUFFLE ASSEMBLY	18	0.405864	1.02004	0.450106	0.62973
NEGATIVE REGULATION OF INTRACELLULAR PROTEIN TRANSPORT	85	0.305966	1.01861	0.387716	0.63272
POSITIVE REGULATION OF FATTY ACID BIOSYNTHETIC PROCESS	15	0.425507	1.0186	0.446121	0.632273
CELLULAR RESPONSE TO AMINO ACID STIMULUS	47	0.339753	1.01761	0.383158	0.634244
CELLULAR RESPONSE TO LIGHT STIMULUS	68	0.316058	1.01741	0.421589	0.634245
REGULATION OF SYSTEMIC ARTERIAL BLOOD PRESSURE BY HORMONE	22	0.389916	1.01713	0.415354	0.634459
RESPONSE TO FLUID SHEAR STRESS	31	0.362513	1.01658	0.393004	0.635338
CELL SUBSTRATE JUNCTION ASSEMBLY	38	0.344713	1.01599	0.422222	0.636296
REGULATION OF TRANSMEMBRANE RECEPTOR PROTEIN SERINE THREONINE KINASE SIGNALING PATHWAY	158	0.277498	1.01583	0.410156	0.636159
CELLULAR MODIFIED AMINO ACID METABOLIC PROCESS	174	0.270464	1.015	0.386179	0.637697
POSITIVE REGULATION OF DNA TEMPLATED TRANSCRIPTION ELONGATION	18	0.414407	1.01485	0.42735	0.637602
REGULATION OF AUTOPHAGY	214	0.266288	1.01468	0.400406	0.637526
DIVALENT INORGANIC CATION TRANSPORT	173	0.271979	1.01457	0.426641	0.637307
POSITIVE REGULATION OF ALPHA BETA T CELL DIFFERENTIATION	26	0.380117	1.0145	0.418301	0.636985
ENDOCRINE PROCESS	28	0.367031	1.01417	0.431138	0.637257
ANION HOMEOSTASIS	33	0.357903	1.01308	0.423625	0.639408
HISTONE MONOUBIQUITINATION	21	0.390012	1.01303	0.46856	0.639034
SYNAPTIC VESICLE ENDOCYTOSIS	16	0.423984	1.01275	0.438525	0.639231
NEGATIVE REGULATION OF LYMPHOCYTE MEDIATED IMMUNITY	20	0.399142	1.01138	0.454	0.642093
PROTEIN AUTOUBIQUITINATION	42	0.343891	1.01031	0.425051	0.644201
MAINTENANCE OF CELL NUMBER	105	0.294714	1.01018	0.414538	0.644007
CELLULAR RESPONSE TO ALCOHOL	87	0.299	1.00976	0.426295	0.64458
LABYRINTHINE LAYER BLOOD VESSEL DEVELOPMENT	17	0.41584	1.00904	0.427699	0.645852
CELLULAR COMPONENT DISASSEMBLY	421	0.247738	1.00875	0.407063	0.646062
DNA ALKYLATION	30	0.367321	1.00843	0.428274	0.646323
REPLACEMENT OSSIFICATION	20	0.397111	1.00824	0.430612	0.646329
PROTEIN ACYLATION	133	0.282057	1.00637	0.389899	0.650321
REGULATION OF PROTEIN STABILITY	193	0.270694	1.00602	0.438114	0.650712
POSITIVE REGULATION OF ENDOTHELIAL CELL PROLIFERATION	53	0.332153	1.006	0.429703	0.650277
CELLULAR MODIFIED AMINO ACID BIOSYNTHETIC PROCESS	41	0.339576	1.00593	0.445087	0.649954
POSTSYNAPTIC MEMBRANE ORGANIZATION	17	0.413637	1.00543	0.461066	0.650681
PROTEIN LOCALIZATION TO CYTOSKELETON	22	0.393021	1.00527	0.45	0.650583
MIDBRAIN DEVELOPMENT	64	0.316409	1.00465	0.431102	0.651633
REGULATION OF PEPTIDYL THREONINE PHOSPHORYLATION	28	0.368645	1.00411	0.442266	0.652374
N TERMINAL PROTEIN AMINO ACID MODIFICATION	20	0.400943	1.00367	0.450505	0.652943
REGULATION OF HEART CONTRACTION	153	0.273634	1.0036	0.410463	0.652617
MALE SEX DIFFERENTIATION	104	0.293597	1.00309	0.437859	0.653425
ALPHA AMINO ACID BIOSYNTHETIC PROCESS	62	0.322953	1.00286	0.442387	0.653497
TRACHEA DEVELOPMENT	17	0.412352	1.00214	0.465553	0.654767
CELLULAR RESPONSE TO KETONE	62	0.318839	1.00212	0.4294	0.654306
NEGATIVE REGULATION OF REPRODUCTIVE PROCESS	33	0.356011	1.00093	0.455914	0.656744
NEGATIVE REGULATION OF MRNA METABOLIC PROCESS	30	0.361752	1.00024	0.441955	0.657954
MULTICELLULAR ORGANISMAL RESPONSE TO STRESS	44	0.338372	0.999995	0.417012	0.658038
REGULATION OF OSTEOCLAST DIFFERENTIATION	38	0.343892	0.999896	0.443497	0.65778
REGULATION OF PROTEIN ACETYLATION	55	0.320948	0.99982	0.455823	0.65748
BRAIN MORPHOGENESIS	24	0.382534	0.999317	0.43595	0.658234
POSITIVE REGULATION OF LEUKOCYTE APOPTOTIC PROCESS	20	0.392687	0.999237	0.447034	0.657957
REGULATION OF SMOOTH MUSCLE CONTRACTION	40	0.343593	0.9981	0.47	0.660222
POSITIVE REGULATION OF MYOTUBE DIFFERENTIATION	16	0.40764	0.997159	0.452675	0.661955
NEGATIVE REGULATION OF MRNA SPLICING VIA SPLICEOSOME	17	0.401617	0.996959	0.43487	0.661939
CELL AGING	56	0.317644	0.99695	0.444685	0.661466
PYRIMIDINE RIBONUCLEOSIDE METABOLIC PROCESS	22	0.382007	0.996819	0.450617	0.661284
REGULATION OF CELL CYCLE PHASE TRANSITION	266	0.255208	0.995792	0.487572	0.663281
POSITIVE REGULATION OF SYNAPTIC TRANSMISSION	68	0.304816	0.99529	0.457426	0.664052
REGULATION OF CELLULAR RESPONSE TO TRANSFORMING GROWTH FACTOR BETA STIMULUS	83	0.292629	0.994814	0.460317	0.664668
RETINA HOMEOSTASIS	34	0.35207	0.994636	0.438034	0.664601
NEGATIVE REGULATION OF NEURAL PRECURSOR CELL PROLIFERATION	19	0.390575	0.994337	0.47412	0.664914
REGULATION OF CARDIAC MUSCLE CONTRACTION	53	0.321858	0.994264	0.441815	0.664586
PHOSPHATIDYLCHOLINE METABOLIC PROCESS	44	0.336164	0.994078	0.47495	0.664563
KIDNEY MORPHOGENESIS	69	0.312057	0.993562	0.45351	0.665298
LONG TERM MEMORY	20	0.392063	0.993472	0.474895	0.66503
RESPONSE TO FUNGUS	26	0.376762	0.993359	0.473118	0.664817
ANTEROGRADE AXONAL TRANSPORT	20	0.390256	0.993225	0.476673	0.664668
PHAGOCYTOSIS	136	0.276918	0.991585	0.458015	0.668208
REGULATION OF PHOSPHOPROTEIN PHOSPHATASE ACTIVITY	53	0.322298	0.991511	0.455577	0.667879
ORGANIC ACID TRANSPORT	193	0.261336	0.991271	0.455253	0.667972
MALE MEIOSIS	18	0.410565	0.991064	0.479508	0.667998
CELLULAR RESPONSE TO DSRNA	30	0.35816	0.990912	0.463203	0.667894
REGULATION OF RESPONSE TO DNA DAMAGE STIMULUS	129	0.282719	0.990467	0.452427	0.668504
NEGATIVE REGULATION OF ADHERENS JUNCTION ORGANIZATION	15	0.415731	0.990283	0.459746	0.668457
LIPOPROTEIN BIOSYNTHETIC PROCESS	78	0.299298	0.989889	0.451143	0.668885
CELLULAR RESPONSE TO INTERLEUKIN 4	22	0.380639	0.989546	0.464213	0.669221
HISTONE H3 DEACETYLATION	22	0.375087	0.989237	0.44186	0.669476
REGULATION OF CELL CYCLE PROCESS	446	0.242335	0.989213	0.485768	0.669042
NEUROPEPTIDE SIGNALING PATHWAY	25	0.373252	0.989038	0.451745	0.668978
ACTIN NUCLEATION	19	0.379192	0.989	0.477551	0.668564
REGULATION OF LYMPHOCYTE APOPTOTIC PROCESS	39	0.341852	0.988513	0.454183	0.669243
REGULATION OF JNK CASCADE	133	0.274483	0.988507	0.445736	0.668768
VASOCONSTRICTION	18	0.394282	0.988274	0.481188	0.668895
MODULATION OF SYNAPTIC TRANSMISSION	191	0.26236	0.988049	0.450304	0.668977
RESPONSE TO GONADOTROPIN	21	0.391192	0.98788	0.457317	0.668905
MAINTENANCE OF PROTEIN LOCALIZATION IN ORGANELLE	27	0.365637	0.987787	0.472946	0.668635
OOGENESIS	34	0.349394	0.987605	0.477733	0.668613
REGULATION OF KERATINOCYTE PROLIFERATION	20	0.393377	0.987286	0.466258	0.668962
POSITIVE REGULATION OF PROTEIN AUTOPHOSPHORYLATION	19	0.391379	0.987183	0.485887	0.668714
SODIUM ION TRANSPORT	98	0.288127	0.986375	0.466403	0.670188
REGULATION OF RESPONSE TO OXIDATIVE STRESS	55	0.314189	0.986334	0.473469	0.669811
NEGATIVE REGULATION OF MUSCLE CONTRACTION	21	0.38902	0.986258	0.469903	0.669524
DEOXYRIBOSE PHOSPHATE CATABOLIC PROCESS	20	0.38114	0.986224	0.465263	0.669123
MATURATION OF 5 8S RRNA	28	0.366638	0.986176	0.460765	0.668745
MYELOID CELL HOMEOSTASIS	70	0.30622	0.98617	0.468379	0.668278
ADHERENS JUNCTION ORGANIZATION	59	0.314132	0.985353	0.470226	0.669807
POSITIVE REGULATION OF RESPONSE TO DNA DAMAGE STIMULUS	54	0.320136	0.984752	0.456389	0.670735
REGULATION OF ACTIN CYTOSKELETON REORGANIZATION	31	0.355282	0.984693	0.494867	0.670405
REGULATION OF GLYCOPROTEIN METABOLIC PROCESS	32	0.34843	0.983976	0.461386	0.671699
ENDOTHELIAL CELL DIFFERENTIATION	66	0.309306	0.983882	0.469062	0.67145
CELLULAR EXTRAVASATION	20	0.385475	0.98371	0.468303	0.671428
RESPONSE TO CAFFEINE	15	0.410598	0.983528	0.501062	0.671385
NEGATIVE REGULATION OF SMOOTH MUSCLE CONTRACTION	15	0.407604	0.983495	0.477459	0.670973
SNRNA PROCESSING	21	0.384896	0.983336	0.485323	0.670865
NEGATIVE REGULATION OF KIDNEY DEVELOPMENT	15	0.421634	0.983264	0.458244	0.670542
MESODERMAL CELL DIFFERENTIATION	18	0.40112	0.983208	0.469636	0.670194
RESPIRATORY SYSTEM DEVELOPMENT	161	0.271195	0.983176	0.457926	0.669797
AMINO ACID ACTIVATION	51	0.320463	0.982444	0.473795	0.671099
POSITIVE REGULATION OF NIK NF KAPPAB SIGNALING	27	0.365203	0.982183	0.466667	0.671245
NEGATIVE REGULATION OF SMOOTH MUSCLE CELL PROLIFERATION	29	0.366004	0.981751	0.490196	0.671825
REGULATION OF ALPHA BETA T CELL ACTIVATION	44	0.325284	0.98148	0.477459	0.671989
REGULATION OF HOMEOSTATIC PROCESS	346	0.244667	0.980879	0.484314	0.672999
MESODERM MORPHOGENESIS	47	0.327504	0.980424	0.503068	0.673644
MRNA SPLICE SITE SELECTION	24	0.373327	0.980179	0.489224	0.673734
REGULATION OF ESTABLISHMENT OF PROTEIN LOCALIZATION TO PLASMA MEMBRANE	41	0.331493	0.978294	0.489022	0.677816
REGULATION OF DNA BIOSYNTHETIC PROCESS	86	0.294514	0.976523	0.494867	0.681602
MONOVALENT INORGANIC CATION HOMEOSTASIS	99	0.287454	0.976361	0.481092	0.681507
NEGATIVE REGULATION OF LYMPHOCYTE APOPTOTIC PROCESS	20	0.386677	0.975871	0.476891	0.682209
REGULATION OF AXONOGENESIS	135	0.272017	0.975294	0.474849	0.683107
NEGATIVE REGULATION OF GROWTH	176	0.263596	0.974711	0.504	0.684047
POSITIVE REGULATION OF INSULIN SECRETION	42	0.331951	0.974274	0.491632	0.684644
VACUOLAR TRANSPORT	217	0.255342	0.973463	0.503704	0.68611
STEROID METABOLIC PROCESS	156	0.269524	0.972111	0.515213	0.688892
TRANSCRIPTION FROM RNA POLYMERASE III PROMOTER	35	0.344649	0.971971	0.483193	0.688734
REGULATION OF CELLULAR COMPONENT SIZE	278	0.250193	0.971525	0.51751	0.689335
NEGATIVE REGULATION OF NUCLEOTIDE METABOLIC PROCESS	42	0.325587	0.971274	0.47983	0.689478
CELLULAR LIPID CATABOLIC PROCESS	122	0.273069	0.970845	0.479424	0.690016
MEMBRANE DEPOLARIZATION DURING ACTION POTENTIAL	20	0.376122	0.970734	0.481188	0.689813
POSITIVE REGULATION OF NITRIC OXIDE SYNTHASE ACTIVITY	17	0.399617	0.9705	0.482833	0.689883
POSITIVE REGULATION OF HEART CONTRACTION	26	0.35839	0.969306	0.486111	0.692289
POSITIVE REGULATION OF ENDOTHELIAL CELL MIGRATION	61	0.309696	0.969156	0.51782	0.692175
REGULATION OF MORPHOGENESIS OF A BRANCHING STRUCTURE	42	0.32807	0.969039	0.508704	0.691942
GOLGI ORGANIZATION	79	0.291302	0.968913	0.46627	0.691742
RESPONSE TO TRANSITION METAL NANOPARTICLE	106	0.280945	0.968522	0.53816	0.692186
REGULATION OF CARDIAC MUSCLE CELL CONTRACTION	25	0.359835	0.967381	0.500975	0.694509
ANTIGEN PROCESSING AND PRESENTATION OF PEPTIDE ANTIGEN	136	0.267364	0.967019	0.521235	0.694851
MEMBRANE PROTEIN INTRACELLULAR DOMAIN PROTEOLYSIS	15	0.401641	0.966944	0.478541	0.69455
LYMPHOCYTE HOMEOSTASIS	37	0.335236	0.965797	0.524008	0.696858
REGULATION OF HEART RATE BY CARDIAC CONDUCTION	26	0.356304	0.96512	0.484277	0.698011
RESPONSE TO TRANSFORMING GROWTH FACTOR BETA	128	0.27185	0.964465	0.522541	0.699118
NEGATIVE REGULATION OF T CELL DIFFERENTIATION	21	0.371323	0.963399	0.501048	0.701212
NEGATIVE REGULATION OF CYTOPLASMIC TRANSPORT	100	0.280369	0.963275	0.520492	0.701004
DEVELOPMENTAL MATURATION	134	0.270651	0.96313	0.511583	0.70087
GLUTAMINE METABOLIC PROCESS	21	0.383271	0.962912	0.501027	0.700931
REGULATION OF NEURON PROJECTION DEVELOPMENT	321	0.243432	0.962845	0.563089	0.700628
CARTILAGE DEVELOPMENT	109	0.27406	0.962656	0.53422	0.700621
ATP BIOSYNTHETIC PROCESS	26	0.361019	0.962357	0.498	0.700865
AUTOPHAGY	305	0.242939	0.961614	0.57	0.702188
CELLULAR METABOLIC COMPOUND SALVAGE	31	0.340071	0.960401	0.489066	0.704681
CLATHRIN MEDIATED ENDOCYTOSIS	34	0.338137	0.959251	0.510163	0.70709
CHONDROCYTE DIFFERENTIATION	45	0.321341	0.959158	0.515091	0.706827
CELLULAR AMINO ACID BIOSYNTHETIC PROCESS	76	0.289656	0.959158	0.498986	0.706337
POSITIVE REGULATION OF AXONOGENESIS	60	0.308803	0.958513	0.497967	0.707491
REGULATION OF T CELL DIFFERENTIATION	65	0.296557	0.958028	0.528689	0.708175
NERVE DEVELOPMENT	50	0.308954	0.957856	0.507663	0.708088
REGULATION OF NUCLEOTIDE CATABOLIC PROCESS	31	0.346567	0.957646	0.487705	0.708086
SMALL MOLECULE CATABOLIC PROCESS	275	0.245528	0.956611	0.584646	0.710051
REGULATION OF SYNAPTIC TRANSMISSION GABAERGIC	20	0.378515	0.956346	0.503984	0.710233
REGULATION OF SODIUM ION TRANSMEMBRANE TRANSPORT	41	0.321877	0.956337	0.510934	0.709766
VACUOLE ORGANIZATION	142	0.262276	0.956309	0.51417	0.709348
FEMALE MEIOTIC DIVISION	17	0.386932	0.956017	0.522088	0.709596
POSITIVE REGULATION OF CHROMATIN MODIFICATION	68	0.296257	0.955916	0.511387	0.709368
POSITIVE REGULATION OF CYTOKINE PRODUCTION INVOLVED IN IMMUNE RESPONSE	25	0.3586	0.955207	0.502947	0.710594
MULTICELLULAR ORGANISMAL HOMEOSTASIS	176	0.256906	0.954396	0.542533	0.712068
MICROVILLUS ORGANIZATION	18	0.38845	0.954374	0.496842	0.711644
REGULATION OF TYPE I INTERFERON MEDIATED SIGNALING PATHWAY	24	0.362664	0.951339	0.509091	0.718703
RIBONUCLEOTIDE CATABOLIC PROCESS	24	0.350197	0.950236	0.517454	0.720841
SYNAPTIC VESICLE RECYCLING	20	0.370808	0.949663	0.536145	0.721705
NEGATIVE REGULATION OF AXONOGENESIS	51	0.307683	0.9495	0.532922	0.721628
REGULATION OF RNA SPLICING	82	0.283287	0.948856	0.518293	0.722754
REGULATION OF MITOCHONDRIAL MEMBRANE POTENTIAL	47	0.316474	0.948849	0.540918	0.722283
REGULATION OF STEROID METABOLIC PROCESS	60	0.300808	0.94864	0.522449	0.722297
ESTABLISHMENT OF PROTEIN LOCALIZATION TO PLASMA MEMBRANE	80	0.289223	0.948195	0.513566	0.722874
REGULATION OF CENTROSOME CYCLE	36	0.32927	0.94797	0.529058	0.722911
REGULATION OF CHOLESTEROL EFFLUX	16	0.388005	0.947544	0.539823	0.723477
REGULATION OF CELLULAR RESPONSE TO GROWTH FACTOR STIMULUS	186	0.251944	0.947543	0.582524	0.722984
RNA CAPPING	32	0.33785	0.946234	0.539841	0.725687
TISSUE REMODELING	71	0.291808	0.945384	0.551789	0.727273
NUCLEOSIDE DIPHOSPHATE METABOLIC PROCESS	71	0.292803	0.944898	0.548571	0.728012
REGULATION OF MEIOTIC CELL CYCLE	25	0.3568	0.944153	0.526749	0.729389
NEGATIVE REGULATION OF ENDOTHELIAL CELL PROLIFERATION	27	0.357114	0.943936	0.530021	0.729433
POSITIVE REGULATION OF MUSCLE CELL DIFFERENTIATION	63	0.293614	0.943164	0.521912	0.730862
RESPONSE TO X RAY	25	0.356302	0.942425	0.528265	0.73217
LIPOPROTEIN METABOLIC PROCESS	107	0.271906	0.941996	0.563241	0.732686
REGULATION OF DNA RECOMBINATION	44	0.320494	0.941889	0.553191	0.732447
NUCLEOTIDE EXCISION REPAIR DNA INCISION	38	0.324075	0.941174	0.503876	0.733715
REGULATION OF CHOLESTEROL METABOLIC PROCESS	21	0.378805	0.94101	0.511202	0.733631
DOPAMINERGIC NEURON DIFFERENTIATION	17	0.386965	0.940771	0.545263	0.733714
PROTEIN INSERTION INTO MEMBRANE	20	0.382731	0.939368	0.574074	0.736635
PSEUDOURIDINE SYNTHESIS	17	0.377637	0.937789	0.545652	0.739989
CELLULAR PROTEIN COMPLEX ASSEMBLY	281	0.240943	0.937026	0.615842	0.741288
RNA 3 END PROCESSING	90	0.28021	0.933576	0.573333	0.749171
EMBRYONIC PATTERN SPECIFICATION	44	0.31496	0.933394	0.555992	0.749091
OOCYTE DIFFERENTIATION	21	0.358983	0.932717	0.506	0.750248
DNA MODIFICATION	56	0.297789	0.932647	0.565476	0.749926
NEGATIVE REGULATION OF BINDING	106	0.273772	0.932646	0.578512	0.749424
RESPONSE TO TESTOSTERONE	29	0.343845	0.932555	0.558994	0.749131
NCRNA TRANSCRIPTION	78	0.275729	0.930561	0.565476	0.753539
HISTONE DEUBIQUITINATION	19	0.378445	0.930533	0.550936	0.7531
TRANSCRIPTION FROM RNA POLYMERASE I PROMOTER	34	0.326498	0.930032	0.525562	0.753772
BONE MINERALIZATION	27	0.3436	0.929189	0.582627	0.755376
REGULATION OF CD4 POSITIVE ALPHA BETA T CELL ACTIVATION	22	0.351004	0.929171	0.55914	0.754907
CELL JUNCTION ORGANIZATION	162	0.253805	0.928837	0.594059	0.755223
WATER SOLUBLE VITAMIN METABOLIC PROCESS	74	0.287234	0.928428	0.570588	0.755702
POSITIVE REGULATION OF HEART RATE	16	0.389291	0.928343	0.555556	0.755373
MYELOID DENDRITIC CELL ACTIVATION	16	0.384505	0.928318	0.56701	0.754926
BODY MORPHOGENESIS	33	0.326664	0.928164	0.568047	0.754799
RRNA MODIFICATION	24	0.356655	0.92776	0.530738	0.755281
NEGATIVE REGULATION OF PEPTIDYL SERINE PHOSPHORYLATION	21	0.373984	0.927728	0.542268	0.754857
PROTEIN EXPORT FROM NUCLEUS	29	0.337861	0.926963	0.582279	0.756227
NEGATIVE REGULATION OF GENE SILENCING	17	0.38264	0.926478	0.571116	0.756895
REGULATION OF RESPONSE TO EXTRACELLULAR STIMULUS	147	0.255512	0.925752	0.611219	0.758103
REGULATION OF TELOMERE MAINTENANCE	63	0.293356	0.92574	0.576699	0.757632
CALCIUM ION REGULATED EXOCYTOSIS OF NEUROTRANSMITTER	24	0.351892	0.925269	0.535211	0.758262
HEART VALVE DEVELOPMENT	29	0.337893	0.92498	0.578529	0.758488
REGULATION OF CELLULAR SENESCENCE	22	0.355835	0.924778	0.548454	0.758528
MYELOID LEUKOCYTE ACTIVATION	70	0.286379	0.924381	0.574423	0.758958
PHOSPHATIDIC ACID METABOLIC PROCESS	26	0.346195	0.923652	0.556911	0.760282
LYMPHOCYTE APOPTOTIC PROCESS	15	0.389868	0.923499	0.55511	0.760142
DNA STRAND ELONGATION INVOLVED IN DNA REPLICATION	25	0.342785	0.923178	0.546371	0.760426
NEGATIVE REGULATION OF DENDRITE DEVELOPMENT	17	0.374179	0.922931	0.541756	0.760529
REGULATION OF STRIATED MUSCLE CONTRACTION	60	0.294144	0.922088	0.567227	0.762022
ANATOMICAL STRUCTURE HOMEOSTASIS	198	0.244349	0.921653	0.640873	0.762547
PROTEIN LOCALIZATION TO MITOCHONDRION	63	0.299415	0.921385	0.576772	0.762714
NEGATIVE REGULATION OF OXIDATIVE STRESS INDUCED INTRINSIC APOPTOTIC SIGNALING PATHWAY	19	0.367829	0.920845	0.585859	0.763531
NUCLEOPHAGY	16	0.379148	0.920625	0.54818	0.763532
ESTABLISHMENT OF MITOCHONDRION LOCALIZATION	15	0.389281	0.92031	0.54088	0.763822
ACTIN FILAMENT BASED PROCESS	366	0.228748	0.920093	0.691571	0.76384
PHOSPHATIDYLINOSITOL 3 KINASE SIGNALING	21	0.352832	0.919065	0.546371	0.765809
DNA REPAIR	390	0.226825	0.918714	0.72147	0.766142
COENZYME METABOLIC PROCESS	230	0.239742	0.918374	0.634799	0.766456
REGULATION OF CELL CYCLE CHECKPOINT	25	0.346609	0.917613	0.571429	0.7678
INTRACELLULAR LIPID TRANSPORT	20	0.358299	0.917001	0.548117	0.768775
REGULATION OF FATTY ACID TRANSPORT	20	0.367682	0.916296	0.571134	0.769986
GPI ANCHOR METABOLIC PROCESS	32	0.327312	0.916219	0.574297	0.769675
NEGATIVE REGULATION OF INTRACELLULAR TRANSPORT	121	0.258264	0.915749	0.622309	0.770302
POSITIVE REGULATION OF CD4 POSITIVE ALPHA BETA T CELL ACTIVATION	16	0.379431	0.915196	0.577406	0.771161
REGULATION OF JUN KINASE ACTIVITY	68	0.285031	0.913471	0.610465	0.774839
PYRIMIDINE NUCLEOSIDE METABOLIC PROCESS	37	0.316839	0.913272	0.559761	0.774796
POSITIVE REGULATION OF DNA BINDING	33	0.326638	0.912056	0.573805	0.777187
NEGATIVE REGULATION OF RESPONSE TO OXIDATIVE STRESS	29	0.329395	0.911644	0.564299	0.777616
DIENCEPHALON DEVELOPMENT	41	0.314262	0.911361	0.60334	0.777728
REGULATION OF TYPE 2 IMMUNE RESPONSE	19	0.367633	0.911072	0.580169	0.777957
NEGATIVE REGULATION OF LYMPHOCYTE DIFFERENTIATION	26	0.337694	0.909729	0.599156	0.780667
REGULATION OF ACTIN FILAMENT LENGTH	127	0.254963	0.909221	0.631274	0.781413
ALCOHOL METABOLIC PROCESS	270	0.232866	0.909029	0.735238	0.781395
MACROPHAGE ACTIVATION	24	0.341564	0.908944	0.591837	0.781088
REGULATION OF MRNA SPLICING VIA SPLICEOSOME	53	0.292114	0.907851	0.59879	0.783194
PEROXISOME ORGANIZATION	33	0.317062	0.907806	0.602851	0.782801
REGULATION OF RHO PROTEIN SIGNAL TRANSDUCTION	94	0.264508	0.907037	0.618774	0.784103
REGULATION OF INTRINSIC APOPTOTIC SIGNALING PATHWAY IN RESPONSE TO DNA DAMAGE	31	0.325723	0.906699	0.603696	0.784381
DENDRITIC CELL DIFFERENTIATION	21	0.357942	0.906677	0.606695	0.783918
SMOOTH MUSCLE TISSUE DEVELOPMENT	15	0.378754	0.90592	0.581489	0.785231
BLOOD VESSEL REMODELING	28	0.333469	0.905871	0.579381	0.784827
POSITIVE REGULATION OF MULTI ORGANISM PROCESS	118	0.25762	0.904332	0.636872	0.787976
NEGATIVE REGULATION OF CELL CYCLE ARREST	15	0.379141	0.903792	0.573441	0.788755
REGULATION OF SMALL GTPASE MEDIATED SIGNAL TRANSDUCTION	248	0.234777	0.90304	0.734962	0.790012
LIPID CATABOLIC PROCESS	181	0.242739	0.902691	0.690476	0.790345
NEUTRAL AMINO ACID TRANSPORT	29	0.335185	0.901882	0.616633	0.791713
REGULATION OF LEUKOCYTE DEGRANULATION	30	0.320966	0.901855	0.593878	0.791266
HINDBRAIN MORPHOGENESIS	29	0.328301	0.901736	0.599182	0.791051
POSITIVE REGULATION OF PEPTIDYL THREONINE PHOSPHORYLATION	18	0.365506	0.90147	0.581532	0.791164
SUPEROXIDE METABOLIC PROCESS	25	0.342661	0.901357	0.616183	0.790928
ENDOTHELIAL CELL PROLIFERATION	23	0.337773	0.900943	0.571726	0.791365
NEGATIVE REGULATION OF NUCLEOSIDE METABOLIC PROCESS	17	0.370772	0.900048	0.560976	0.792958
REGULATION OF CELL SHAPE	118	0.257465	0.899811	0.690871	0.792996
POSITIVE REGULATION OF REGULATED SECRETORY PATHWAY	29	0.32743	0.899596	0.610526	0.792989
POSITIVE REGULATION OF LYMPHOCYTE DIFFERENTIATION	52	0.291155	0.89948	0.595618	0.792769
REGULATION OF CALCINEURIN NFAT SIGNALING CASCADE	15	0.381514	0.899375	0.599089	0.792489
REGULATION OF SULFUR METABOLIC PROCESS	19	0.36205	0.89876	0.590414	0.793426
POSITIVE REGULATION OF RECEPTOR MEDIATED ENDOCYTOSIS	35	0.311025	0.89844	0.57451	0.79364
NUCLEOTIDE EXCISION REPAIR DNA GAP FILLING	23	0.340461	0.898374	0.604603	0.793281
STEROL HOMEOSTASIS	45	0.306242	0.898216	0.594	0.793081
POSITIVE REGULATION OF DENDRITE DEVELOPMENT	53	0.289092	0.897002	0.62069	0.795447
HEAD MORPHOGENESIS	27	0.336879	0.896264	0.576596	0.796635
POSITIVE REGULATION OF FAT CELL DIFFERENTIATION	39	0.312274	0.895852	0.586	0.797087
MODULATION OF TRANSCRIPTION IN OTHER ORGANISM INVOLVED IN SYMBIOTIC INTERACTION	17	0.371003	0.894667	0.600858	0.799269
ARACHIDONIC ACID METABOLIC PROCESS	25	0.32972	0.894163	0.605096	0.799923
NEGATIVE REGULATION OF INTRINSIC APOPTOTIC SIGNALING PATHWAY IN RESPONSE TO DNA DAMAGE	24	0.337483	0.893885	0.598361	0.800076
REGULATION OF LONG TERM NEURONAL SYNAPTIC PLASTICITY	17	0.360819	0.893878	0.566946	0.799581
CELLULAR MONOVALENT INORGANIC CATION HOMEOSTASIS	78	0.270676	0.892981	0.660232	0.801121
RESPONSE TO MONOAMINE	32	0.320271	0.890891	0.59919	0.805407
CELLULAR RESPONSE TO UV	59	0.285206	0.890733	0.64881	0.805238
FATTY ACID METABOLIC PROCESS	219	0.231246	0.890185	0.752988	0.805974
REGULATION OF NEURONAL SYNAPTIC PLASTICITY	31	0.318674	0.88982	0.634298	0.806323
ANAPHASE PROMOTING COMPLEX DEPENDENT CATABOLIC PROCESS	72	0.27595	0.888108	0.652427	0.809716
PROTEIN FOLDING	190	0.237505	0.887941	0.716243	0.809591
NOTCH SIGNALING PATHWAY	91	0.259623	0.887811	0.649805	0.809393
POSITIVE REGULATION OF DENDRITE MORPHOGENESIS	29	0.324664	0.887512	0.602794	0.809553
INSULIN SECRETION	25	0.337183	0.886568	0.583505	0.811179
RNA METHYLATION	41	0.302059	0.886284	0.640592	0.811285
SPINAL CORD DEVELOPMENT	65	0.273944	0.885487	0.634298	0.81258
REGULATION OF LEUKOCYTE APOPTOTIC PROCESS	57	0.279404	0.8852	0.659751	0.81275
REGULATION OF LYMPHOCYTE DIFFERENTIATION	84	0.269484	0.884913	0.667339	0.812867
TRANSCRIPTION INITIATION FROM RNA POLYMERASE II PROMOTER	136	0.248781	0.884545	0.680162	0.813194
REGULATION OF INTERLEUKIN 2 PRODUCTION	36	0.307908	0.883272	0.637895	0.815539
MALE GAMETE GENERATION	262	0.230203	0.882477	0.797468	0.81683
TISSUE HOMEOSTASIS	107	0.256582	0.881628	0.679842	0.818286
EPITHELIAL STRUCTURE MAINTENANCE	17	0.36253	0.880976	0.61245	0.819288
REGULATION OF ACTIN FILAMENT BASED PROCESS	264	0.23007	0.880154	0.76938	0.820688
MAMMARY GLAND DUCT MORPHOGENESIS	26	0.330661	0.87873	0.625506	0.823375
NEGATIVE REGULATION OF AUTOPHAGY	42	0.296936	0.878621	0.63871	0.823121
NEGATIVE REGULATION OF ADAPTIVE IMMUNE RESPONSE	20	0.350431	0.87833	0.642412	0.823279
OLIGODENDROCYTE DIFFERENTIATION	42	0.296822	0.877984	0.62173	0.823556
GENERATION OF PRECURSOR METABOLITES AND ENERGY	251	0.228736	0.877544	0.789062	0.82402
NAD METABOLIC PROCESS	47	0.288447	0.877505	0.654506	0.823583
REGULATION OF T CELL MEDIATED IMMUNITY	33	0.309326	0.877355	0.642082	0.823398
PHOSPHOLIPID BIOSYNTHETIC PROCESS	204	0.232526	0.876701	0.802708	0.824364
NUCLEIC ACID PHOSPHODIESTER BOND HYDROLYSIS	210	0.231911	0.876233	0.782443	0.824834
HISTONE MRNA METABOLIC PROCESS	27	0.318438	0.876202	0.642857	0.824394
REGULATION OF CELL SIZE	144	0.245044	0.876014	0.72379	0.824321
REGULATION OF PROTEIN EXPORT FROM NUCLEUS	29	0.318561	0.874515	0.614314	0.827201
MACROMOLECULAR COMPLEX DISASSEMBLY	164	0.235877	0.874278	0.745059	0.827242
REGULATION OF SPINDLE ORGANIZATION	18	0.356333	0.873828	0.630252	0.827728
REGULATION OF STEROL TRANSPORT	29	0.32053	0.873601	0.647059	0.827733
MESODERM DEVELOPMENT	76	0.265495	0.873298	0.67382	0.82785
REGULATION OF OXIDOREDUCTASE ACTIVITY	70	0.271789	0.873018	0.684615	0.827968
LIPID MODIFICATION	176	0.234519	0.871844	0.757974	0.830091
REGULATION OF RAS PROTEIN SIGNAL TRANSDUCTION	159	0.233953	0.870647	0.751402	0.832232
CELL JUNCTION ASSEMBLY	117	0.253296	0.87052	0.698545	0.831981
PYRIMIDINE CONTAINING COMPOUND METABOLIC PROCESS	61	0.266966	0.869636	0.683794	0.833357
FATTY ACYL COA METABOLIC PROCESS	41	0.295126	0.869471	0.655512	0.833211
DEVELOPMENTAL GROWTH	254	0.226887	0.869409	0.826816	0.832819
LIPID PHOSPHORYLATION	76	0.267836	0.869156	0.689655	0.832865
REGULATION OF PROTEIN TARGETING TO MITOCHONDRION	79	0.263113	0.868963	0.690335	0.832762
NUCLEOTIDE PHOSPHORYLATION	50	0.288912	0.868511	0.677966	0.833197
NEUROTROPHIN SIGNALING PATHWAY	23	0.335515	0.868222	0.631027	0.833301
POSITIVE REGULATION OF DEVELOPMENTAL GROWTH	113	0.248455	0.867938	0.734653	0.833402
RNA PHOSPHODIESTER BOND HYDROLYSIS	99	0.254839	0.865745	0.702128	0.837707
SINGLE FERTILIZATION	51	0.282547	0.864309	0.682093	0.840347
GLUTAMINE FAMILY AMINO ACID CATABOLIC PROCESS	22	0.331518	0.863565	0.670707	0.84147
VASCULOGENESIS	48	0.284733	0.863385	0.683594	0.841355
REGULATION OF OXIDATIVE STRESS INDUCED CELL DEATH	39	0.293239	0.863092	0.658947	0.841444
RESPONSE TO INCREASED OXYGEN LEVELS	22	0.32801	0.863076	0.619522	0.840963
SCF DEPENDENT PROTEASOMAL UBIQUITIN DEPENDENT PROTEIN CATABOLIC PROCESS	20	0.345092	0.861461	0.654886	0.843914
RESPONSE TO BMP	66	0.267395	0.861338	0.695122	0.843666
PHOSPHOLIPID METABOLIC PROCESS	303	0.218514	0.860844	0.843621	0.844208
PH REDUCTION	32	0.305674	0.860838	0.649299	0.843706
MEMBRANE LIPID CATABOLIC PROCESS	19	0.336783	0.859994	0.655642	0.845031
CALCIUM ION TRANSMEMBRANE TRANSPORT	90	0.259648	0.858995	0.742915	0.84667
REGULATION OF DNA TEMPLATED TRANSCRIPTION ELONGATION	32	0.30293	0.857171	0.671968	0.85014
DNA CATABOLIC PROCESS	23	0.3302	0.857131	0.653608	0.849704
REGULATION OF EPIDERMAL GROWTH FACTOR ACTIVATED RECEPTOR ACTIVITY	20	0.337751	0.856536	0.651163	0.850487
NEGATIVE REGULATION OF PEPTIDE SECRETION	35	0.301262	0.856294	0.679089	0.850467
ACTIN FILAMENT BUNDLE ORGANIZATION	44	0.281424	0.855787	0.659794	0.851031
TRNA METABOLIC PROCESS	156	0.236924	0.855252	0.776031	0.851641
ORGANIC HYDROXY COMPOUND CATABOLIC PROCESS	51	0.282635	0.853932	0.714286	0.853927
NUCLEAR ENVELOPE ORGANIZATION	72	0.262401	0.852885	0.701195	0.855577
VESICLE DOCKING INVOLVED IN EXOCYTOSIS	31	0.306466	0.851914	0.670707	0.85707
POSITIVE REGULATION OF STEM CELL DIFFERENTIATION	41	0.284433	0.85186	0.702544	0.856653
CELL CYCLE G2 M PHASE TRANSITION	125	0.241164	0.85175	0.796935	0.856353
MAINTENANCE OF LOCATION IN CELL	86	0.254304	0.850877	0.730932	0.857617
RETROGRADE TRANSPORT VESICLE RECYCLING WITHIN GOLGI	17	0.345447	0.850102	0.635246	0.858735
REGULATION OF MONOCYTE CHEMOTAXIS	17	0.352471	0.850003	0.682281	0.858435
ASPARTATE FAMILY AMINO ACID BIOSYNTHETIC PROCESS	22	0.328059	0.849608	0.659091	0.858686
REGULATION OF MULTICELLULAR ORGANISM GROWTH	47	0.283431	0.849104	0.696154	0.859228
POSITIVE REGULATION OF VASODILATION	20	0.336662	0.848966	0.645291	0.858976
REGULATION OF SYNAPTIC PLASTICITY	96	0.25181	0.847939	0.765748	0.860552
POSITIVE REGULATION OF RNA SPLICING	21	0.330376	0.847438	0.654506	0.86107
GERM CELL DEVELOPMENT	121	0.241175	0.846862	0.778203	0.861712
REGULATION OF RECEPTOR BINDING	16	0.357971	0.846522	0.66302	0.861883
REGULATION OF HAIR CYCLE	16	0.35328	0.846459	0.64482	0.861486
FATTY ACID CATABOLIC PROCESS	64	0.272172	0.84629	0.713376	0.861289
CELLULAR CARBOHYDRATE METABOLIC PROCESS	119	0.240735	0.845884	0.768932	0.861622
ACTIVATION OF NF KAPPAB INDUCING KINASE ACTIVITY	15	0.359752	0.845743	0.646934	0.861402
REGULATION OF NUCLEAR DIVISION	125	0.239317	0.844317	0.800813	0.863741
REGULATION OF ORGANELLE ASSEMBLY	129	0.237515	0.8441	0.796407	0.863646
GLYCEROPHOSPHOLIPID METABOLIC PROCESS	244	0.22033	0.842952	0.894737	0.865517
PHOSPHATIDYLGLYCEROL METABOLIC PROCESS	21	0.326624	0.842361	0.675456	0.866173
ORGAN GROWTH	47	0.275136	0.84176	0.71831	0.86688
EXECUTION PHASE OF APOPTOSIS	48	0.279289	0.840968	0.704225	0.868042
B CELL HOMEOSTASIS	18	0.340881	0.839528	0.656118	0.870399
POSITIVE REGULATION OF RESPONSE TO CYTOKINE STIMULUS	30	0.297567	0.838321	0.672515	0.872172
OXIDOREDUCTION COENZYME METABOLIC PROCESS	91	0.248188	0.837456	0.784708	0.87339
CARBOHYDRATE PHOSPHORYLATION	19	0.333325	0.837329	0.667343	0.873088
HISTONE H4 ACETYLATION	40	0.29229	0.836654	0.707627	0.873891
REGULATION OF EXTRINSIC APOPTOTIC SIGNALING PATHWAY IN ABSENCE OF LIGAND	37	0.290175	0.83612	0.69869	0.874392
CHAPERONE MEDIATED PROTEIN FOLDING	43	0.283872	0.835993	0.684959	0.874117
APICAL JUNCTION ASSEMBLY	38	0.289677	0.834621	0.722838	0.876278
INTERSTRAND CROSS LINK REPAIR	34	0.299665	0.83269	0.710262	0.879564
ORGANELLE LOCALIZATION	338	0.207996	0.832331	0.91502	0.879723
DNA STRAND ELONGATION	30	0.300277	0.831192	0.719758	0.881433
REGULATION OF ESTABLISHMENT OF PLANAR POLARITY	105	0.23364	0.830464	0.814815	0.882313
CELLULAR RESPONSE TO STEROID HORMONE STIMULUS	176	0.220898	0.830103	0.888672	0.882496
REGULATION OF STEROID BIOSYNTHETIC PROCESS	40	0.283514	0.829152	0.734043	0.883772
NEGATIVE REGULATION OF SIGNAL TRANSDUCTION BY P53 CLASS MEDIATOR	26	0.307894	0.828317	0.683406	0.884771
REGULATION OF SMOOTH MUSCLE CELL DIFFERENTIATION	16	0.331181	0.828135	0.66302	0.884622
POSITIVE REGULATION OF DNA REPAIR	33	0.300414	0.82813	0.714004	0.884101
CELL FATE SPECIFICATION	32	0.293436	0.827339	0.708583	0.885142
STEROL BIOSYNTHETIC PROCESS	36	0.288025	0.827277	0.709544	0.884724
G2 DNA DAMAGE CHECKPOINT	28	0.307767	0.827049	0.726531	0.884619
CYTOSKELETON DEPENDENT INTRACELLULAR TRANSPORT	100	0.240592	0.82674	0.785851	0.884717
RESPIRATORY GASEOUS EXCHANGE	36	0.291774	0.826076	0.732039	0.885471
NEGATIVE REGULATION OF CARTILAGE DEVELOPMENT	18	0.336965	0.824265	0.686567	0.888282
NEGATIVE REGULATION OF GLIOGENESIS	25	0.315233	0.824247	0.707368	0.887798
OLIGODENDROCYTE DEVELOPMENT	25	0.31719	0.824184	0.696466	0.887386
PURINE NUCLEOSIDE MONOPHOSPHATE BIOSYNTHETIC PROCESS	49	0.270582	0.823941	0.751037	0.887331
ACTIN FILAMENT BASED MOVEMENT	65	0.259074	0.822239	0.763441	0.890056
PLASMA MEMBRANE ORGANIZATION	174	0.223454	0.821509	0.846307	0.890876
NEGATIVE REGULATION OF VIRAL TRANSCRIPTION	18	0.329831	0.820668	0.706215	0.891961
REGULATION OF STRIATED MUSCLE CELL APOPTOTIC PROCESS	18	0.328169	0.820298	0.701031	0.89212
REGULATION OF NFAT PROTEIN IMPORT INTO NUCLEUS	15	0.352368	0.819945	0.668067	0.892279
SOMATIC DIVERSIFICATION OF IMMUNOGLOBULINS	21	0.320285	0.819415	0.691057	0.89273
REGULATION OF SIGNAL TRANSDUCTION BY P53 CLASS MEDIATOR	137	0.223505	0.8185	0.842213	0.893809
REGULATION OF THYMOCYTE AGGREGATION	19	0.321948	0.818228	0.688129	0.893775
REGULATION OF PHOSPHOLIPID METABOLIC PROCESS	47	0.268599	0.817652	0.759921	0.894305
CHROMATIN REMODELING	111	0.235901	0.817606	0.854806	0.893846
QUINONE METABOLIC PROCESS	20	0.323809	0.817332	0.689938	0.893826
TELOMERE MAINTENANCE VIA TELOMERASE	16	0.335462	0.81707	0.701195	0.893762
NUCLEOTIDE TRANSPORT	22	0.310978	0.816199	0.73673	0.894798
ER TO GOLGI VESICLE MEDIATED TRANSPORT	145	0.226981	0.81617	0.846918	0.894314
COFACTOR METABOLIC PROCESS	287	0.208622	0.814948	0.938525	0.895993
REGULATION OF DENDRITIC SPINE DEVELOPMENT	46	0.273821	0.814917	0.742857	0.89551
MRNA TRANSCRIPTION	19	0.32672	0.814857	0.710744	0.895084
NEGATIVE REGULATION OF STRESS ACTIVATED PROTEIN KINASE SIGNALING CASCADE	38	0.281548	0.814779	0.73251	0.894691
NEGATIVE REGULATION OF DNA BIOSYNTHETIC PROCESS	28	0.295027	0.813974	0.713461	0.895561
POSITIVE REGULATION OF MICROTUBULE POLYMERIZATION	16	0.333629	0.812653	0.730022	0.897416
GTP METABOLIC PROCESS	20	0.32453	0.812403	0.713131	0.897344
POSITIVE REGULATION OF TOR SIGNALING	25	0.299968	0.812234	0.729911	0.897115
REGULATION OF CYSTEINE TYPE ENDOPEPTIDASE ACTIVITY INVOLVED IN APOPTOTIC SIGNALING PATHWAY	20	0.312849	0.81192	0.726908	0.897135
MACROAUTOPHAGY	208	0.214199	0.811143	0.906931	0.898026
RESPONSE TO PH	27	0.300556	0.810932	0.725532	0.897852
AUTOPHAGOSOME ORGANIZATION	32	0.288822	0.810761	0.75048	0.897604
NEURAL TUBE DEVELOPMENT	125	0.228563	0.810751	0.855711	0.897103
HEART GROWTH	16	0.337392	0.80881	0.710359	0.899966
HISTONE METHYLATION	65	0.25279	0.808399	0.806452	0.900148
REGULATION OF NUCLEOSIDE METABOLIC PROCESS	42	0.275483	0.806563	0.768916	0.902826
NEGATIVE REGULATION OF BLOOD PRESSURE	27	0.295581	0.80498	0.753192	0.904999
REGULATION OF STEM CELL DIFFERENTIATION	89	0.239703	0.804383	0.833671	0.90545
REGULATION OF GENERATION OF PRECURSOR METABOLITES AND ENERGY	76	0.242505	0.804241	0.841889	0.905151
ENDOCYTIC RECYCLING	24	0.306654	0.803805	0.722334	0.905378
HISTONE H2A UBIQUITINATION	15	0.333289	0.803032	0.707819	0.906136
HOMOLOGOUS CHROMOSOME SEGREGATION	18	0.326226	0.802893	0.712831	0.905837
BLOOD VESSEL ENDOTHELIAL CELL MIGRATION	20	0.321875	0.801454	0.730223	0.907712
MEMBRANE DISASSEMBLY	43	0.273083	0.799872	0.772917	0.909925
CELL CYCLE G1 S PHASE TRANSITION	94	0.230597	0.796679	0.868885	0.914651
SERINE FAMILY AMINO ACID METABOLIC PROCESS	37	0.277042	0.796087	0.770325	0.915086
ACTIN FILAMENT ORGANIZATION	140	0.220037	0.79587	0.888476	0.914932
MITOCHONDRION LOCALIZATION	32	0.286918	0.795689	0.72479	0.914698
VESICLE LOCALIZATION	181	0.215227	0.795346	0.94501	0.914725
NUCLEOBASE CONTAINING SMALL MOLECULE INTERCONVERSION	20	0.313408	0.795275	0.717021	0.914313
POSITIVE REGULATION OF T CELL MEDIATED IMMUNITY	20	0.314322	0.794726	0.742633	0.914606
CYCLIC NUCLEOTIDE CATABOLIC PROCESS	16	0.328842	0.794397	0.722	0.914609
PHOSPHOLIPID DEPHOSPHORYLATION	30	0.28493	0.792686	0.7431	0.916851
STEROL METABOLIC PROCESS	93	0.230288	0.79128	0.875969	0.918512
NUCLEOTIDE SUGAR METABOLIC PROCESS	33	0.290441	0.791099	0.76998	0.918255
REGULATION OF MONOOXYGENASE ACTIVITY	49	0.258698	0.788707	0.815574	0.921409
NEGATIVE REGULATION OF SIGNAL TRANSDUCTION IN ABSENCE OF LIGAND	24	0.293893	0.787973	0.772541	0.92202
EPITHELIAL CELL MORPHOGENESIS	35	0.27631	0.787128	0.774319	0.922791
TRNA PROCESSING	96	0.231091	0.786094	0.874494	0.923898
REGULATION OF CHROMATIN BINDING	15	0.336715	0.784853	0.71519	0.925272
NEGATIVE REGULATION OF NOTCH SIGNALING PATHWAY	20	0.310673	0.784714	0.752437	0.924949
REGULATION OF HISTONE METHYLATION	37	0.276036	0.784657	0.809524	0.924505
NEGATIVE REGULATION OF RESPONSE TO DNA DAMAGE STIMULUS	46	0.254893	0.782531	0.817073	0.927233
CELLULAR RESPONSE TO CAMP	40	0.262502	0.781366	0.798793	0.928477
DEMETHYLATION	39	0.268094	0.78054	0.812371	0.929182
REGULATION OF VASCULAR ENDOTHELIAL GROWTH FACTOR RECEPTOR SIGNALING PATHWAY	26	0.291456	0.780167	0.739308	0.929207
METANEPHROS MORPHOGENESIS	21	0.302017	0.779908	0.748441	0.929063
VESICLE DOCKING	44	0.260784	0.778021	0.820833	0.931313
REGULATION OF ADHERENS JUNCTION ORGANIZATION	46	0.258148	0.77724	0.829317	0.931938
UNSATURATED FATTY ACID BIOSYNTHETIC PROCESS	35	0.268304	0.776819	0.794175	0.932035
DENDRITIC SPINE DEVELOPMENT	17	0.313316	0.776369	0.763218	0.932116
GLUCAN BIOSYNTHETIC PROCESS	21	0.30802	0.771814	0.75	0.938123
NUCLEOTIDE EXCISION REPAIR DNA DAMAGE RECOGNITION	22	0.296856	0.771811	0.781053	0.937595
RNA DEPENDENT DNA BIOSYNTHETIC PROCESS	20	0.314115	0.77152	0.772455	0.937506
PROTEIN K63 LINKED UBIQUITINATION	30	0.272895	0.769271	0.782609	0.940128
BICELLULAR TIGHT JUNCTION ASSEMBLY	30	0.28121	0.768916	0.788066	0.940108
PROTEIN HOMOTETRAMERIZATION	50	0.248425	0.767468	0.853191	0.94162
RESPONSE TO ISCHEMIA	25	0.293132	0.766686	0.76673	0.942165
PROTEIN MANNOSYLATION	18	0.315666	0.765985	0.781186	0.942604
ADHERENS JUNCTION ASSEMBLY	31	0.274368	0.765926	0.795066	0.942143
AUTONOMIC NERVOUS SYSTEM DEVELOPMENT	25	0.290705	0.765516	0.793722	0.942163
VASCULAR ENDOTHELIAL GROWTH FACTOR RECEPTOR SIGNALING PATHWAY	71	0.232869	0.765231	0.879167	0.942024
THIOESTER BIOSYNTHETIC PROCESS	42	0.264357	0.764957	0.821577	0.941832
GLUTAMATE METABOLIC PROCESS	23	0.296802	0.764584	0.792453	0.941801
CAMP MEDIATED SIGNALING	27	0.280774	0.764092	0.787746	0.941974
L AMINO ACID TRANSPORT	44	0.253922	0.76376	0.81761	0.941879
PROTEIN K48 LINKED DEUBIQUITINATION	18	0.311941	0.763053	0.76383	0.942282
PHOSPHATIDYLINOSITOL 3 PHOSPHATE BIOSYNTHETIC PROCESS	36	0.262023	0.76271	0.805845	0.942226
REGULATION OF RECEPTOR ACTIVITY	87	0.22647	0.762086	0.9002	0.942546
COLUMNAR CUBOIDAL EPITHELIAL CELL DEVELOPMENT	38	0.260336	0.761718	0.84728	0.94251
INTRA GOLGI VESICLE MEDIATED TRANSPORT	38	0.263228	0.75996	0.822485	0.944355
REGULATION OF MEMBRANE REPOLARIZATION	25	0.283734	0.759265	0.788382	0.944792
ORGANELLE TRANSPORT ALONG MICROTUBULE	51	0.253115	0.758609	0.842742	0.945142
PROTEIN K63 LINKED DEUBIQUITINATION	21	0.29529	0.757543	0.797217	0.946004
PROTEIN DEALKYLATION	25	0.286059	0.756894	0.78903	0.946298
NITROGEN COMPOUND TRANSPORT	391	0.18836	0.7568	0.994163	0.945886
RESPONSE TO COCAINE	28	0.268688	0.756545	0.799154	0.9457
CALCIUM ION REGULATED EXOCYTOSIS	53	0.250563	0.755531	0.852883	0.946481
PROTEIN K48 LINKED UBIQUITINATION	43	0.251338	0.755394	0.857715	0.94614
GLYCEROLIPID BIOSYNTHETIC PROCESS	179	0.202658	0.755323	0.960317	0.945709
NEGATIVE REGULATION OF CALCIUM ION TRANSPORT	32	0.265494	0.755233	0.832636	0.945289
FATTY ACID BETA OXIDATION	48	0.245745	0.754975	0.86811	0.945108
MONOCARBOXYLIC ACID CATABOLIC PROCESS	81	0.225612	0.751545	0.916988	0.949005
VENTRAL SPINAL CORD DEVELOPMENT	26	0.276371	0.750866	0.829545	0.94931
REGULATION OF SODIUM ION TRANSPORT	63	0.236501	0.750835	0.883065	0.94881
GASTRULATION WITH MOUTH FORMING SECOND	21	0.297137	0.748919	0.821359	0.950632
NEGATIVE REGULATION OF TRANSFORMING GROWTH FACTOR BETA RECEPTOR SIGNALING PATHWAY	55	0.241613	0.747879	0.883399	0.951396
RHO PROTEIN SIGNAL TRANSDUCTION	43	0.254604	0.747787	0.863548	0.950971
NUCLEOTIDE EXCISION REPAIR	102	0.216804	0.747634	0.94856	0.950619
TISSUE REGENERATION	35	0.268634	0.74695	0.830578	0.950955
DRUG METABOLIC PROCESS	21	0.292986	0.745875	0.821154	0.95177
REGULATION OF CARBOHYDRATE CATABOLIC PROCESS	36	0.263827	0.745782	0.832994	0.951362
HEART PROCESS	61	0.233767	0.745727	0.855649	0.950896
NEGATIVE REGULATION OF GTPASE ACTIVITY	35	0.258991	0.745245	0.85336	0.950956
DNA TEMPLATED TRANSCRIPTION INITIATION	172	0.20363	0.745217	0.968128	0.950461
REGULATION OF CHROMOSOME ORGANIZATION	228	0.192626	0.744697	0.978474	0.950609
REGULATION OF HORMONE METABOLIC PROCESS	21	0.291004	0.741826	0.84188	0.953533
REGULATION OF B CELL APOPTOTIC PROCESS	15	0.313388	0.740727	0.801636	0.954243
PYRIMIDINE NUCLEOSIDE TRIPHOSPHATE BIOSYNTHETIC PROCESS	17	0.298413	0.738344	0.810101	0.95651
DNA SYNTHESIS INVOLVED IN DNA REPAIR	60	0.232633	0.736905	0.909091	0.957777
REGULATION OF AUTOPHAGOSOME ASSEMBLY	29	0.273774	0.736505	0.839104	0.957689
ORGANELLE MEMBRANE FUSION	73	0.2237	0.736487	0.930418	0.957175
PEPTIDYL ASPARAGINE MODIFICATION	35	0.252613	0.736436	0.851107	0.9567
CELLULAR COMPONENT DISASSEMBLY INVOLVED IN EXECUTION PHASE OF APOPTOSIS	36	0.258852	0.73487	0.835417	0.957912
REGULATION OF PROTEIN COMPLEX DISASSEMBLY	172	0.198626	0.733803	0.979323	0.958558
HETEROTYPIC CELL CELL ADHESION	17	0.305831	0.733468	0.805611	0.958404
ORGANELLE DISASSEMBLY	144	0.20303	0.733131	0.976293	0.958262
REGULATION OF CELLULAR RESPONSE TO HEAT	72	0.225131	0.732872	0.934263	0.958024
REGULATION OF ENERGY HOMEOSTASIS	15	0.299949	0.731753	0.796646	0.958769
NEGATIVE REGULATION OF CYCLIC NUCLEOTIDE METABOLIC PROCESS	23	0.276943	0.731487	0.829322	0.958545
PROTEIN DESTABILIZATION	30	0.262836	0.730707	0.857988	0.958899
REGULATION OF ACTIN FILAMENT BUNDLE ASSEMBLY	74	0.227212	0.730299	0.920082	0.958818
CYCLIC NUCLEOTIDE MEDIATED SIGNALING	36	0.251815	0.727298	0.87	0.961661
PROTEIN LOCALIZATION TO CELL PERIPHERY	129	0.202708	0.727075	0.96737	0.961369
REGULATION OF VACUOLAR TRANSPORT	27	0.267754	0.726991	0.822917	0.960951
FATTY ACID DERIVATIVE BIOSYNTHETIC PROCESS	30	0.266295	0.724464	0.883817	0.963127
NEGATIVE REGULATION OF GENE EXPRESSION EPIGENETIC	56	0.228761	0.722753	0.909091	0.9644
REGULATION OF TELOMERASE ACTIVITY	38	0.251882	0.722726	0.854664	0.963894
POSITIVE REGULATION OF HISTONE METHYLATION	22	0.274118	0.722507	0.802469	0.963554
POSITIVE REGULATION OF DNA BIOSYNTHETIC PROCESS	55	0.232518	0.722037	0.888889	0.963486
REGULATION OF VASCULAR PERMEABILITY	25	0.268296	0.721602	0.871036	0.963417
NEGATIVE REGULATION OF PEPTIDYL TYROSINE PHOSPHORYLATION	36	0.251356	0.720895	0.872984	0.963622
SARCOMERE ORGANIZATION	16	0.302217	0.720772	0.81104	0.963222
REGULATION OF CELLULAR PH	60	0.228997	0.716735	0.924686	0.966821
CHROMATIN MODIFICATION	435	0.175423	0.715667	1	0.967415
REGULATION OF CELL MATRIX ADHESION	78	0.217729	0.71347	0.945736	0.968998
REGULATION OF DNA REPAIR	65	0.223366	0.711946	0.913934	0.969974
MACROMOLECULE DEACYLATION	65	0.222489	0.710057	0.938	0.971321
LYSOSOMAL TRANSPORT	62	0.221852	0.707477	0.920408	0.973252
NUCLEOTIDE EXCISION REPAIR PREINCISION COMPLEX ASSEMBLY	28	0.260513	0.705993	0.860941	0.9741
LOCALIZATION WITHIN MEMBRANE	104	0.203696	0.705931	0.961538	0.973621
CHROMATIN SILENCING	40	0.241115	0.705826	0.872428	0.973197
REGULATION OF VIRAL TRANSCRIPTION	48	0.232202	0.705187	0.927686	0.973254
PROTEIN TETRAMERIZATION	89	0.210642	0.70454	0.963947	0.973311
REGULATION OF ALTERNATIVE MRNA SPLICING VIA SPLICEOSOME	27	0.264629	0.704291	0.854077	0.973005
NUCLEOTIDE EXCISION REPAIR DNA DUPLEX UNWINDING	21	0.273629	0.700155	0.861635	0.976227
REGULATION OF MYELOID CELL APOPTOTIC PROCESS	20	0.275244	0.699706	0.837553	0.97611
CELLULAR RESPONSE TO TOXIC SUBSTANCE	22	0.267374	0.689324	0.878243	0.984402
REPRODUCTIVE BEHAVIOR	15	0.292224	0.689209	0.849257	0.983952
NEGATIVE REGULATION OF PROTEIN LOCALIZATION TO CELL PERIPHERY	19	0.273339	0.689156	0.862403	0.983464
REGULATION OF CHROMATIN ORGANIZATION	120	0.192614	0.685777	0.990329	0.985694
POSITIVE REGULATION OF RECEPTOR ACTIVITY	39	0.238597	0.684815	0.910973	0.985944
NEGATIVE REGULATION OF DNA REPLICATION	47	0.22415	0.683628	0.931452	0.986306
REGULATION OF ERYTHROCYTE DIFFERENTIATION	33	0.248303	0.68289	0.906977	0.986335
POSITIVE REGULATION OF PHOSPHOLIPID METABOLIC PROCESS	31	0.24345	0.682508	0.901961	0.986071
NADP METABOLIC PROCESS	24	0.260202	0.681298	0.895397	0.986457
SUBSTANTIA NIGRA DEVELOPMENT	37	0.233142	0.680337	0.922432	0.986615
POSITIVE REGULATION OF POTASSIUM ION TRANSMEMBRANE TRANSPORT	22	0.268234	0.67957	0.880174	0.986652
REGULATION OF TOR SIGNALING	62	0.215692	0.679341	0.969262	0.986308
REGULATION OF NATURAL KILLER CELL ACTIVATION	16	0.282033	0.678212	0.87234	0.986629
NEGATIVE REGULATION OF TOR SIGNALING	29	0.247068	0.677202	0.892996	0.986858
POSITIVE REGULATION OF CHROMOSOME ORGANIZATION	127	0.189458	0.6768	0.988142	0.986636
TELOMERE MAINTENANCE VIA TELOMERE LENGTHENING	24	0.252955	0.676534	0.901841	0.986287
ASPARTATE FAMILY AMINO ACID CATABOLIC PROCESS	16	0.282387	0.675731	0.864754	0.986324
PHOSPHATIDYLINOSITOL BIOSYNTHETIC PROCESS	105	0.194094	0.67462	0.979087	0.98662
REGULATION OF PLASMA MEMBRANE ORGANIZATION	64	0.209944	0.674287	0.974359	0.986317
MISMATCH REPAIR	24	0.258165	0.674078	0.905983	0.985942
OSTEOBLAST DEVELOPMENT	15	0.287564	0.672844	0.875527	0.986319
POSITIVE REGULATION OF CHROMOSOME SEGREGATION	21	0.257439	0.672302	0.886	0.986191
NEGATIVE REGULATION OF RECEPTOR ACTIVITY	23	0.258799	0.671831	0.911885	0.986007
REGULATION OF NITRIC OXIDE SYNTHASE ACTIVITY	41	0.227757	0.671106	0.927419	0.985987
METHYLATION	205	0.175812	0.670836	0.998039	0.985638
CELLULAR MODIFIED AMINO ACID CATABOLIC PROCESS	16	0.278307	0.668825	0.877119	0.986505
ENERGY COUPLED PROTON TRANSPORT DOWN ELECTROCHEMICAL GRADIENT	18	0.270927	0.665275	0.89243	0.988387
ADRENAL GLAND DEVELOPMENT	18	0.262933	0.661381	0.886555	0.990427
POSITIVE REGULATION OF SODIUM ION TRANSPORT	28	0.241285	0.660746	0.909651	0.990305
MICROTUBULE BASED PROCESS	400	0.162067	0.660402	1	0.989998
REGULATION OF CHROMATIN SILENCING	18	0.264655	0.660337	0.892473	0.989507
MEMBRANE PROTEIN PROTEOLYSIS	33	0.234458	0.65998	0.926566	0.9892
CHROMATIN ORGANIZATION	478	0.160633	0.658952	1	0.989381
PEPTIDYL PROLINE MODIFICATION	42	0.219642	0.658868	0.961461	0.988906
POSITIVE REGULATION OF MICROTUBULE POLYMERIZATION OR DEPOLYMERIZATION	19	0.266643	0.657102	0.873418	0.989504
ORGANELLE ASSEMBLY	383	0.160186	0.649522	1	0.993604
PYRIMIDINE NUCLEOBASE METABOLIC PROCESS	17	0.270285	0.648965	0.887931	0.993402
REGULATION OF ACTIVIN RECEPTOR SIGNALING PATHWAY	22	0.249585	0.646887	0.90364	0.994046
REGULATION OF TRANSCRIPTION INITIATION FROM RNA POLYMERASE II PROMOTER	20	0.253355	0.645483	0.915584	0.994353
NEGATIVE REGULATION OF STEM CELL DIFFERENTIATION	32	0.2315	0.640171	0.946	0.996869
PROTEIN N LINKED GLYCOSYLATION	66	0.200536	0.638893	0.994059	0.997025
ESTABLISHMENT OF EPITHELIAL CELL POLARITY	19	0.259931	0.636899	0.89336	0.997537
REGULATION OF MITOPHAGY	40	0.219721	0.636756	0.949416	0.997092
COVALENT CHROMATIN MODIFICATION	287	0.163956	0.636094	1	0.996918
T CELL HOMEOSTASIS	27	0.236189	0.636042	0.942553	0.996414
MANNOSYLATION	28	0.231864	0.63547	0.924901	0.996183
DNA BIOSYNTHETIC PROCESS	98	0.185535	0.634653	0.988615	0.996087
DNA DEALKYLATION	16	0.256723	0.634263	0.908096	0.995762
MITOCHONDRIAL GENOME MAINTENANCE	19	0.253781	0.633298	0.926148	0.995768
WALKING BEHAVIOR	18	0.255153	0.633165	0.914712	0.99531
NUCLEOSIDE TRIPHOSPHATE METABOLIC PROCESS	192	0.168645	0.631038	1	0.995896
REGULATION OF CENTROSOME DUPLICATION	30	0.224296	0.628756	0.938272	0.996527
REGULATION OF PROTEIN EXIT FROM ENDOPLASMIC RETICULUM	17	0.255435	0.627923	0.920833	0.996396
REGULATION OF TELOMERE MAINTENANCE VIA TELOMERE LENGTHENING	48	0.208185	0.625789	0.971545	0.996898
RRNA TRANSCRIPTION	17	0.255018	0.623897	0.91828	0.997224
PEPTIDYL LYSINE MODIFICATION	265	0.158917	0.62009	1	0.998449
REGULATION OF CILIUM ASSEMBLY	45	0.207286	0.618766	0.96473	0.99853
NUCLEOTIDE EXCISION REPAIR PREINCISION COMPLEX STABILIZATION	21	0.238349	0.617789	0.928862	0.998457
POSITIVE REGULATION OF POTASSIUM ION TRANSPORT	31	0.218315	0.617763	0.966926	0.997939
PROTEIN PALMITOYLATION	21	0.23802	0.616407	0.918164	0.998003
MEIOSIS I	49	0.202996	0.613915	0.970238	0.99856
PERIPHERAL NERVOUS SYSTEM DEVELOPMENT	46	0.20557	0.610364	0.98646	0.999472
POSITIVE REGULATION OF CYSTEINE TYPE ENDOPEPTIDASE ACTIVITY INVOLVED IN APOPTOTIC SIGNALING PATHWAY	15	0.25375	0.609579	0.934156	0.999257
NEGATIVE REGULATION OF DEPHOSPHORYLATION	59	0.192772	0.609559	0.984496	0.998741
ESTABLISHMENT OF LOCALIZATION BY MOVEMENT ALONG MICROTUBULE	84	0.181214	0.606872	0.994129	0.999267
NUCLEOSIDE MONOPHOSPHATE BIOSYNTHETIC PROCESS	68	0.187712	0.597657	0.993776	1
DSRNA FRAGMENTATION	16	0.245318	0.595703	0.927419	1
GOLGI VESICLE TRANSPORT	275	0.151221	0.592518	1	1
POSITIVE REGULATION OF TELOMERASE ACTIVITY	26	0.221005	0.592315	0.965092	1
POSITIVE REGULATION OF BMP SIGNALING PATHWAY	23	0.227851	0.591182	0.95679	1
CYTOPLASMIC MICROTUBULE ORGANIZATION	34	0.211829	0.589565	0.949791	1
PLATELET MORPHOGENESIS	15	0.244377	0.586434	0.926778	1
CELL DEATH IN RESPONSE TO OXIDATIVE STRESS	16	0.243203	0.585178	0.93933	1
APOPTOTIC CELL CLEARANCE	22	0.223778	0.58375	0.964706	1
MAGNESIUM ION TRANSMEMBRANE TRANSPORT	15	0.241329	0.582329	0.938247	1
DICARBOXYLIC ACID TRANSPORT	53	0.187238	0.581448	0.987421	1
DNA REPLICATION	177	0.155819	0.580648	0.998124	1
POSITIVE REGULATION OF TELOMERE MAINTENANCE	44	0.189525	0.577165	0.989919	1
POSITIVE REGULATION OF ERYTHROCYTE DIFFERENTIATION	20	0.22549	0.575812	0.968553	1
REGULATION OF PROTEIN DEACETYLATION	29	0.212298	0.574677	0.965377	1
NEGATIVE REGULATION OF POTASSIUM ION TRANSPORT	19	0.222103	0.573672	0.957576	1
PHAGOSOME ACIDIFICATION	23	0.216047	0.569604	0.969828	1
PYRIMIDINE DEOXYRIBONUCLEOTIDE METABOLIC PROCESS	16	0.231204	0.568827	0.942387	1
SPINAL CORD MOTOR NEURON DIFFERENTIATION	20	0.227605	0.568218	0.977823	1
HISTONE H3 ACETYLATION	40	0.193398	0.567899	0.981707	1
MICROTUBULE ORGANIZING CENTER ORGANIZATION	76	0.173642	0.567048	1	1
INTRACELLULAR ESTROGEN RECEPTOR SIGNALING PATHWAY	15	0.2355	0.566954	0.951168	1
REGULATION OF DOUBLE STRAND BREAK REPAIR	31	0.201097	0.558877	0.979757	1
PHOSPHATIDYLINOSITOL DEPHOSPHORYLATION	21	0.218164	0.550145	0.965885	1
MITOCHONDRION MORPHOGENESIS	19	0.218968	0.548371	0.968811	1
POSITIVE REGULATION OF ATPASE ACTIVITY	38	0.188639	0.546766	0.987903	1
PYRIMIDINE NUCLEOSIDE TRIPHOSPHATE METABOLIC PROCESS	19	0.221503	0.544184	0.963597	1
SOMATIC RECOMBINATION OF IMMUNOGLOBULIN GENE SEGMENTS	17	0.223606	0.54317	0.965726	1
METALLO SULFUR CLUSTER ASSEMBLY	18	0.221396	0.542351	0.972163	1
GLOBAL GENOME NUCLEOTIDE EXCISION REPAIR	30	0.19502	0.538572	0.982178	1
RETROGRADE TRANSPORT ENDOSOME TO GOLGI	57	0.173442	0.530859	0.997972	1
REGULATION OF TRANSCRIPTION FROM RNA POLYMERASE III PROMOTER	17	0.216741	0.530764	0.966741	1
FATTY ACID BETA OXIDATION USING ACYL COA DEHYDROGENASE	17	0.213507	0.524812	0.982387	1
DNA GEOMETRIC CHANGE	74	0.157127	0.518716	1	1
PYRIMIDINE NUCLEOSIDE BIOSYNTHETIC PROCESS	26	0.195892	0.513588	0.983673	1
NEGATIVE REGULATION OF MITOTIC NUCLEAR DIVISION	26	0.189342	0.512837	0.991614	1
PEPTIDYL LYSINE METHYLATION	57	0.165983	0.512294	0.99807	1
NEGATIVE REGULATION OF STRESS FIBER ASSEMBLY	16	0.212342	0.510747	0.97541	1
SOMATIC DIVERSIFICATION OF IMMUNE RECEPTORS	32	0.181162	0.510561	0.987526	1
ENDOSOME TO LYSOSOME TRANSPORT	38	0.178298	0.509925	0.996146	1
REGULATION OF HISTONE H3 K4 METHYLATION	18	0.204499	0.507108	0.97479	1
TELOMERE ORGANIZATION	77	0.153611	0.504186	1	1
SPERMATID DIFFERENTIATION	74	0.152842	0.501153	1	1
MITOCHONDRIAL RNA METABOLIC PROCESS	22	0.192065	0.500869	0.987526	1
AMINO ACID BETAINE METABOLIC PROCESS	18	0.205074	0.49735	0.982318	1
DNA DEPENDENT DNA REPLICATION	84	0.147567	0.491837	1	1
MITOCHONDRIAL TRANSMEMBRANE TRANSPORT	50	0.163564	0.490858	0.997996	1
POSITIVE REGULATION OF CALCIUM ION TRANSMEMBRANE TRANSPORTER ACTIVITY	26	0.181214	0.484184	0.99002	1
GOLGI TO ENDOSOME TRANSPORT	17	0.184238	0.459275	0.993644	1
HISTONE UBIQUITINATION	32	0.160499	0.446028	0.997984	1
GOLGI TO VACUOLE TRANSPORT	25	0.167123	0.442459	0.995951	1
DNA RECOMBINATION	164	0.120847	0.437928	1	1
CELLULAR PROTEIN COMPLEX LOCALIZATION	19	0.172268	0.423564	0.99789	1
SCHWANN CELL DIFFERENTIATION	28	0.157706	0.421763	0.998	1
MISFOLDED OR INCOMPLETELY SYNTHESIZED PROTEIN CATABOLIC PROCESS	16	0.177815	0.420974	0.996016	1
PROTEIN TARGETING TO MITOCHONDRION	45	0.139913	0.411038	1	1
GOLGI TO PLASMA MEMBRANE TRANSPORT	39	0.134556	0.397763	1	1
DNA DOUBLE STRAND BREAK PROCESSING	18	0.147772	0.36493	0.997947	1
RRNA METHYLATION	16	0.147356	0.349692	1	1
CELLULAR PROTEIN COMPLEX DISASSEMBLY	112	0.0986785	0.34056	1	0.99992
PROTEIN TRANSMEMBRANE TRANSPORT	48	-0.0982622	-0.301064	1	0.999994
POST GOLGI VESICLE MEDIATED TRANSPORT	76	-0.0984247	-0.330934	1	1
GOLGI TO PLASMA MEMBRANE PROTEIN TRANSPORT	25	-0.127752	-0.349301	0.99811	1
CENTROSOME DUPLICATION	29	-0.136375	-0.386478	1	1
DNA DEPENDENT DNA REPLICATION MAINTENANCE OF FIDELITY	20	-0.163897	-0.415502	1	1
HISTONE H3 K4 METHYLATION	22	-0.157914	-0.416554	1	1
TRANSLATIONAL ELONGATION	106	-0.120221	-0.423785	1	1
ASYMMETRIC PROTEIN LOCALIZATION	16	-0.178452	-0.434806	0.990741	1
MRNA CLEAVAGE	17	-0.178244	-0.439198	1	1
PIGMENT GRANULE ORGANIZATION	17	-0.179668	-0.446493	0.996094	1
PREASSEMBLY OF GPI ANCHOR IN ER MEMBRANE	15	-0.182636	-0.447412	0.992293	1
NEGATIVE REGULATION OF CALCIUM ION IMPORT	15	-0.184501	-0.46131	0.995859	1
TRANSLATIONAL TERMINATION	90	-0.132867	-0.463651	1	1
NEGATIVE REGULATION OF DNA METABOLIC PROCESS	90	-0.138543	-0.477281	1	1
PYRIMIDINE RIBONUCLEOTIDE METABOLIC PROCESS	20	-0.183249	-0.478169	0.987037	1
RECOMBINATIONAL REPAIR	63	-0.149013	-0.482021	1	1
PEPTIDYL LYSINE TRIMETHYLATION	18	-0.191244	-0.483898	0.984615	1
REGULATION OF VOLTAGE GATED CALCIUM CHANNEL ACTIVITY	16	-0.198059	-0.485235	0.988281	1
DEOXYRIBONUCLEOSIDE TRIPHOSPHATE METABOLIC PROCESS	15	-0.200675	-0.488224	0.988462	1
PYRIMIDINE NUCLEOTIDE BIOSYNTHETIC PROCESS	26	-0.183006	-0.49393	0.99182	1
ESTABLISHMENT OF SPINDLE ORIENTATION	20	-0.194374	-0.496313	0.995876	1
POSITIVE REGULATION OF VIRAL GENOME REPLICATION	26	-0.185995	-0.507843	0.993603	1
DOUBLE STRAND BREAK REPAIR	127	-0.140683	-0.508252	1	1
PROTEIN DEGLYCOSYLATION	20	-0.197426	-0.513328	0.981719	1
REGULATION OF CLATHRIN MEDIATED ENDOCYTOSIS	15	-0.216243	-0.526438	0.970414	1
POSITIVE REGULATION OF PROTEIN DEACETYLATION	16	-0.224677	-0.549075	0.979839	1
SCHWANN CELL DEVELOPMENT	23	-0.20888	-0.552079	0.978947	1
ERYTHROCYTE DEVELOPMENT	15	-0.226631	-0.553104	0.96988	1
MICROTUBULE ANCHORING	17	-0.224993	-0.555445	0.962376	1
VESICLE MEDIATED TRANSPORT BETWEEN ENDOSOMAL COMPARTMENTS	18	-0.223735	-0.558411	0.95935	1
POSITIVE REGULATION OF MULTICELLULAR ORGANISM GROWTH	19	-0.219156	-0.560162	0.969136	1
AUDITORY RECEPTOR CELL DIFFERENTIATION	21	-0.208711	-0.561231	0.951737	1
NEGATIVE REGULATION OF ACTIN FILAMENT BUNDLE ASSEMBLY	19	-0.226472	-0.570121	0.969407	1
GLUTAMATE SECRETION	19	-0.223895	-0.573244	0.956522	1
CYTOCHROME COMPLEX ASSEMBLY	15	-0.237954	-0.573433	0.953815	1
TELOMERE MAINTENANCE VIA RECOMBINATION	32	-0.202554	-0.582094	0.985801	1
PERIPHERAL NERVOUS SYSTEM AXON ENSHEATHMENT	19	-0.227848	-0.583505	0.960674	1
POST TRANSLATIONAL PROTEIN MODIFICATION	22	-0.222459	-0.584389	0.96488	1
[truncated: 1,026 more rows]
