# Supplementary material for: Fumarate induces vesicular release of mtDNA to drive innate immunity
Source: Nature. 2023 Mar 8;615(7952):499–506. doi: 10.1038/s41586-023-05770-w (PMC10017517; doi:10.1038/s41586-023-05770-w)
Supplement: Supplementary file 5 — KEGG pathway analysis of the RNA-sequencing experiment in Supplementary Table 1. [file 41586_2023_5770_MOESM5_ESM.xlsx]

## Sheet: Supp Table 3 GSEA KEGG d10
NAME	SIZE	ES	NES	pval	FDR
RIBOSOME	69	0.672167	2.24663	0	0
JAK STAT SIGNALING PATHWAY	94	0.577039	1.97377	0	0.0375983
NOD LIKE RECEPTOR SIGNALING PATHWAY	50	0.624859	1.93532	0	0.0344572
TOLL LIKE RECEPTOR SIGNALING PATHWAY	79	0.575232	1.89628	0	0.0407394
COMPLEMENT AND COAGULATION CASCADES	48	0.61599	1.83199	0.00401606	0.0572252
MAPK SIGNALING PATHWAY	213	0.484464	1.82455	0	0.051853
PROTEASOME	41	0.621682	1.81801	0.00863931	0.0470022
EPITHELIAL CELL SIGNALING IN HELICOBACTER PYLORI INFECTION	62	0.574626	1.8179	0.00193798	0.0411269
ERBB SIGNALING PATHWAY	80	0.553029	1.81735	0	0.0366937
LEISHMANIA INFECTION	46	0.594768	1.78773	0.00627615	0.0442873
ADIPOCYTOKINE SIGNALING PATHWAY	60	0.556176	1.76086	0.00414079	0.0502366
PROTEIN EXPORT	21	0.665778	1.69173	0.0208768	0.0766052
CYTOKINE CYTOKINE RECEPTOR INTERACTION	141	0.468586	1.68519	0.00199601	0.0751348
PATHOGENIC ESCHERICHIA COLI INFECTION	46	0.556853	1.66278	0.0116054	0.0812716
CYTOSOLIC DNA SENSING PATHWAY	38	0.574717	1.64449	0.00612245	0.0869855
RIG I LIKE RECEPTOR SIGNALING PATHWAY	48	0.528914	1.62216	0.0145228	0.0987357
DORSO VENTRAL AXIS FORMATION	19	0.611374	1.53995	0.040568	0.163738
INTESTINAL IMMUNE NETWORK FOR IGA PRODUCTION	17	0.622697	1.52553	0.0464135	0.171021
NEUROTROPHIN SIGNALING PATHWAY	115	0.430576	1.49508	0.0202578	0.196747
AMYOTROPHIC LATERAL SCLEROSIS ALS	39	0.526671	1.48334	0.0517598	0.201592
TYPE II DIABETES MELLITUS	38	0.503793	1.46421	0.0595745	0.215073
HEMATOPOIETIC CELL LINEAGE	44	0.478658	1.43083	0.0538922	0.252447
APOPTOSIS	75	0.441023	1.41095	0.0407332	0.27179
ACUTE MYELOID LEUKEMIA	56	0.430377	1.36938	0.0665399	0.331877
P53 SIGNALING PATHWAY	55	0.444164	1.35913	0.074	0.339062
PRION DISEASES	30	0.486426	1.34261	0.126819	0.357248
THYROID CANCER	27	0.48944	1.33832	0.110417	0.352994
GNRH SIGNALING PATHWAY	79	0.397438	1.33779	0.0749064	0.341293
PROXIMAL TUBULE BICARBONATE RECLAMATION	19	0.524625	1.32365	0.173307	0.357033
PENTOSE PHOSPHATE PATHWAY	21	0.508855	1.31461	0.157588	0.361026
CHRONIC MYELOID LEUKEMIA	68	0.405352	1.30602	0.104854	0.364744
MELANOMA	54	0.409015	1.2837	0.122411	0.395592
VEGF SIGNALING PATHWAY	61	0.403345	1.27892	0.127953	0.393965
GLYCOSPHINGOLIPID BIOSYNTHESIS LACTO AND NEOLACTO SERIES	17	0.52662	1.27613	0.165631	0.387604
INSULIN SIGNALING PATHWAY	125	0.355681	1.27343	0.0793651	0.381431
TGF BETA SIGNALING PATHWAY	70	0.390733	1.26491	0.113131	0.38756
T CELL RECEPTOR SIGNALING PATHWAY	86	0.366386	1.25009	0.116832	0.40606
AMINO SUGAR AND NUCLEOTIDE SUGAR METABOLISM	39	0.415901	1.24433	0.14914	0.405716
SPLICEOSOME	119	0.350146	1.24384	0.0882918	0.396137
PATHWAYS IN CANCER	281	0.311115	1.22357	0.0836502	0.426062
ARACHIDONIC ACID METABOLISM	34	0.424243	1.20294	0.212903	0.45799
PPAR SIGNALING PATHWAY	52	0.393112	1.2007	0.194672	0.451931
SPHINGOLIPID METABOLISM	35	0.410715	1.19149	0.22549	0.460172
GLUTATHIONE METABOLISM	46	0.393796	1.17577	0.223108	0.48241
FATTY ACID METABOLISM	33	0.41367	1.16761	0.236	0.489493
RNA DEGRADATION	54	0.380899	1.16419	0.242144	0.486444
ANTIGEN PROCESSING AND PRESENTATION	34	0.407601	1.15173	0.266525	0.503001
COLORECTAL CANCER	60	0.356578	1.11201	0.288306	0.587254
GLYCEROPHOSPHOLIPID METABOLISM	63	0.342098	1.11044	0.288235	0.578948
GALACTOSE METABOLISM	22	0.428798	1.0965	0.321721	0.599175
CHEMOKINE SIGNALING PATHWAY	142	0.304663	1.09366	0.275449	0.594905
RNA POLYMERASE	26	0.403646	1.08118	0.353945	0.614348
ONE CARBON POOL BY FOLATE	17	0.440209	1.07957	0.35743	0.606964
PROSTATE CANCER	85	0.327253	1.07918	0.319444	0.597033
SYSTEMIC LUPUS ERYTHEMATOSUS	37	0.375387	1.07668	0.356137	0.591748
HOMOLOGOUS RECOMBINATION	27	0.389558	1.04862	0.398	0.647439
BASAL TRANSCRIPTION FACTORS	30	0.373208	1.02977	0.411647	0.68183
VASOPRESSIN REGULATED WATER REABSORPTION	40	0.355551	1.02015	0.438632	0.69579
HYPERTROPHIC CARDIOMYOPATHY HCM	59	0.320435	1.01524	0.415984	0.696979
RENAL CELL CARCINOMA	67	0.311541	1.0068	0.426877	0.706258
ALDOSTERONE REGULATED SODIUM REABSORPTION	38	0.345971	1.00601	0.440678	0.696524
TIGHT JUNCTION	107	0.287259	0.996718	0.458333	0.707687
REGULATION OF ACTIN CYTOSKELETON	177	0.265285	0.988082	0.476008	0.718287
WNT SIGNALING PATHWAY	125	0.278223	0.986337	0.475285	0.71113
GLYOXYLATE AND DICARBOXYLATE METABOLISM	15	0.418541	0.984118	0.480331	0.705158
MELANOGENESIS	78	0.299959	0.975304	0.503937	0.716226
PRIMARY IMMUNODEFICIENCY	20	0.381137	0.970965	0.491736	0.716022
B CELL RECEPTOR SIGNALING PATHWAY	68	0.30226	0.969857	0.49053	0.708075
GAP JUNCTION	69	0.294486	0.956159	0.510848	0.73039
SNARE INTERACTIONS IN VESICULAR TRANSPORT	31	0.327687	0.927463	0.555328	0.788815
CARDIAC MUSCLE CONTRACTION	49	0.297025	0.921662	0.562372	0.791921
DRUG METABOLISM OTHER ENZYMES	26	0.332817	0.901534	0.596194	0.829703
DRUG METABOLISM CYTOCHROME P450	38	0.313821	0.897011	0.587045	0.82915
CELL CYCLE	108	0.25825	0.889755	0.700599	0.834812
GLIOMA	57	0.277139	0.870874	0.678095	0.867845
TYROSINE METABOLISM	28	0.326752	0.867763	0.663934	0.863254
PEROXISOME	74	0.264751	0.859628	0.700587	0.869841
PYRIMIDINE METABOLISM	90	0.250963	0.850237	0.732632	0.879408
PANCREATIC CANCER	67	0.25542	0.819791	0.746063	0.931457
BASE EXCISION REPAIR	32	0.296318	0.811382	0.740113	0.936608
SMALL CELL LUNG CANCER	80	0.240182	0.804203	0.811245	0.939666
ETHER LIPID METABOLISM	24	0.30062	0.782978	0.751012	0.965992
AMINOACYL TRNA BIOSYNTHESIS	41	0.269734	0.782003	0.796964	0.956217
LYSOSOME	110	0.223806	0.779282	0.87574	0.949466
LONG TERM POTENTIATION	53	0.249827	0.767049	0.846465	0.958267
BIOSYNTHESIS OF UNSATURATED FATTY ACIDS	17	0.306909	0.754042	0.788703	0.965714
UBIQUITIN MEDIATED PROTEOLYSIS	128	0.213012	0.753056	0.949612	0.956098
N GLYCAN BIOSYNTHESIS	43	0.247666	0.744561	0.849257	0.956465
NICOTINATE AND NICOTINAMIDE METABOLISM	21	0.289957	0.741597	0.818966	0.949554
RETINOL METABOLISM	22	0.279755	0.738343	0.823028	0.943045
LYSINE DEGRADATION	44	0.239453	0.712566	0.879592	0.963052
OOCYTE MEIOSIS	90	0.208614	0.702506	0.964706	0.962164
HUNTINGTONS DISEASE	151	0.193436	0.691378	0.984466	0.961917
REGULATION OF AUTOPHAGY	18	0.269955	0.659272	0.881497	0.975951
MISMATCH REPAIR	21	0.239096	0.619301	0.928717	0.987123
FRUCTOSE AND MANNOSE METABOLISM	33	0.215968	0.602828	0.966736	0.983259
VIBRIO CHOLERAE INFECTION	49	0.177659	0.539774	0.993534	0.989339
NUCLEOTIDE EXCISION REPAIR	43	-0.137633	-0.419774	1	0.999036
NOTCH SIGNALING PATHWAY	43	-0.144395	-0.43544	1	1
TASTE TRANSDUCTION	17	-0.24159	-0.585762	0.958743	1
MTOR SIGNALING PATHWAY	49	-0.196398	-0.602177	0.975708	1
DNA REPLICATION	35	-0.216939	-0.639328	0.958848	1
OLFACTORY TRANSDUCTION	19	-0.266066	-0.678772	0.900563	1
PYRUVATE METABOLISM	33	-0.238464	-0.680744	0.91945	1
NON SMALL CELL LUNG CANCER	50	-0.226131	-0.707628	0.909091	1
PROGESTERONE MEDIATED OOCYTE MATURATION	74	-0.217618	-0.721406	0.945565	1
GLYCOSYLPHOSPHATIDYLINOSITOL GPI ANCHOR BIOSYNTHESIS	24	-0.270202	-0.735167	0.825919	1
PURINE METABOLISM	135	-0.203828	-0.743497	0.968685	1
GLYCEROLIPID METABOLISM	38	-0.255472	-0.75693	0.841797	1
ENDOCYTOSIS	161	-0.204388	-0.769222	0.971983	1
ABC TRANSPORTERS	31	-0.277848	-0.784713	0.808511	1
ENDOMETRIAL CANCER	50	-0.260083	-0.822557	0.760417	0.987762
METABOLISM OF XENOBIOTICS BY CYTOCHROME P450	35	-0.29628	-0.870493	0.660569	0.897182
ADHERENS JUNCTION	71	-0.263708	-0.876108	0.693712	0.902413
FC EPSILON RI SIGNALING PATHWAY	62	-0.275781	-0.889829	0.664683	0.887267
GLYCOSAMINOGLYCAN DEGRADATION	18	-0.365274	-0.902052	0.590385	0.874351
ARGININE AND PROLINE METABOLISM	42	-0.296894	-0.905327	0.616387	0.885664
ALANINE ASPARTATE AND GLUTAMATE METABOLISM	28	-0.328502	-0.909917	0.616731	0.893819
ALZHEIMERS DISEASE	137	-0.249447	-0.915024	0.649789	0.901236
FC GAMMA R MEDIATED PHAGOCYTOSIS	87	-0.278229	-0.946186	0.575397	0.836053
PHOSPHATIDYLINOSITOL SIGNALING SYSTEM	70	-0.285201	-0.947577	0.552326	0.853343
PROPANOATE METABOLISM	29	-0.337106	-0.952407	0.520833	0.860895
AXON GUIDANCE	111	-0.264968	-0.952699	0.561475	0.882449
BLADDER CANCER	37	-0.337486	-0.972464	0.471058	0.845742
CITRATE CYCLE TCA CYCLE	27	-0.352435	-0.974959	0.479167	0.861383
HEDGEHOG SIGNALING PATHWAY	41	-0.335169	-1.00271	0.436326	0.799608
GLYCOLYSIS GLUCONEOGENESIS	47	-0.341068	-1.04147	0.354	0.709843
PHENYLALANINE METABOLISM	17	-0.423722	-1.05819	0.39011	0.682896
PORPHYRIN AND CHLOROPHYLL METABOLISM	27	-0.385096	-1.05822	0.384298	0.704188
TRYPTOPHAN METABOLISM	32	-0.374849	-1.06278	0.347249	0.713852
OXIDATIVE PHOSPHORYLATION	105	-0.30359	-1.07183	0.307692	0.71121
BETA ALANINE METABOLISM	21	-0.418252	-1.07281	0.372439	0.732545
VIRAL MYOCARDITIS	35	-0.371268	-1.07621	0.33908	0.747779
DILATED CARDIOMYOPATHY	63	-0.330568	-1.09279	0.291667	0.723625
LEUKOCYTE TRANSENDOTHELIAL MIGRATION	101	-0.317632	-1.11136	0.27521	0.692167
GLYCOSAMINOGLYCAN BIOSYNTHESIS HEPARAN SULFATE	20	-0.444015	-1.12004	0.312849	0.694609
VALINE LEUCINE AND ISOLEUCINE DEGRADATION	42	-0.366101	-1.1258	0.289157	0.705876
CYSTEINE AND METHIONINE METABOLISM	28	-0.399769	-1.12607	0.277467	0.735594
NATURAL KILLER CELL MEDIATED CYTOTOXICITY	69	-0.340736	-1.14225	0.24558	0.714749
GLYCINE SERINE AND THREONINE METABOLISM	29	-0.401638	-1.14494	0.251938	0.739259
STARCH AND SUCROSE METABOLISM	29	-0.417946	-1.14963	0.267717	0.761419
LONG TERM DEPRESSION	51	-0.373355	-1.15156	0.233871	0.795547
INOSITOL PHOSPHATE METABOLISM	52	-0.370598	-1.16577	0.225434	0.786324
PANTOTHENATE AND COA BIOSYNTHESIS	15	-0.499414	-1.18634	0.24635	0.754281
OTHER GLYCAN DEGRADATION	15	-0.49612	-1.21215	0.227273	0.7067
CELL ADHESION MOLECULES CAMS	78	-0.364612	-1.24424	0.120163	0.63984
ARRHYTHMOGENIC RIGHT VENTRICULAR CARDIOMYOPATHY ARVC	56	-0.398055	-1.25707	0.136905	0.64077
GLYCOSAMINOGLYCAN BIOSYNTHESIS CHONDROITIN SULFATE	20	-0.506492	-1.304	0.13852	0.536249
PARKINSONS DISEASE	103	-0.381218	-1.35012	0.0476191	0.443853
BUTANOATE METABOLISM	29	-0.495188	-1.38902	0.0930233	0.380991
BASAL CELL CARCINOMA	42	-0.47299	-1.40109	0.0689013	0.387425
CALCIUM SIGNALING PATHWAY	116	-0.394577	-1.4021	0.0325671	0.428481
STEROID HORMONE BIOSYNTHESIS	22	-0.53751	-1.4022	0.0722892	0.481648
SELENOAMINO ACID METABOLISM	25	-0.525081	-1.4352	0.0613027	0.445111
O GLYCAN BIOSYNTHESIS	19	-0.594127	-1.50744	0.0543689	0.315603
VASCULAR SMOOTH MUSCLE CONTRACTION	89	-0.452255	-1.55113	0.0136187	0.272816
HISTIDINE METABOLISM	26	-0.56644	-1.56692	0.0313725	0.29852
FOCAL ADHESION	176	-0.436285	-1.67055	0	0.168026
NEUROACTIVE LIGAND RECEPTOR INTERACTION	99	-0.509732	-1.78869	0.00200803	0.0737425
ECM RECEPTOR INTERACTION	71	-0.561207	-1.83633	0	0.079893
