# Supplementary material for: Fumarate induces vesicular release of mtDNA to drive innate immunity
Source: Nature. 2023 Mar 8;615(7952):499–506. doi: 10.1038/s41586-023-05770-w (PMC10017517; doi:10.1038/s41586-023-05770-w)
Supplement: Supplementary file 6 — List of mouse primers used in the paper in Excel format. [file 41586_2023_5770_MOESM6_ESM.xlsx]

## Sheet: Sheet1
target	forward	reverse
Mm Areg	TGGCAGTGAACTCTCCACAG	TTCTTGGGCTTAATCACCTGTT
Mm Ccl17	AGTGGAGTGTTCCAGGGATG	TGGCCTTCTTCACATGTTTG
Mm Ccl2	AAGAGGATCACCAGCAGCAG	TCTGGACCCATTCCTTCTTG
Mm Ccl20	TTTTTGGGATGGAATTGGAC	AGGTCTGTGCAGTGATGTGC
Mm cGas	TCAGCTACCAAGATGCTGTCA	GGCTTCCTGGTTTTTCCTTC
Mm Cxcl10	CCAAGTGCTGCCGTCATTTTC	GGCTCGCAGGGATGATTTCAA
Mm Fh1 ex2-3	AACGTATGCCAATCCCAGTC	CATCTGCGGCCTTCATTATT
Mm Hmgb1	TGACAAGCAGCCCTATGAGA	CTTTTTCGCTGCATCAGGTT
Mm Hmox1	GGTCAGGTGTCCAGAGAAGG	GCTTGTTGCGCTCTATCTCC
Mm Ifi202b	GAAAGGCTGGTTGATGGAGA	CCACCACTTTCATTGCTCCT
Mm Ifitm10	CGAGGTCTACCCGGACACTA	GTAGGCCAGAGCAATGAAGC
Mm Ifnb	CCCTATGGAGATGACGGAGA	CCCAGTGCTGGAGAAATTGT
Mm Il6	CCGGAGAGGAGACTTCACAG	TCCACGATTTCCCAGAGAAC
Mm Mx1	GGTCCAAACTGCCTTCGTAA	TTCAGCTTCCTTTTCTTGGTTT
Mm Mx1	GGTCCAAACTGCCTTCGTAA	TTCAGCTTCCTTTTCTTGGTTT
Mm Nqo1	AGGCTGGTTTGAGAGAGTGC	CCCCAGTGGTGATAGAAAGC
Mm Rplp0	GATTCGGGATATGCTGTTGG	TCGGGTCCTAGACCAGTGTT
Mm Snx9	GCACAGCTCAAACCAACTCA	AGGTTTGGGAGCATTCCAG
Mm Snx9	GCACAGCTCAAACCAACTCA	AGGTTTGGGAGCATTCCAG
Mm Tfam	AAGGATGATTCGGCTCAGG	GGCTTTGAGCACTAACTGG
