# Supplementary material for: Fumarate induces vesicular release of mtDNA to drive innate immunity
Source: Nature. 2023 Mar 8;615(7952):499–506. doi: 10.1038/s41586-023-05770-w (PMC10017517; doi:10.1038/s41586-023-05770-w)
Supplement: Supplementary file 7 — List of human primers used in the paper in Excel format. [file 41586_2023_5770_MOESM7_ESM.xlsx]

## Sheet: Sheet1
target	forward	reverse
AREG	CGGGAGCCGACTATGACTAC	GGGGGCTTAACTACCTGTTCA
CCL2	GCCTCCAGCATGAAAGTCTC	GTGACTGGGGCATTGATTG
CCL20	TTTATTGTGGGCTTCACACG	GATTTGCGCACACAGACAAC
CSF3	GTGCTGCTCGGACACTCTCT	TAGAGGAAAAGGCCGCTATG
FH	TGCAATAATGAAGGCAGCAG	TGATCCAGTCTGCCATACCA
IFI16	TCTTCACAAACAAGCTTCAGGA	CCTGAATTTCGTAGATTGTGGTC
IFITM10	CTTCATCGCCTTGGCCTACT	GGCAGAACTGGTGATGTTGA
