# Supplementary material for: Fumarate induces vesicular release of mtDNA to drive innate immunity
Source: Nature. 2023 Mar 8;615(7952):499–506. doi: 10.1038/s41586-023-05770-w (PMC10017517; doi:10.1038/s41586-023-05770-w)
Supplement: Supplementary file 9 — Source data for Supplementary Figs. 1–10. [file 41586_2023_5770_MOESM9_ESM.zip]

Archive with 9 entries (9 files):
- 2022-01-00838C-s9/Source Data_Sup Info Fig 1.xlsx
- 2022-01-00838C-s9/Source Data_Sup Info Fig 10.xlsx
- 2022-01-00838C-s9/Source Data_Sup Info Fig 3.xlsx
- 2022-01-00838C-s9/Source Data_Sup Info Fig 4.xlsx
- 2022-01-00838C-s9/Source Data_Sup Info Fig 5.xlsx
- 2022-01-00838C-s9/Source Data_Sup Info Fig 6.xlsx
- 2022-01-00838C-s9/Source Data_Sup Info Fig 7.xlsx
- 2022-01-00838C-s9/Source Data_Sup Info Fig 8.xlsx
- 2022-01-00838C-s9/Source Data_Sup Info Fig 9.xlsx
