# Supplementary material for: Fumarate induces vesicular release of mtDNA to drive innate immunity
Source: Nature. 2023 Mar 8;615(7952):499–506. doi: 10.1038/s41586-023-05770-w (PMC10017517; doi:10.1038/s41586-023-05770-w)
Supplement: Supplementary file 9 — Source data for Supplementary Figs. 1–10. [file 41586_2023_5770_MOESM9_ESM.zip › 2022-01-00838C-s9/Source Data_Sup Info Fig 1.xlsx]

## Sheet: Supp Information Fig 1
Supplementary Information Figure 1
	Supp Info Fig 1a: Fh1 expression in CL33
	Clone 33	Fh1
	NT	1	1	1	1
veh	1	1.19349	1.05158	1.19349	0.954289
veh	3	1.09578	0.995682	1.09578	1.0701
veh	6	1.3829	0.812965	1.3829	0.991309
veh	10	1.7329	0.970909	1.7329	0.944726
veh	15	1.13227	0.731741	1.13227	0.811321
4OHT	1	0.220256	0.0272299	0.220256	0.620171
4OHT	3	0.0165016	0.0157189	0.0165016	0.042334
4OHT	6	0.0012729	0.00124695	0.0012729	0.00234291
4OHT	10	0.00193427	0.000488464	0.00193427	0.000924088
4OHT	15	0.00060298	0.000332973	0.00060298	0.000337903
	Supp Info Fig 1b: OCR in CL33
Clone 33
Time (minutes)	HOM_9_33_vehicle_day3_pi									HOM9_33_4OHT_day3_pi										HOM_9_33_vehicle_day10_pi										HOM9_33_4OHT_day10_pi										HOM_9_33_vehicle_day15_pi
1.47413	1.8863	1.35304	1.96173	1.85532	1.71853	1.83847	1.70599	1.74798	1.10581	0.856222	1.25352	1.19289	1.50337	1.48241	1.34177	1.38537	1.28412	1.38753	2.73393	1.96235	2.38387	2.45926	2.26224	2.50736	2.18797	0.760434	1.36009	1.35415	2.62101	2.41373	2.50333	3.1455	2.72541	3.08645	2.81664	2.18533	2.61433	1.20422	2.12993	2.21649		2.31067	2.7098	1.98678	1.82888	1.7758	2.38955		1.66048
10.3086	1.90448	1.43734	2.07978	1.8911	1.80127	1.93506	1.46736	1.74792	1.18833	0.978007	1.30642	1.24067	1.55594	1.46471	1.40322	1.45313	1.23582	1.33767	2.62656	1.7835	2.39096	2.45316	2.26295	2.24967	2.16623	0.490992	1.26358	1.30902	2.41772	2.31746	2.37175	3.13442	2.63642	2.89764	2.7119	2.04094	3.54653	1.02348	2.15947	2.36361		2.30852	2.66649	1.99296	1.54709	1.7451	2.05738		1.59557
19.1015	1.94867	1.48022	2.02776	1.8522	1.54653	1.97452	1.49672	1.64814	1.17262	0.961292	1.28661	1.21085	1.46092	1.49223	1.3365	1.41311	1.1751	1.25276	2.61184	1.9566	2.52507	2.49081	2.29315	2.0559	2.13343	0.471986	1.31698	1.38733	2.38237	2.30113	2.37232	3.12555	2.62914	2.82449	2.70398	1.96829	7.18116	0.8531	2.12944	2.07683		2.32234	2.61637	1.97531	1.60393	1.65165	1.98327		1.51854
28.0126	1.16779	0.836199	1.48975	1.33796	1.03026	1.49621	1.14851	1.09557	0.948022	0.82461	1.15283	1.04642	1.2286	1.29954	1.27865	1.33381	1.06723	1.17858	0.594413	0.481011	1.04563	1.14833	0.913511	2.10605	0.884362	-0.49728	0.155966	0.452167	1.00236	0.762995	1.03062	1.29556	0.482993	1.07569	1.01636	0.893714	4.15485	-0.47801	2.24538	1.15076		1.41093	1.31988	1.5316	1.32439	1.55708	1.74064		1.21418
36.7683	1.13954	0.776539	1.41824	1.36943	0.876723	1.47839	1.01067	1.06524	0.993299	0.844464	1.12798	1.11467	1.32701	1.26415	1.27391	1.25305	1.08398	1.15656	0.838266	0.598447	1.33685	1.26694	1.07545	1.73603	1.23214	-0.28157	0.372705	0.674682	1.0672	1.72461	1.07882	1.49089	0.807576	1.22622	1.20333	0.977782	-0.85077	0.628771	2.3892	1.10826		1.42416	1.9342	1.7032	1.41471	1.3353	2.02361		1.27253
45.54	1.14345	0.757226	1.53241	1.41884	1.1345	1.52043	1.11965	1.13716	0.984655	0.882787	1.14042	1.07086	1.32081	1.29555	1.19362	1.2924	1.17381	1.2042	0.921605	0.631414	1.31728	1.39457	1.10697	1.74823	1.08414	-0.2699	0.385521	0.688405	1.35809	1.45717	1.00954	1.54923	0.817607	1.22851	1.20019	2.39812	0.649525	0.395644	2.09905	1.21005		1.34789	1.87964	1.72288	1.37771	1.32631	1.73117		1.23124
54.5786	15.194	13.6738	15.9809	15.1981	11.8589	14.4058	11.236	11.5925	9.86162	7.95868	9.05626	11.3076	10.5198	11.0195	9.00563	8.65828	8.1835	8.48217	10.7869	9.6067	12.0138	9.19574	9.28391	7.96244	7.9128	5.8019	7.59029	5.16385	4.18543	2.434	2.54355	3.48846	2.58931	2.60596	3.23759	2.14244	2.20004	1.44874	13.0121	17.8954		15.1983	9.9521	13.9052	12.1024	11.4217	7.77602		2.08311
63.3855	14.67	13.6738	14.5472	13.7111	12.1428	14.3242	11.7299	12.8445	9.77798	8.10848	8.86774	10.4749	10.5385	11.2091	9.51881	8.84279	8.16781	8.5862	12.3133	10.8413	13.5937	11.3277	11.048	9.68131	9.22618	6.97398	8.59102	5.42456	3.56424	2.76615	2.71262	3.69159	2.78276	2.69693	3.26873	2.63962	2.40724	2.50254	13.852	17.5554		15.1363	10.6867	13.9852	12.2466	11.7526	8.25015		1.7383
72.1916	14.9427	13.7251	14.8105	14.578	11.8749	14.0032	11.6333	13.0069	9.87473	8.15558	9.00793	10.8329	9.89997	11.2111	9.49089	8.71716	8.16388	8.57427	13.0627	11.4185	14.1405	11.748	11.2893	10.2917	9.67796	7.18387	8.79807	5.4743	3.88225	2.77502	2.62714	3.59765	2.39692	2.58919	3.20743	3.29546	4.22997	2.0055	13.8132	17.5009		15.1539	10.259	13.9552	12.3127	11.8641	8.21093		1.80542
81.1059	1.74557	1.3724	2.29247	2.04074	1.11221	2.33499	1.5812	1.3606	1.19228	1.25746	1.63263	1.38776	1.58237	1.61824	1.41543	1.36213	1.16524	1.26758	2.50269	2.03059	3.44585	3.04977	2.58098	2.88692	2.42629	1.16878	2.61822	1.78869	1.67646	2.10671	1.95638	2.73779	1.88219	2.2533	2.47841	2.87471	1.60747	0.534458	1.5115	1.4578		2.56036	1.73425	2.85246	2.15124	1.85376	-6.26505		1.04719
90.1969	1.64834	1.20737	2.1948	1.94456	1.30842	2.2616	1.27541	1.50173	1.11002	1.15325	1.40507	1.26208	1.46646	1.65247	1.45313	1.40224	1.126	1.25942	1.84898	1.5259	2.6397	2.46971	2.02474	2.25915	1.87693	0.431971	2.27717	1.34349	1.5602	1.58898	1.55116	2.16783	1.52962	1.66076	1.81829	2.18386	1.5456	1.27106	1.55877	1.66867		2.37614	1.49433	2.66426	2.60669	1.65084	-3.95242		1.093
98.7604	1.45861	1.03733	1.91388	1.75961	1.62536	2.15013	1.28994	1.38889	1.159	1.12373	1.31398	1.11429	1.35612	1.51509	1.33635	1.29476	1.19429	1.25038	1.66941	1.36468	2.4581	2.34736	1.90177	2.36419	1.88186	0.343172	2.61763	1.27896	1.55173	1.40186	1.37161	1.96581	1.39443	2.13802	1.7794	2.12064	1.61739	1.07042	1.52134	1.59847		2.23252	1.68544	2.52096	2.23418	1.66335	6.29242		1.05514
	SuppInfo Fig 1c: metabolites measurment in clone 33
Fumarate
	NT					d1					d3					d6					d10					d15
NT	123278083	9.24333e+07	106529387	115775363	111353001
veh						140647384	127618243	136345208	116451007	138190277	119496604	119335651	121560895	137824202	123149849	110369245	113906669	105961954	114910363	127438221	131703580	121768041	100580284	103550132	118913269	121531554	134721563	142490740	122496900	119628564
4OHT						154286265	134007229	151248223	148173899	157085714	190122062	211099026	177934643	164530336	176398274	1824980283	1444390230	1621173252	1509879599	1413280322	2377093369	2027255760	2014267734	1994697332	2156048972	126283697	133135466	147202931	146756866	137715668
S-2-succinylcysteine
	NT					d1					d3					d6					d10					d15
NT	297165	363298	282354	211711	210247
veh						802639	1.14761e+06	990875	1.11503e+06	859198	885799	1.42944e+06	1.00157e+06	1.07172e+06	1.16556e+06	882602	1.14429e+06	980865	1.23135e+06	979025	597217	656779	676085	613155	879357	622189	648395	536747	202345	263937
4OHT						1.34049e+06	1.20373e+06	1.19179e+06	1.1807e+06	971178	4.08849e+06	3.31784e+06	3.9016e+06	4.40335e+06	3.81513e+06	1.55062e+07	2.25789e+07	1.9832e+07	2.05651e+07	2.00275e+07	2.58844e+07	3.4307e+07	3.62527e+07	3.42992e+07	3.49958e+07	1.41239e+06	744078	910588	1.06515e+06	1.01528e+06
Argininosuccinate
	NT					d1					d3					d6					d10					d15
NT	5.72468e+06	6.58037e+06	5.49425e+06	6.14967e+06	4.54499e+06
veh						7.77902e+06	8.38181e+06	8.8242e+06	8.75063e+06	8.69438e+06	8.56005e+06	8.78504e+06	1.03828e+07	9.42815e+06	7.68483e+06	7.06714e+06	7.19794e+06	7.50977e+06	8.06635e+06	8.44722e+06	7.04397e+06	7.19596e+06	6.67584e+06	6.42287e+06	6.07446e+06	6.15716e+06	7.63954e+06	8.43666e+06	5.93806e+06	6.6333e+06
4OHT						1.5146e+07	1.21735e+07	1.21692e+07	1.29922e+07	1.35671e+07	59953023	6.60646e+07	5.63856e+07	5.60048e+07	5.28195e+07	499265351	588834544	645775468	585716524	553662112	721658045	852083234	874594666	760405121	889022770	9.79246e+06	1.00624e+07	1.11234e+07	9.86354e+06	1.10298e+07
	Supp Info Fig 1d, e: Hmox1 and ISGs expression in CL33
	Clone 33	Hmox1			Ifi202b				Ifitm10				Ifnb1				Areg				Ccl20
	NT	1	1	1	1	1	1	1	1	1	1	1	1	1	1	1	1	1	1	1	1	1	1	1
veh	1	0.979513	1.18226	0.979513	1.04072	1.15469	1.04072	0.791588	1.96385	1.97369	1.96385	0.960779	0.894494	1.40117	1.03426	1.50137	1.54422	0.441951	1.72253	0.633337	1.50828	1.92569	1.50828	0.582424
veh	3	0.854611	1.02109	0.854611	0.844767	1.07619	0.844767	0.561439	1.41641	1.46044	1.41641	0.511325	1.52904	1.24361	1.96689	0.197006	0.438497	1.0512	0.570788	0.0158268	0.851332	1.02877	0.851332	0.271353
veh	6	1.33261	1.06538	1.33261	1.49147	1.00604	1.49147	0.567235	1.86528	1.35043	1.86528	0.609378	1.42072	0.354489	1.30238	0.216893	0.449219	1.0256	0.41128	0.00649607	1.43251	1.17423	1.43251	0.152519
veh	10	1.49264	1.32763	1.49264	2.37401	1.22799	2.37401	0.55646	2.52729	1.95645	2.52729	0.860573	2.35958	0.330676	1.40668	0.226521	0.41204	1.27215	0.244062	0.00718717	2.85794	2.18244	2.85794	0.589523
veh	15	1.03235	1.68086	1.03235	1.16047	0.167638	1.16047	0.515335	1.40829	2.08626	1.40829	0.554215	0.779045	0.605837	0.954165	0.15785	0.272942	1.13474	0.341949	0.0131123	1.3863	2.11023	1.3863	0.320063
4OHT	1	0.802178	0.89078	0.802178	0.686187	1.57713	0.686187	0.970192	1.03385	1.01743	1.03385	1.06093	1.53943	0.313752	0.755197	0.704094	5.77913	0.980315	2.97055	0.487967	2.68433	2.45234	2.68433	1.36935
4OHT	3	1.73354	1.4843	1.73354	2.20021	0.38023	2.20021	0.542777	1.51686	1.36504	1.51686	0.324851	1.44687	0.298102	0.709789	0.342889	1.8301	0.763296	0.909909	0.0432181	2.85505	2.24765	2.85505	0.244635
4OHT	6	1.4358	1.19988	1.4358	3.3001	0.70582	3.3001	1.50818	1.82776	1.43771	1.82776	0.845185	2.01997	1.46682	0.990936	0.291256	0.616574	2.98132	0.303452	0.0231896	4.6229	2.6837	4.6229	0.665145
4OHT	10	1.44718	0.960733	1.44718	5.68731	0.642402	5.68731	1.29938	4.45172	2.35184	4.45172	0.830284	3.34184	1.32475	1.6394	0.206618	0.977809	1.40147	0.499901	0.0153905	2.9272	1.86628	2.9272	0.660929
4OHT	15	3.23882	2.33118	3.23882	16.5329	1.04238	16.5329	2.66046	7.14256	4.55954	7.14256	2.45656	2.55121	0.452342	1.25155	0.326443	2.62057	0.591693	1.31701	0.175864	6.90405	4.15501	6.90405	1.21748
	Supp Info Fig 1f: %number of cell releasing clone 33
	NT	veh	1	3	6	10	15
exp1	4	10.8696	4.34783	15.0943	43.1034	54.902	70.7317
exp2	1.2233	8.22345	3.56989	11.9323	39.4565	44.2452	67.7654
exp3	3.43636	4.25676	4.55735	8.87766	29.4566	56.3356	59.5657
	Supp Info Fig 1g: number of DNA foci/cell clone 33
	NT	veh	1	3	6	10	15
	2	1	2	4	3	7	7
	1	7	0	0	1	2	13
	1	4	1	2	0	8	7
	1	1	0	2	2	4	3
	1	2	0	3	4	2	3
	0	1	4	0	5	1	1
	0	0	0	1	4	3	6
	1	0	0	0	5	16	3
	0	0	2	7	14	2	2
	0	3	0	5	7	2	4						d10			d15
	0	1	1	1	6	0	2						17.4	11.9	22.44	4.5	3.2	8.3	8.1	4.2	3.8
	2	3	1	1	1	6	7						30	25.24	17.4	5.2	1.9	2.53	1.9	5.6	1.9
	3	1	0	0	7	2	10						34.8	35.3	41.2	75.4	79.2	59.9	53.8	54.8	68
	0	3	0	0	7	5	7						4.34	8.9	7.78	17.5	18.3	23.5	36.15	29.9	22.5
	1	3	0	5	1	2	5						13.5	18.66	11.22	2.5	3.8	5.77	3.9	5.5	3.8
	2	1	0	0	0	2	1
	0	0	0	1	5	2	1
	2	4	1	2	0	2	5
	1	0	4	2	3	3	2
	0	0	1	0	3	7	1
	0	0	2	1	1	0	6
	0	1	0	0	2	1	14
	0	2	1	1	6	0	7
	0	2	0	3	1	0	2
	0	0	2	1	0	6	7
	2	2	0	1	0	6	0
	0	0	0	0	6	9	4
	0	2	1	0	2	7	4
	0	0	0	0	2	12	4
	1	2	0	0	5	9	9
	1	0	1	2	2	4	2
	1	0	0	0	1	10	20
	0	0	1	1	1	0	13
	1	2	0	2	0	2	12
	1	0	0	1	1	6	17
	1	5	0	0	2	5	11
	2	0	0	0	10	1	5
	2	1	0	1	7	2	4
	1	1	0	2	5	7	6
	0	1	1	0	1	5	7
	0	2	0	0	10	1	19
	0	1	1	0	1	1	11
	0	1	0	0	20	8	3
	0	1	1	0	14	9	4
	0	3	0	0	3	17	6
	1	1	1	3	0	17	10
	2	3	2	0	16	29	3
	5	3	1	4	1	14	8
	1	3	0	1	2	25	15
	0	2	0	1	2	9	7
	3	2	1	1	1	0	4
	1	0	0	3	6	2	7
	0	0	1	1	1	6	11
	0	2	0	0	2	2	4
	0	1	1	0	0	0	1
	0	2	0	2	2	6	7
	0	0	0	2	11	12	5
	0	0	1	0	0	8	12
	2	0	2	0	0	5	3
	0	4	1	0	3	5	3
	1	1	3	5	10	15	1
	1	3	0	2	4	22	0
	0	0	1	5	0	1	2
	1	0	0	3	2	18	0
	1	1	0	2	7	10	8
	1	0	0	6	5	0	1
	0	1	0	3	22	5	4
	0	0	0	1	5	5	16
	0	0	0	0	4	4	10
	0	1	0	3	2	3	5
	0	0	1	1	2	2	0
	2	0	0	1	0	8	1
	1	0	0	0	4	3	0
	3	0	0	3	3	4	0
	1	1	0	2	5	5	5
	1	0	0	2	4	5	11
	0	4	1	4	5	4	9
	0	0	1	0	5	3	8
	5	2	0	4	5	4	6
	1	1	0	0	1	0	3
	0	0	0	2	0	2	5
	0	0	0	0	2	0	8
	0	1	1	4	0	4	5
	1	0	1	2	1	0	12
	1	0	0	0	2	0	22
	0	0	3	2	7	0	7
	0	0	1	1	3	0	13
	2	1	3	0	0	1	4
	4	0	0	0	0	2	0
	0	1	0	1	2	4	0
	1	0	0	0	8	15	0
	4	0	0	0	8	1	6
	0	2	0	0	11	6	2
	3	0	1	0	1	9	5
	0	2	0	3	0	2	1
	0	1	1	1	9	1	7
	0	1	0	0	1	0	3
	1	0	1	4	5	1	7
	0	0	0	1	1	5	14
	1	1	0	1	6	10	18
	0	3	0	0	2	18	11
	1	3	0	0	3	4	1
	0	2	0	2	4	9	2
	0	0	2	5	8	7	8
	0	0	0	0	0	7	12
	0	0	1	2	0	5	13
	1	0	1	1	2	0	3
	1	1	2	1	0	1	4
	1	0	3	0	4	2	5
	3	1	2	0	2	3	3
	0	2	1	3	0	4	7
	0	0	0	4	1	5	8
	0	0	0	1	1	2	11
	0	0	0	2	2	3	3
	0	0	1	2	6	3	4
	0	1	0	1	1	10	8
	2	2	0	1	0	11	9
	1	0	0	1	3	0	3
	0	1	1	2	11	8	12
	0	0	0	3	5	2	4
	0	0	2	0	2	2	5
	0	0	0	0	1	7	8
	0	0	0	0	6	15	0
	0	0	1	0	0	11	1
	0	0	2	0	21	6	2
	0	1	2	0	3	3	3
	1	2	1	2	43	23	1
	0	0	0	4	5	12	0
	0	0	0	3	2	1	10
	1	0	0	1	1	1	2
	2	0	3	1	11	1	4
	1	0	2	1	2	5	16
	3	3	3	1	5	8	5
	1	1	2	0	6	18	0
	0	1	1	0	3	1	0
	0	0	0	0	2	7	1
	0	0	0	4	2	4	2
	4	0	0	1	7	6	9
	0	0	0	2	0	8	4
	0	1	0	2	2	11	5
	0	0	2	0	3	3	3
	0	1	0	4	1	4	0
	0	0	0	1	8	10	0
	0	1	0	0	3	0	1
	1	1	1	2	2	2	2
	0	1	2	4	0	5	6
	2	2	1	2	1	3	5
	1	2	0	1	0	8	8
	4	0	0	1	6	0	22
	0	2	0	0	2	0	28
	0	1	0	0	14	2	4
	0	0	1	2	2	3	4
	0	1	0	0	0	0	0
	2	2	0	2	0	0	0
	0	1	0	5	8	11	5
	1	0	0	1	3	4	6
	0	0	3	2	1	15	7
	0	0	2	2	0	2	8
	0	0	4	0	0	4	3
	0		2	0	1	7	7
	1		2	0	2	4	9
	0		1	0	3	0	16
	0		0	3	4	2	3
	0		1	1	5	3	5
	1		1	2	0	5	3
	0		1		0	4	4
					2	8	1
					4	19	0
					1	11	7
					0	5	8
					1	6
					2	4
					0	7
					0	7
					2	21
						11
						5
						8
						2
						1
						3
total cells	166	159	166	165	175	181	170
analyzed
	Supp Info Fig 1h: mitochondria morphology
	NT			d1			d3			d6
Fragmented	38	42	29.5	33	34.56	39.14	25.3	29.2	31.3	24.66	27.22	28.3
Intermediate	45.8	49.69	59.3	57.5	52.36	49.3	53.46	59.8	41.01	48.02	46.07	51.25
Swollen	0	0.51	0	0	0.68	0.11	7.8	2.3	0.51	8.5	9.43	11.2
Swollen-elongated	0	0	0	0	0	0	0	0	0	1.88	1.52	0.81
Elongated	16.2	7.8	11.2	9.5	12.4	11.45	13.44	8.7	9.22	12.98	7.9	8.44
	Supp Info Fig 1i, j: mitochondria number and area
cl29
particle count								particle size
cl33
NT	Vehicle	1 day	3 day	6 day	10 day	15 day		NT	Vehicle	1 day	3 day	6 day	10 day	15 day
40	48	38	32	29	30	35		1.181	1.367	1.1	1.101	0.586	1.046	1.01
78	30	49	35	29	25	22		0.765	1.66	1.126	1.1	0.989	1.188	1.896
43	46	64	35	17	39	28		1.468	1.366	1.122	0.999	1.293	0.748	1.601
36	68	38	36	27	32	46		1.27	1.24	1.311	1.028	1.229	0.748	1.888
35	38	32	56	30	41	30		0.869	1.121	1.017	1.098	1.214	0.748	2.45
53	48	39	32	28	38	44		1.104	1.463	1.08	1.187	0.93	1.913	0.918
41	30	67	45	44	25	36		1.094	1.637	1.27	1.095	2.087	2.165	2.06
39	48	48	34	32	28	40		1.434	1.586	1.168	1.098	1.219	2.065	1.328
25	34	53	35	27	39	43		1.299	1.217	0.848	1.379	1.071	1.266	1.117
34	54	31	33	27	36	30		1.347	0.962	0.875	1.001	0.972	2.264	1.272
83	34	47	29	39	40	39		1.215	1.169	1.213	1.91	1.014	1.589	1.36
35	32	44	33	36	23	39		0.849	0.99	1.038	1.397	1.436	1.627	1.379
79	89	43	30	15	29	13		0.945	0.916	1.308	1.552	1.45	1.376	1.291
26	38	46	35	23	29	41		1.056	1.174	1.297	0.94	1.079	1.962	1.973
21	46	54	62	47	38	12		0.885	1.307	0.683	1.02	0.893	1.607	1.539
20	36	32	64	37	53	37		1.191	1.068	1.183	0.958	2.269	1.318	1.674
47	47	64	45	36	16	29		1.118	1.028	0.824	0.932	1.508	1.807	1.162
48	39	33	36	26	46	44		0.976	1.341	1.032	0.911	1.845	1.603	0.975
48	49	58	51	39	32	24		0.839	1.024	0.786	0.792	1.074	1.984	1.726
42	36	43	37	42	32	25		0.963	0.876	0.848	0.634	1.337	1.984	1.908
33	61	44	41	60	17	24		1.091	1.183	0.962	1.657	0.819	1.583	1.437
47	44	52	39	54	49	37		1.089	1.232	1.006	1.115	0.793	1.408	1.497
48	44	54	33	31	52	23		0.967	1.412	1.143	0.897	1.053	1.361	3.504
58	78	49	47	32	47	36		1.134	1.175	1.027	0.907	1.647	1.23	1.934
55	35	24	25	44	31	10		1.208	1.183	0.947	1.214	1.674	1.355	2.897
43	78	45	62	40	39	18		1.101	0.754	0.978	1.278	1.157	1.727	2.531
32	76	52	32	32	28	35		1.205	1.131	1.165	1.344	0.948	1.856	1.533
42	36	45	39	30	28	40		1.263	1.183	1.221	0.812	1.117	1.856	1.263
42	39	53	62	35	54	30		1.159	0.934	1.073	1.226	1.108	1.238	1.842
46	72	49	33	29	27	35		1.035	0.921	1.048	0.847	1.958	1.505	1.385
69	84	49	32	24	29	27		1.002	1.215	0.852	1.42	1.958	1.406	2.255
35	39	35	57	20	32	27		0.879	1.129	0.49	1.804	1.835	1.293	2.323
52	56	46	41	42	17	54		1.323	1.68	0.612	1.663	0.941	2.22	1.338
29	46	55	38	26	36	30		1.261	1.405	1.24	1.174	2.055	1.805	1.55
41	71	37	41	33	37	46		1.022	1.215	2.001	1.141	1.911	1.533	1.567
32	20	37	37	37	13	36		1.138	0.937	1.291	1.113	1.593	0.98	1.613
30	48	35	32	30	29	46		1.061	1.069	1.36	1.07	1.686	1.5	1.7
35	33	30	56	33	44	26		1.257	1.138	1.153	0.902	1.38	1.437	1.749
34	88	33	35	28	19	8		1.13	1.049	1.477	1.336	1.418	2.187	1.597
62	35	30	53	41	58	28		1.293	1.073	1.327	0.926	1.361	1.444	1.672
52	61	30	42	33	31	20		0.929	0.882	1.115	1.047	1.361	1.109	1.828
39	36	48	63	17	57	22		1.077	1.086	0.93	1.087	1.454	1.511	1.697
57	36	39	32	36	53	25		1.301	0.941	1.373	0.904	1.548	1.145	2.747
34	42	51	33	41	35	12		1.269	1.286	1.041	1.103	0.962	1.286	2.841
29	66	62	45	47	32	38		1.055	1.247	1.052	1.256	0.999	1.164	1.362
42	45	45	49	20	15	35		0.908	1.064	0.798	1.297	1.086	1.751	1.731
75	35	51	41	48	42	22		0.672	0.835	0.87	1.146	1.069	1.327	1.706
75	41	26	51	45	47	28		0.666	1.033	0.982	1.418	0.824	0.99	1.892
51	28	46	38	33	17	33		0.753	0.927	0.878	0.714	0.855	1.434	1.365
74	28	49	46	36	23	26		0.623	1.2	0.957	1.041	0.807	1.234	1.231
90	46	38	43	20	34	48		0.623	1.23	0.795	0.816	0.832	2.215	1.374
47	38	42	45	36	33	28		1.107	1.083	1.025	1.127	1.326	1.778	2.426
45	47	38	30	28	50	18		1.319	1.001	1.085	1.085	1.516	1.124	2.725
67	38	33	33	11	38	49		0.994	0.908	0.768	1.343	1.405	1.123	1.187
40	35	34	30	39	34	34		1.417	0.959	1.075	0.734	1.095	1.18	1.134
51	42	35	42	28	44	32		1.038	1.263	0.949	1.327	1.993	1.368	1.809
42	33	50	25	47	23	29		1.203	1.115	0.749	2.124	1.362	1.537	1.005
36	32	54	57	19	24	18		1.109	1.388	0.953	1.555	0.865	1.03	1.275
35	47	59	34	25	12	45		1.177	1.232	1.037	0.959	0.821	1.199	1.709
47	49	55	36	20	43	39		1.13	0.896	1.138	1.139	0.85	1.171	1.615
34	32	54	55	47	38	36		1.517	1.131	0.828	1.35	1.157	1.38	1.164
34	42	59	65	52	27	42		0.806	0.917	1.184	1.04	1.653	1.069	1.516
53	31	54	51	31	48	7		1.087	1.339	1.423	1.043	1.203	1.569	1.157
29	31	50	41	31	53	32		1.328	1.232	1.027	1.043	1.868	1.15	1.566
50	29	39	49	33	34	24		1.093	1.302	0.932	0.914	0.823	1.555	1.442
59	29	34	44	39	26	28		0.886	0.906	1.273	1.088	1.014	1.415	1.271
45	38	33	41	58	46	51		1.055	1.028	1.127	1.008	1.145	1.604	1.262
49	30	55	32	41	38	39		0.951	0.923	1.266	1.092	1.774	1.389	1.735
33	44	59	33	32	30	33		1.158	0.9	1.371	1.075	1.159	1.366	1.808
39	39	34	42	34	26	37		1.094	1.043	1.66	1.105	1.243	1.917	1.839
53	47	56	59	56	44	32		0.89	1.503	0.992	0.757	1.267	1.245	2.478
52	39	51	35	27	36	29		0.984	1.323	1.582	1.12	0.976	1.154	2.735
40	36	38	41	25	46	33		1.269	1.156	1.648	1.116	1.119	1.581	1.656
53	46	49	56	39	45	18		0.99	0.842	1.234	0.895	1.036	1.566	1.029
46	34	52	65	47	31	30		0.759	0.952	0.949	1.451	0.937	1.296	1.718
48	47	53	43	27	27	4		1.049	0.883	0.927	1.497	1.071	1.762	1.235
48	38	41	31	35	40	23		0.935	1.071	1.273	0.797	1.02	1.865	1.798
47	51	54	40	35	39	48		0.707	1.115	1.677	1.218	1.313	1.721	1.376
44	41	67	33	45	40	37		0.688	1.162	1.286	1.131	0.888	1.292	1.523
40	39	49	29	50	45	16		0.72	1.179	1.189	1.733	0.919	1.796	1.404
39	34	48	46	49	35	25		1.108	1.33	1.286	0.889	0.982	1.626	1.474
41	43	41	25	46	21	34		0.823	1.208	1.001	1.056	0.97	2.167	1.007
40	53	38	32	56	36	12		0.957	1.196	1.157	1.554	1.571	1.427	1.354
71	37	37	43	35	21	19		0.64	1.109	1.186	0.945	0.943	1.799	1.182
34	47	50	59	47	47	9		0.78	1.499	0.926	1.244	1.472	1.319	1.053
47	53	35	47	48	26	6		0.858	1.063	1.195	1.008	1.167	1.449	0.946
58	34	42	31	47	33	35		0.944	1.112	1.242	1.434	1.645	1.063	1.621
52	33	51	45	35	39	34		1.128	1.222	1.213	1.266	1.113	1.794	1.31
22	78	56	46	35	35	18		1.187	1.394	1.365	0.935	0.949	1.412	0.915
24	33	39	39	42	37	29		0.829	1.489	1.389	0.935	1.698	1.222	1.948
47	39	30	44	32	33	37		0.879	0.844	1.086	0.95	2.274	1.477	1.726
41	37	39	32	35	36	41		0.997	0.868	1.097	1.013	1.932	1.354	0.974
39	43	47	56	53	52	33		1.02	0.883	1.133	1.488	1.458	1.278	1.56
29	36	46	38	53	21	35		1.096	1.269	1.333	1.173	1.466	1.049	1.592
29	40	48	31	34	46	48		1.045	1.198	0.978	1.035	1.049	1.643	1.486
47	36	33		40	51	42		0.885	1.441	1.077		1.897	1.478	1.276
28	46	45		32	42	40		1.249	1.382	1.176		1.775	1.818	1.282
49	29	57		36	27	30		0.947	1.039	1.16		1.066	1.925	2.712
	Supp Info Fig 1k: ddPCR mtCo3 clone 33
	NT	veh	1	3	6	10	15
exp1	274.457	276.807	1191	759.397	930.58	1710.01	3061.26
exp2	945.513	1009.62	1274.04	2884.62	2107.37	2315.71	7756.41
exp3	1610.58	1570.51	1939.1	2459.94	3725.96	3750	6546.47
	Supp Info Fig 1l: ddPCR mtND1 clone 33
	NT	veh	1	3	6	10	15
exp1	917.832	424.315	1278.41	914.19	1411.35	2030.52	3055.8
exp2	1121.79	1282.05	1290.06	2508.01	1995.19	1979.17	5657.05
exp3	1802.88	1650.64	2403.85	3365.38	3974.36	3605.77	6017.63
	Supp Info Fig 1m: ddPCR mtD-loop clone 33
	NT	veh	1	3	6	10	15
exp1	537.005	549.971	1201.92	921.474	1500.58	2148.89	3494.68
exp2	2491.99	2267.63	2267.63	5568.91	8285.26	7980.77	10809.3
exp3	5048.08	5216.35	6594.55	6290.06	10769.2	12235.6	9070.51
[truncated: 26 more columns]
