# Supplementary material for: Fumarate induces vesicular release of mtDNA to drive innate immunity
Source: Nature. 2023 Mar 8;615(7952):499–506. doi: 10.1038/s41586-023-05770-w (PMC10017517; doi:10.1038/s41586-023-05770-w)
Supplement: Supplementary file 9 — Source data for Supplementary Figs. 1–10. [file 41586_2023_5770_MOESM9_ESM.zip › 2022-01-00838C-s9/Source Data_Sup Info Fig 3.xlsx]

## Sheet: Supp Information Fig 3
Supplementary Information Figure 3
	Supplementary Information Figure 3a: Sdhb mRNA expression in Sdhb-/- clones 5 and 7
	Sdh fl/fl			Sdh -/- CL5			Sdh -/- CL7
Sdhb	1	1	1	0.0875153	0.0783284	0.0971043	0.060984	0.0658157	0.0862444
	Supplementary Information Fig 3e: morphology
	SDH+/+			SDH-/-cl.5			SDH-/-cl.7
Fragmented	26.8	22.5	31.8	19.4	24.8	34.1	26.3	24.2	33.76
Intermediate	69.3	69.4	57.2	70.7	67.7	54.27	66.4	66.8	58
Swollen	0	0	0.6	0.5	1.2	1.3	2.1	2.8	1.88
Swollen-Elongated	0	0	0	0	0	0	0	0	0
Elongated	3.9	8.1	10.9	9.4	6.3	10.33	5.2	6.2	6.36
	Supplementary Information Figure 3f: number of DNA foci
	SDH+/+	SDH-/-cl.5	SDH-/-cl.7
exp1	0	1	0
	0	2	1
	2	0	1
	1	2	0
	2	0	0
	0	0	0
	3	1	1
	1	0	4
	1	2	0
	0	0	1
	0	0	2
	0	0	1
	1	3	1
	0	0	1
	2	0	0
	0	0	0
	0	0	0
	0	1	0
	0	0	0
	0	1	3
	0	2	1
	1	4	2
	0	1	1
	0	0	0
	2	0	0
	0	0	0
	3	0	0
	0	2	3
	0	0	1
	1	0	1
	0	0	1
	0	1	0
	0	0	2
	0	0	3
	1	2	1
	0	1	1
	0	2	1
	0	0	1
	0	0	0
	1	2	0
	0	1	2
	1	0	0
	0	0	2
	0	0	0
	1	1	1
	1	0	1
	1	0	2
	0	0	0
	0	0	0
exp2	0	0	0
	0	2	0
	0	0	1
	1	0	0
	0	1	2
	0	0	0
	2	0	1
	0	1	1
	0	0	1
	0	0	0
	0	2	2
	0	1	1
	0	1	0
	0	0	0
	1	2	1
	1	0	1
	0	0	1
	0	0	1
	0	0	1
	0	4	5
	2	0	1
	1	0	0
	0	0	0
	0	1	1
	2	3	1
	0	2	1
	0	0	1
	0	2	1
	0	4	0
	0	2	1
	0	0	0
	0	1	0
	0	0	2
	2	1	1
	0	3	2
	0	2	1
	0	0	1
	0	2	1
	0	0	0
	0	0	1
	0	0	3
	1	2	1
	0	0	0
	0	5	0
	0	0	0
	0	0	1
	1	1	0
	1	2	0
	4	1	1
	2	1	0
	1	0	2
	0	0	1
	3	0	1
	0	0	0
	1	0	0
	0	0	1
	1	0	1
	0	2	0
	1	0	0
	0	0	0
	1	1	0
	0	0	0
exp3	0	1	1
	0	1	2
	0	2	0
	2	4	1
	0	0	1
	3	0	0
	1	1	0
	0	0	3
	2	1	0
	0	0	1
	1	0	0
	0	1	0
	4	0	1
	1	2	0
	1	0	0
	0	0	1
	0	1	0
	0	0	0
	1	0	2
	1	0	0
	0	2	1
	0	1	0
	1	0	1
	0	0	0
	2	0	0
	0	1	0
	1	0	2
	0	1	0
	0	0	0
	3	0	0
	1	1	1
	1	0	0
	0	0	0
	0	2	0
	0	0	0
	0	0	1
	2	0	0
	1	1	0
	0	0	0
	1	2	0
	0	0	2
	1	1	2
	0	0	0
	1	0	3
	2	0	1
	0	2	2
	1	0	1
	0	1	0
	1	0	0
	0	0	0
	0		0
	1		0
total cell	163	161	163
analyzed
	Supplementary Information Figure 3g: percentage of cell releasing DNA foci
	SDH+/+	SDH-/-cl.5	SDH-/-cl.7
	2.5	3.8	4.8
	5.5	6.6	5.5
	4.1	4.2	3.2
	Supplementary Information Figure 3h: ddPCR mtCo3
	Sdhb+/+	Sdhb-/-cl.5	Sdhb-/-cl.7
	2010.58	1225.68	2494.52
	3385.42	2616.87	1498.98
	5875	2964.29	2511.9
	2388.89	1441.67	966.667
	Supplementary Information Fig 3i: ddPCR mtND1
	Sdhb+/+	Sdhb-/-cl.5	Sdhb-/-cl.7
	1829.81	806.452	1483
	3575.97	2292.94	1651.42
	5827.38	2500	2505.95
	2436.11	1488.89	1044.44
	Supplementary Information Fig 3j: ddPCR mtD-loop
	Sdhb+/+	Sdhb-/-cl.5	Sdhb-/-cl.7
	2277.34	1097.67	1855.81
	5494.16	3976.12	2375.51
	7238.1	4476.19	4125
	3994.44	2758.33	1725
	Supplementary Information Figure 3k: ISG mRNA expression in Sdhb-/- clones 5 and 7
	Sdh fl/fl			Sdh -/- CL5			Sdh -/- CL7
Ifnb1	1	1	1	0.0928809	0.17027	0.137273	0.138414	0.256192	0.260357
Ifi202b	1	1	1	3.08588	2.91942	3.17263	1.95149	2.4361	2.55722
Ifitm10	1	1	1	4.15739	3.15072	3.37685	3.49326	2.99919	3.30483
Areg	1	1	1	0.0772501	0.130822	0.142169	0.0850571	0.0983845	0.109164
Ccl20	1	1	1	0.452403	0.495061	0.471614	0.831954	0.787076	1.01718
	Hmox1 and Tfam mRNA expression in Sdhb-/- clones 5 and 7
	Sdh fl/fl			Sdh -/- CL5			Sdh -/- CL7
Hmox1	1	1	1	1.27075	1.66518	1.25325	1.17656	1.4996	1.16036
Tfam	1	1	1	1.80961	0.983284	1.89958	1.52053	0.749799	1.46874
