# Supplementary material for: Fumarate induces vesicular release of mtDNA to drive innate immunity
Source: Nature. 2023 Mar 8;615(7952):499–506. doi: 10.1038/s41586-023-05770-w (PMC10017517; doi:10.1038/s41586-023-05770-w)
Supplement: Supplementary file 9 — Source data for Supplementary Figs. 1–10. [file 41586_2023_5770_MOESM9_ESM.zip › 2022-01-00838C-s9/Source Data_Sup Info Fig 4.xlsx]

## Sheet: Supp Information Fig 4
Supplementary Information Figure 4
	Supp Info Figure 4b: NDI1 expression
	Fh1fl/fl			Fh1-/- cl1			Fh1-/- cl1 + NDI1
NDI1	1	1	1	20.255	3.76188	14.1385	6.39668e+06	5.30878e+06	3.98936e+06
	Supp Info Figure 4c: NDI1 respiration
all states respiration
	CTL					KO					Ndi1
Basal	110.53	101.3	56.88	97.77	82.6869	21.2453	11.8798	19.0518	23.5509	25.4095		35.4625	40.4363	27.0501	35.081
Oligo	38.9	52.8	29.48	58.39	45.0176	20.8065	15.3271	16.5218	18.6722	19.9528		38.561	32.4377	26.6143	28.6303
0.5 µM	168.18	127.94	77.79	122.52	103.916	24.7739	18.2103	25.06	31.902	32.0689		39.9306	36.5663	33.3751	37.4317
1.0 µM	255.53	191.4	108.27	157.04	161.295	21.4115	15.6269	23.6287	28.291	27.8869		36.866	33.5076	30.0326	32.5481
1.5 µM	266.63	220.42	117.85	196.75	175.321	21.411	15.0526	23.5282	27.6466	26.5285		33.6409	33.2941	29.2122	31.0748
Rot	11.24	15.54	12.18	12.92	15.0696	10.017	7.069	8.6146	10.1444	10.339		10.4494	10.4109	10.4499	11.5707
	ATP-dependent respiration
	CTL	KO	Ndi1
	64.8059	2.0654
	47.8776	0*	0*
	48.1716	13.2796	19.7807
	40.2782	20.7156	1.61108
	45.5566	21.475	18.388
	Spare Capacity
	CTL	KO	Ndi1
	141.229	16.6667
	117.591	53.2879	12.5995
	107.191	31.5361	0*
	101.238	35.4598	23.3825
	112.03	26.2083	6.70078
	Rotenone-sensitive activity
	CTL	KO	Ndi1
	71.1054	51.9231
	70.5682	53.8791	72.9016
	58.6839	47.8592	67.9049
	77.8729	45.6711	60.7358
	66.5251	48.1827	59.5858
	Supp Info Figure 4d: number of cytosolic DNA foci in NDI1
control	cl1 pwiEGFP	cl1pwiEGFP:NDi1		control	cl1 pwiEGFP	cl1pwiEGFP:NDi1		control	cl1 pwiEGFP	cl1pwiEGFP:NDi1
2	10	1		0	8	9		1	2	3
0	0	5		0	2	9		0	3	9
0	4	7		0	4	10		0	7	8
0	6	4		0	0	6		0	7	9
1	1	6		0	4	7		0	5	1
1	0	0		3	3	9		0	6	5
0	5	5		0	2	13		0	5	8
1	8	6		3	1	3		2	0	6
2	13	6		4	15	10		0	8	2
0	10	13		1	7	8		0	3	6
0	5	4		1	2	13		2	4	2
0	1	4		0	5	6		4	6	11
0	2	3		1	5	14		3	4	2
0	0	4		2	0	9		6	3	9
0	8	2		0	10	10		0	3	1
0	12	2		0	12	18		2	6	6
1	3	9		0	9	21		0	10	7
3	2	0		0	14	5		0	3	9
0	3	0		1	10	5		0	5	6
3	5	2		0	16	0		4	2	2
1	3	11		0	13	3		0	8	0
0	1	2		0	8	2		0	4	0
0	7	2		3	17	1		1	5	3
2	6	4		0	3	6		0	3	5
1	6	5		0	6	7		0	3	4
2	2	9		0	4	5		3	0	9
0	6	14		0	7	3		2	5	4
1	7	13		0	9	5		3	4	7
0	13	7		0	2	8		3	6	2
0	6	3		0	9	1		2	2	7
0	8	2		0	12	8		1	2	0
0	8	14		0	3	1		0	4	9
0	7	3		2	5	6		1	0	3
3	3	2		1	7	5		1	3	5
3	0	7		0	12	5		0	0	11
6	19	7		4	6	4		0	3	14
3	5	2		2	11	7		0	0	8
1	6	1		1	4	3		0	4	4
2	2	7		2	5	6		0	7	7
0	7	7		5	4	2		0	6	2
0	19	13		3	6	0		1	5	9
0	11	11		0	3	0		0	2	3
4	10	0		0	1	4		0	7	9
0	4	12		0	0	7		0	3	9
2	4	4		0	1	1		0	4	5
3	3	1		0	4	0		0	2	7
0	0	1		0	1	1		0	5	2
0	6	0		0	5	4		0	2	8
0	3	3		1	11	4		0	1	4
0	1	5		1	2	7		0	6	3
0	6	8		1	6	5		0	6	6
0	7	6		0	5	0		0	2	3
0	0	0		0	9	1		0	1	8
0	0	2		0	11	5		2	1	0
0	4	1		2		5		1	4	13
2		11		1		3		0	0	2
0						2		0
0						6		0
0						14		0
						8		0
0.847458	5.41818	5.05357		0.803571	6.31481	5.83333		0.75	3.78571	5.48214
59	55	56		56	54	59		59	56	56
total cell number analyzed
174	165	171
	Supp Info Figure 4e: uncropped blot
	Supp Info Figure 4f: ISGs expression
	Fh1fl/fl			Fh1-/- cl1			Fh1-/- cl1 + NDI1
Ifi202b	1	1	1	8.85073	17.5605	16.5272	9.71396	18.7395	11.2764
Ifitm10	1	1	1	10.497	26.921	25.6644	7.8804	27.2598	21.1888
Ccl20	1	1	1	13.9793	8.37373	3.32439	8.30414	8.15801	7.35062
Areg	1	1	1	16.2506	14.7067	10.9813	12.4343	9.25318	9.01799
Hmox1	1	1	1	10.8544	23.4541	17.8959	8.74763	29.6242	27.6216
Tfam	1	1	1	2.90203	3.40808	3.49175	2.85796	3.48979	1.51366
NDI1	1	1	1	20.255	3.76188	14.1385	6.39668e+06	5.30878e+06	3.98936e+06
