# Supplementary material for: Fumarate induces vesicular release of mtDNA to drive innate immunity
Source: Nature. 2023 Mar 8;615(7952):499–506. doi: 10.1038/s41586-023-05770-w (PMC10017517; doi:10.1038/s41586-023-05770-w)
Supplement: Supplementary file 9 — Source data for Supplementary Figs. 1–10. [file 41586_2023_5770_MOESM9_ESM.zip › 2022-01-00838C-s9/Source Data_Sup Info Fig 5.xlsx]

## Sheet: Supp Information Fig 6
Supplementary Information Figure 6
	Supp Info Fig 6a: siRNA target validation
	4OHT + scr siRNA			4OHT + cGas siRNA			4OHT + Sting siRNA			4OHT + cGas/Sting siRNA			4OHT + Rig-I siRNA			4OHT + Mda5 siRNA			4OHT + Rig-I/Mda5 siRNA			4OHT + Mavs siRNA
cGas	0.752556	0.650613		0.322319	0.502279		0.774719	0.960426		0.303492	0.456831		0.641271	0.577945		0.988233	1.03736		0.74191	0.773416		0.760429	0.474634
Sting	0.692493	0.707044		0.892894	0.862479		0.174554	0.197749		0.169544	0.305603		0.590089	1.2218		0.473988	0.504499		0.531933	0.520986		0.64389	0.652878
Rig-I	1.56903	1.32857		0.905358	0.874518		0.707963	0.74833		1.21397	1.16452		0.149582	0.152725		0.656525	0.604127		0.142528	0.138631		1.2099	1.185
Mda5	1.42938	0.653106		1.72907	0.655197		0.854697	0.803007		2.69498	0.966122		0.562043	0.581864		0.15299	0.207547		0.354953	0.302646		1.98028	1.22748
Mavs	1.19366	1.59703		1.01396	1.06437		0.995494	1.06694		0.895197	0.864703		0.857824	0.875848		0.921153	0.92756		0.724824	0.78225		0.21699	0.220019
	Supp Info Fig 6b: ISG mRNA expression PRR screen
	DMSO_scr siRNA					DMSO_cGas siRNA					DMSO_Sting siRNA					DMSO_Rig1 siRNA					DMSO_cGas Rig1 siRNA					DMSO_cGas Sting Rig1 siRNA					MMF_scr siRNA					MMF_cGas siRNA					MMF_Sting siRNA					MMF_Rig1 siRNA
Ifnb1	1	1	1	1	1	1.27565	0.696376	1.01865	1.92811	0.6178	0.965612	0.856993	1.20543	0.950226	0.81853	1.88318	0.681526	1.15263	2.22736	1.21561	1.43519	0.865037	1.3166	1.63157	1.04139	3.14626	0.804611	1.33587	1.46947	1.24087	5.89878	4.42246	2.96317	6.92089	1.83797	7.08436	1.58057	2.68668	2.29446	2.26378	5.94233	1.77375	1.95912	4.27876	2.05977	5.18832	1.38964	1.25632	1.8196
cGas	1	1	1	1	1	1.83513	0.430953	0.438129	0.470945	0.410441	1.34626	0.757578	0.895778	0.659815	0.608083	1.40747	1.04267	1.10058	0.727667	0.62665	1.46698	0.373345	0.549129	0.330858	0.354101	1.7387	0.485103	0.56332	0.430951	0.403854	3.01959	9.59109	3.10669	2.1858	1.85459	1.66626	0.217411	0.324941	0.276785	0.294577	2.04721	3.08267	1.93352	2.90616	2.4737	2.28579	3.1588	2.59183	3.14858
Sting	1	1	1	1	1	0.934824	0.875704	1.01349	1.36564	1.50181	0.75235	0.599932	0.601428	1.08062	1.20884	0.649826	1.39647	1.39527	1.67743	2.08053	0.766691	1.27452	1.62665	1.44104	1.97495	0.702812	1.11254	1.17795	1.22084	1.14293	0.590296	1.39834	0.531689	0.797552	0.931241	0.432437	0.45605	0.568802	0.729329	0.847844	0.103188	0.019728	0.0290842	1.05822	0.944218	0.476479	0.520888	0.411644	0.0344209
Rig-I	1	1	1	1	1	1.162	0.898766	1.08657	0.896918	1.03268	0.825006	1.25264	1.32062	1.14123	1.34816	0.7333	0.242978	0.215233	0.377947	0.404094	0.875433	0.203689	0.28818	0.280185	0.231401	0.848169	0.205277	0.208935	0.459695	0.448481	0.884761	2.55891	0.765962	1.50819	1.66612	0.836248	0.964814	0.905219	0.790796	0.890599	0.785649	0.880586	0.671774	0.0535079	0.0319753	0.0784425	0.0360575	0.0479557	1.37868
[truncated: 11 more columns]
