# Supplementary material for: Fumarate induces vesicular release of mtDNA to drive innate immunity
Source: Nature. 2023 Mar 8;615(7952):499–506. doi: 10.1038/s41586-023-05770-w (PMC10017517; doi:10.1038/s41586-023-05770-w)
Supplement: Supplementary file 9 — Source data for Supplementary Figs. 1–10. [file 41586_2023_5770_MOESM9_ESM.zip › 2022-01-00838C-s9/Source Data_Sup Info Fig 8.xlsx]

## Sheet: Supp Information Fig 8
Supplementary Information Figure 8
	Supp Info Fig 8a: uncropped blot
	Supp Info Fig 8b, c: Tfam expression
clone 29	Tfam
NT	1	1	1	1	1
1	0.918041	1.09496	1.59217	0.814858	0.896165
3	0.807261	0.965957	2.29206	1.32872	2.57936
6	0.892107	1.24874	0.229394	1.12503	1.04891
10	1.12906	1.85733	3.95532	1.04752	1.00215
15	1.21334	2.88808	1.19279	1.5904	1.1008
1	0.984588	1.25566	1.01023	1.58167	1.83009
3	1.00081	0.457647	1.18319	1.56773	1.75097
6	1.06635	0.409516	4.40026	2.22646	4.37422
10	1.02097	0.863509	2.17784	1.8597	3.64231
15	0.995456	3.27886	1.55183	2.38775	1.77651
clone 33	Tfam
NT	1	1	1	1
1	1.44807	1.43865	1.44807	1.26731
3	1.37363	1.27455	1.37363	1.35322
6	1.46878	1.04144	1.46878	2.37714
10	1.73045	1.20253	1.73045	1.55743
15	1.35672	1.77924	1.35672	0.889344
1	1.01391	0.933936	1.01391	1.91654
3	1.56745	1.12454	1.56745	0.667414
6	1.64151	1.01346	1.64151	1.28661
10	1.49126	0.923901	1.49126	1.07204
15	1.40665	0.952992	1.40665	1.23602
