# Supplementary material for: Fumarate induces vesicular release of mtDNA to drive innate immunity
Source: Nature. 2023 Mar 8;615(7952):499–506. doi: 10.1038/s41586-023-05770-w (PMC10017517; doi:10.1038/s41586-023-05770-w)
Supplement: Supplementary file 9 — Source data for Supplementary Figs. 1–10. [file 41586_2023_5770_MOESM9_ESM.zip › 2022-01-00838C-s9/Source Data_Sup Info Fig 9.xlsx]

## Sheet: Supp Information Fig 9
Supplementary Information Figure 9
	Supp Info Fig 9b: MDV circularity
0.51
0.381
0.438
0.276
0.768
0.673
0.875
0.526
0.745
0.941
0.883
0.419
0.273
0.606
0.902
0.279
0.518
0.508
0.512
0.866
0.911
0.307
0.507
0.298
0.775
0.244
0.542
0.583
0.563
0.327
0.528
0.774
0.349
0.907
0.337
0.427
0.451
0.834
0.939
0.743
0.921
0.632
0.92
0.472
0.191
0.802
0.509
0.868
0.877
0.777
0.682
0.453
0.415
0.843
0.941
0.975
0.967
0.806
0.784
0.512
0.378
0.362
0.273
0.875
0.719
0.508
0.704
0.37
0.758
0.836
0.809
0.675
0.732
0.74
0.448
0.399
0.609
0.504
0.834
0.402
0.78
0.543
0.291
0.791
0.676
0.75
0.859
0.565
0.677
0.712
0.431
0.42
0.29
0.704
0.591
0.723
0.427
0.644
0.271
0.944
0.816
0.404
0.433
0.47
0.6
0.845
0.286
0.391
0.942
1
0.868
0.376
0.811
0.792
0.889
0.732
0.368
0.775
0.566
0.492
0.426
0.445
0.587
0.605
0.302
0.6
0.673
0.346
0.358
0.47
0.677
0.68
0.783
0.794
0.599
0.631
0.838
0.753
0.796
0.857
0.313
0.554
0.263
0.527
0.96
0.897
0.838
0.997
0.721
0.732
0.52
0.747
0.681
0.435
0.929
0.722
0.231
0.407
0.46
0.822
0.667
0.769
0.33
0.668
0.24
0.188
0.782
0.789
0.771
0.942
0.623
0.941
0.646
0.919
0.82
0.853
0.647
1
0.868
0.878
0.51
0.371
0.79
0.699
0.806
0.51
1
0.88
0.543
0.881
0.363
1
0.979
0.593
0.497
0.773
0.68
0.864
0.868
0.67
0.686
0.241
0.652
0.503
0.405
0.726
0.429
0.91
0.469
0.574
0.68
0.273
0.469
0.569
0.642
0.787
0.268
0.862
0.381
0.732
0.476
0.861
0.587
0.56
0.911
0.87
0.376
0.754
0.325
0.683
0.843
0.524
0.93
0.907
0.463
0.906
0.696
0.917
0.475
0.704
0.896
0.848
0.765
0.858
0.892
0.692
0.807
0.692
0.838
0.706
0.562
0.954
0.509
0.945
0.7
0.794
0.855
0.847
0.55
0.785
0.782
0.532
0.507
0.677
0.923
0.753
0.624
0.318
0.74
0.343
0.385
0.912
0.613
0.779
0.515
0.629
0.741
0.889
0.306
0.399
0.424
0.49
0.637
0.594
0.848
0.776
0.938
0.808
0.625
0.882
0.859
0.577
0.925
1
1
0.851
0.985
0.837
0.717
0.96
1
0.9
1
0.776
0.918
0.77
0.98
0.668
0.829
1
0.969
0.731
0.68
1
0.695
1
0.918
1
0.681
0.966
0.554
0.638
0.909
0.779
0.776
1
0.651
1
0.838
0.493
0.357
0.628
0.829
0.521
0.732
0.856
0.92
0.803
0.769
0.881
0.422
0.285
0.618
0.539
0.663
0.789
0.911
0.828
1
0.948
0.819
0.536
0.407
0.496
0.542
0.468
0.605
0.673
0.793
0.67
0.69
0.629
0.803
0.728
0.73
0.233
0.293
0.302
0.629
0.301
0.639
0.672
0.249
0.621
0.615
0.676
0.633
0.828
0.439
0.494
0.422
0.371
0.379
0.474
0.61
0.149
0.175
0.238
0.331
0.302
0.8
0.863
0.526
0.751
0.636
0.883
0.914
0.81
0.943
0.756
0.71
