# Supplementary material for: Fumarate induces vesicular release of mtDNA to drive innate immunity
Source: Nature. 2023 Mar 8;615(7952):499–506. doi: 10.1038/s41586-023-05770-w (PMC10017517; doi:10.1038/s41586-023-05770-w)
Supplement: Supplementary file 10 — Source Data Fig. 1 [file 41586_2023_5770_MOESM10_ESM.xlsx]

## Sheet: Figure 1
Figure 1
	Figure 1b: Fh1 mRNA expression in Fh1+/+ or Fh1-/- mouse kidneys
	Fh1+/+									Fh1-/-
day 5	1	0.978426	1.01312	0.960699	0.873715	1.05064	0.949156	0.988265	0.964552	0.146541	0.131994	0.0982739	0.194715	0.160899	0.145351	0.271642	0.212759
day 10	1	1.36516	1.59914	2.24754	1.59478	1.60677	1.16922			0.0533015	0.288328	0.119363	0.197408	0.200635	0.288497	0.129294	0.0790316
	Figure 1c: metabolites measurement in Fh1+/+ or Fh1-/- mouse kidneys
Fumarate
	Fh1+/+									Fh1-/-
day 5	0.0704777	0.0377378	0.0256779	0.0394454	0.0675156	0.0602504	0.0431723	0.0294412	0.0310152	0.0347908	0.0633021	0.0491965	0.0438663	0.0340638	0.0346866	0.0353732	0.0533219
day 10	0.0537666	0.0412385	0.0382366	0.0139127	0.0150836	0.0411912	0.0408345			0.0792488	0.0249413	0.0635477	0.0472744	0.0560147	0.0428169	0.074403	0.0686737
S-2-succinylcysteine
	Fh1+/+									Fh1-/-
day 5	0	0	0	0	0	0.000105128	0	0	5.46e-05	0.000229977	0.000400851	0.000196658	0.000154326	0.000190974	0.000117075	0.000150123	0.00011762
day 10	0	0	0	7.21e-05		0	0				0.000428703	0.000402894	0.000247277	0.000289256	0.000561535	0.000690881	9.44e-05
Argininosuccinate
	Fh1+/+									Fh1-/-
day 5	0.00126426	0.000782781	0.000764539	0.000895833	0.00182759	0.000462372	4.21e-05	6.9e-05	0.000719912	0.00162105	0.000782596	0.000317813	0.000332558	0.000271036	0.00042478	0.00101275	0.00124919
day 10	0.0001615	0.00027043	0.00049471	0	0.00217186	0.00029269	0			0.00223384	0.00124919	0.00073487	0.0011406	0.00115864	0.00224681	0.00207975	0.00030212
	Figure 1g: ISGs mRNA expression in Fh1+/+ or Fh1-/- mouse kidneys
Ifi202b
	Fh1+/+									Fh1-/-
day 5	1	2.98252	2.10459	0.815338	0.511861	0.502839	0.453103	0.391937	0.435401	10.2149	9.90708	15.6836	16.5329	16.8799	11.0675	13.5249	6.94726
day 10	1	24.8113	12.3925	2.40752	1.64494	2.6426	2.49794			34.2351	42.2211	33.4394	25.9398	21.8332	33.6986	11.1733	44.2542
Il6
	Fh1+/+									Fh1-/-
day 5	1	0.929338	2.38066	2.40925	1.90172	2.55579	2.77725	2.19252	1.65413	1.67084	1.89964	31.6132	1.66282	1.61688	1.91703	18.7387	3.23799
day 10	7.36982	2.14789	3.29347	5.78403	17.1117	4.06252	4.99407				4.29936	50.5897	30.4213	40.3711	6.30018	69.5072	167.596
Ccl2
	Fh1+/+									Fh1-/-
day 5	1	0.0179478	1.34956	0.091651	0.212304	0.191884	1.0817	1.21866	0.145186	0.188985	0.0451412	0.864224	0.0707846	0.603265	0.00452551	1.05318	1.19008
day 10	1	1.93206	14.4923	0.893665	2.4114	14.8429	3.88648			29.794	4.20006	1.22408	22.4989	39.6766	36.7153	33.8552	41.6088
Cxcl1
	Fh1+/+									Fh1-/-
day 5	1	0.407195	2.15211	3.08527	0.983731	0.771491		0.62608	1.29805	2.82302	2.30619	5.02803	1.53603		1.27764	1.71787
day 10	1	0.709355	0.991261	2.50657	2.18541	0.352503	0.772377	0.819064		8.53852	3.0001	3.52879	7.71545	3.27451	1.94249	3.78634	11.4672
Ccl20
	Fh1+/+									Fh1-/-
day 5	1	0.00753135	1.08674	0.0710624	0.175773	0.15207	0.896437	0.94574	0.119395	0.183027	0.0380293	0.699898	0.0603272	0.491835	0.00350889	0.84969	0.931941
day 10	1	2.91806	20.1995	1.71222	3.56876	20.5701	10.0881			75.3587	5.1168	2.58775	37.9968	80.4493	71.5102	62.3568	84.4566
