# Supplementary material for: Fumarate induces vesicular release of mtDNA to drive innate immunity
Source: Nature. 2023 Mar 8;615(7952):499–506. doi: 10.1038/s41586-023-05770-w (PMC10017517; doi:10.1038/s41586-023-05770-w)
Supplement: Supplementary file 11 — Source Data Fig. 2 [file 41586_2023_5770_MOESM11_ESM.xlsx]

## Sheet: Figure 2
Figure 2
	Figure 2a: Fh1 expression - clone 29
	veh					4OHT
d1	1.49151	0.972926	0.860315	1.10163	1.02151	0.33255	0.349615	0.291809	0.348941	0.534756
d3	1.55058	0.851584	0.840858	0.889905	1.114	0.0301359	0.0452935	0.0702683	0.0630764	0.0249255
d6	1.67645	0.92467	0.865651	1.05316	1.41221	0.0138992	0.00509001	0.00776319	0.00728924	0.00244578
d10	2.04248	1.01547	0.908375	1.05609	1.18944	0.00914474	0.00192417	0.00216771	0.00175005	0.00145674
d15	2.66171	1.1465	0.912085	1.0921	1.03328	0.00214434	0.00124371	0.00033925	0.00100009	0.00059965
	Figure 2a: uncropped blot
	Figure 2b: metabolites measurement
Fumarate
	NT					d1					d3					d6					d10					d15
NT	165502059	183354265	181719813	170826007	167270420
veh						152678126	161713532	160725433	168726109	156485314	163508301	186299574	129713588	144614633	163923688	197225332	225258831	249888257	222932914	217428058	175086731	178891754	171175209	159867057	150546766	180826900	169265199	180589191	178423365	181037260
4OHT						220991843	254579465	295109299	304640815	277090317	163229224	167047338	150379381	162186136	163440683	740490964	764676472	739152454	794143889	687457146	1361747616	1302847510	1367231052	1336776154	1302895282	152678126	161713532	160725433	168726109	156485314
S-2-succinylcysteine
	NT					d1					d3					d6					d10					d15
NT	300910	533180	118244	306854	685915
veh						164150	96323.8	794646	883418	366145	799055	858329	422157	646162	657297	299121	581889	450141	822598	646586	247141	458369	469705	143910	314866	259907	83539.6	165010	619352	565956
4OHT						1.39142e+06	813567	1.17591e+06	492380	1.8481e+06	2.08493e+06	3.18829e+06	1.54273e+06	2.07464e+06	1.84057e+06	1.41377e+07	1.30092e+07	1.6942e+07	1.45569e+07	1.91203e+07	4.5767e+07	4.78309e+07	3.98464e+07	4.06225e+07	4.63539e+07	1.20093e+06	1.08664e+06	594222	474219	468154
Argininosuccinate
	NT					d1					d3					d6					d10					d15
NT	8.71599e+06	1.05825e+07	11706068	1.07433e+07	1.13891e+07
veh						1.14514e+07	1.10482e+07	1.52182e+07	1.10358e+07	1.12305e+07	2.37901e+07	2.09997e+07	2.36955e+07	2.18721e+07	2.08283e+07	1.56998e+07	1.76297e+07	2.01468e+07	1.81495e+07	1.71888e+07	1.03166e+07	1.07753e+07	8.74761e+06	9.09337e+06	7.9183e+06	7.20217e+06	7.87643e+06	8.56245e+06	9.36452e+06	8.45041e+06
4OHT						2.36456e+07	2.35612e+07	2.83978e+07	3.00339e+07	2.59062e+07	3.24118e+07	3.35902e+07	3.03494e+07	3.28105e+07	3.35473e+07	4.86318e+08	4.72633e+08	4.88462e+08	5.27342e+08	4.408e+08	7.06371e+08	7.65081e+08	7.6605e+08	7.34251e+08	7.86549e+08	2.37901e+07	2.09997e+07	2.36955e+07	2.18721e+07	2.08283e+07
	Figure 2c: uncropped blot
	Figure 2e: %number of cell releasing clone 29
	NT	veh	d1	d3	d6	d10	d15
exp1	3.63636	14.2857	10	20	50.9091	66.6667	63.8298
exp2	10	5.55556	1.96078	21.1538	51.0204	72	79.5918
exp3	3.33333	4.08163	3.38983	4.16667	48.2759	75.8621	94.1176
	Figure 2f: number of DNA foci/cell clone 29
	NT	veh	d1	d3	d6	d10	d15
exp1	0	0	3	6	5	4	2
	0	3	1	0	5	17	5
	0	2	5	0	4	11	38
	1	1	2	3	6	3	4
	0	0	1	1	2	1	2
	0	1	0	0	2	3	13
	1	1	0	0	14	5	10
	2	2	1	0	5	2	0
	0	0	0	1	3	6	2
	0	3	5	1	5	0	2
	0	0	0	3	2	0	4
	2	0	0	3	1	2	2
	1	2	0	3	0	26	1
	1	0	0	3	0	9	2
	0	1	0	3	0	5	4
	0	0	1	2	6	9	2
	0	0	0	0	10	5	4
	0	0	0	0	4	36	3
	0	0	0	2	0	17	5
	0	1	0	3	2	14	3
	1	0	1	0	5	20	7
	1	0	0	1	7	30	15
	0	5	0	1	37	28	6
	0	1	0	1	11	16	8
	0	0	1	2	1	3	9
	0	1	1	0	1	2	6
	0	2	0	0	7	2	6
	0	0	0	0	10	1	9
	0	1	0	0	4	3	0
	0	1	1	0	0	23	1
	1	0	0	2	8	4	1
	2	0	0	2	2	6	3
	0	0	0	0	1	3	4
	0	2	1	1	1	0	2
	1	3	1	0	0	0	4
	0	0	1	1	0	2	4
	1	0	0	0	0	2	6
	2	0	0	0	1	6	2
	1	1	0	3	1	3	7
	0	1	0	0	4	7	3
	0	0	0	1	2	3	2
	0	0	1	0	1	1	2
	0	2	0	0	3	1	3
	1	2	3	10	1	3	5
	0	2	2	9	2	6	12
	1	0	0	13	15	1	2
	8	1	4	1	5	0	5
	2	0	0	0	25	5	0
	3	0	0	0	8	1	4
	0	1	0	0	4	1	5
	0	5	0	0	5	2	3
	0	3	0	0	7	1	5
	0	5	0	0	2	3	5
exp2	1	3	0	0	5	1	8
	0	2	0	1	1	3	3
	0	0	0	0	2	8	4
	0	0	0	1	4	4	6
	0	1	0	0	0	2	4
	0	0	0	0	1	9	6
	0	0	1	0	2	8	10
	0	0	0	0	1	1	17
	0	1	0	0	1	8	12
	0	1	0	1	0	3	27
	0	0	0	0	3	5	31
	0	0	0	0	2	3	32
	1	0	1	0	2	1	37
	1	0	0	0	3	1	4
	1	0	0	1	2	1	3
	1	1	0	0	2	2	4
	0	0	0	0	2	3	14
	0	0	0	0	2	3	3
	0	0	0	0	3	2	3
	0	0	0	1	4	1	18
	0	0	0	0	3	4	14
	0	1	0	0	2	1	1
	0	2	0	0	2	2	14
	0	0	0	1	2	10	4
	2	3	0	1	0	6	14
	4	4	0	0	2	27	17
	0	0	0	0	9	10	11
	0	0	0	0	0	27	5
	0	0	0	0	1	8	27
	0	0	0	0	2	7	13
	0	1	0	0	6	12	25
	0	1	0	0	2	6	3
	1	0	0	0	0	12	2
	1	0	0	0	1	18	6
	1	0	0	1	6	13	7
	1	0	0	0	2	2	15
	0	0	2	0	4	1	17
	0	0	1	0	8	8	25
	0	0	0	0	6	6	15
	0	0	3	2	9	15	6
	1	0	2	0	11	13	13
	0	0	1	4	12	4	9
	1	0	0	2	5	7	5
	0	1	0	2	0	9	3
	0	0	0	1	2	5	3
	0	0	0	0	3	34	10
	0	0	3	0	14	22	10
	0	0	0	0	4	18	22
	0	0	0	1	16	13	12
exp3	0	0	0	2	5	13	3
	0	3	1	6	5	16	9
	0	0	0	3	3	5	7
	0	2	0	1	5	4	14
	4	1	0	0	4	4	5
	0	2	2	3	3	7	9
	0	0	0	0	0	2	16
	0	1	0	0	0	3	11
	0	2	1	0	4	13	4
	0	3	0	1	3	0	6
	0	1	0	0	0	7	7
	0	0	0	1	0	3	10
	0	0	0	0	10	5	11
	1	1	0	0	4	5	2
	0	0	0	0	3	15	14
	0	2	0	0	2	6	4
	0	2	0	2	3	7	1
	0	0	0	1	1	7	2
	1	0	0	1	0	2	8
	0	0	0	0	2	13	1
	1	0	0	1	4	7	13
	1	0	0	0	4	6	5
	5	0	0	1	7	8	8
	5	0	0	0	3	1	9
	0	0	1	0	3	8	4
	1	1	2	0	4	19	8
	0	0	0	0	0	1	1
	0	0	1	0	0	9	5
	0	0	0	0	0	9	12
	0	1	0	0	2	7	5
	0	1	0	0	1	0	2
	0	3	2	0	2	6	2
	1	1	0	1	0	7	16
	0	0	0	0	0	11	13
	1	0	1	0	15	0	9
	0	0	0	0	4	1	17
	5	0	1	0	2	4	17
	0	0	0	0	3	27	5
	0	0	0	0	1	2	5
	1	0	1	0	1	12	3
	0	1	0	0	14	0	17
	2	3	2	5	5	10	25
	0	0	0	1	0	7	28
	3	0	0	3	12	5	1
	1	2	0	0	3	4	7
	2	2	0	7	4	3	3
	0	0	0	5	7	8	9
	0	0	1	7	8	0	27
	3	0	1	3	8	4	18
	1	1	1	0	2	7	13
	0	0	0	0	2	7	4
	0	1	0	0	5	1	3
	2	0	0	0	5	0	1
	2	0	0	0	17	2	12
	1	0	0	0	0	8	8
	1		0	2	0		4
	0			3	1		12
	0			0	0		1
	2			6			2
	1			3			9
	1			0
	0			0
	0			5
	0			0
	0			0
	1			0
	1			3
	1			1
	0
	4
	0
total cells	173	157	158	170	160	157	162
analyzed
	Figure 2h: mtDNA (mtCo3) copy number in cytosol
	NT	veh	1	3	6	10	15
exp1	950.393	615.53	803.103	1502.4	1631.7	2733.46	5681.82
exp2	1148.15	1135.8	1425.93	2864.2	3870.37	7833.33	3777.78
exp3	1037.04	1148.15	1598.77	1401.23	2746.91	4203.7	8234.57
	Figure 2i: mtDNA (mtND1) copy number in cytosol
	NT	veh	1	3	6	10	15
exp1	788.534	668.342	830.42	1635.34	1806.53	3199.66	4902.39
exp2	1320.99	1240.74	1425.93	2506.17	3919.75	5339.51	2851.85
exp3	1154.32	1074.07	1450.62	1265.43	2691.36	3419.75	6629.63
	Figure 2j: mtDNA (mtD-loop) copy number in cytosol
	NT	veh	1	3	6	10	15
exp1	1928.32	1103.58	1575.25	2223.56	2447.55	5791.08	9506.12
exp2	3413.58	3345.68	3172.84	3067.9	8209.88	10864.2	17277.8
exp3	3462.96	3358.02	4438.27	5438.27	14691.4	15111.1	6981.48
