# Supplementary material for: Fumarate induces vesicular release of mtDNA to drive innate immunity
Source: Nature. 2023 Mar 8;615(7952):499–506. doi: 10.1038/s41586-023-05770-w (PMC10017517; doi:10.1038/s41586-023-05770-w)
Supplement: Supplementary file 12 — Source Data Fig. 3 [file 41586_2023_5770_MOESM12_ESM.xlsx]

## Sheet: Figure 3
Figure 3
	Figure 3b: percentage of releasing cells
vehicle	200μM MMF	400μM MMF
3.4	29	93.3
14.3	35	70
6.4	23.8	80.4
	Figure 3c: DNA foci number
	vehicle	200μM MMF	400μM MMF
exp1	0	3	19
	0	5	34
	2	4	14
	4	8	23
	0	2	3
	1	2	33
	0	1	33
	1	0	6
	1	0	1
	1	1	4
	2	0	3
	0	2	6
	3	2	9
	2	1	9
	0	1	47
	0	0	5
	1	0	41
	1	0	0
	0	2	18
	0	0	9
	2	2	8
	0	2	10
	0	2	4
	1	4	4
	0	1	7
	1	0	7
	1	1	10
	1	1	16
	0	0	7
	0	2	6
	0	1	13
	0	4	0
	0	2	10
	0	1	16
	0	0	11
	3	2	11
	1	0	5
	1	3	13
	1	6	3
	0	4	4
	1	2	4
	0	2	4
	0	0	8
	1	1	4
	0	3	4
	0	2	1
	1	5	2
	1	1	3
	0	1	6
	0	0	3
	0	1	1
	0	2	0
	0	9	0
	0	1	2
	0	2	3
	0	41	3
	0	5	1
	0	0	2
	1	1	1
exp2	1	8	7
	0	9	4
	0	5	6
	0	3	12
	2	8	7
	0	2	1
	0	6	2
	0	3	18
	0	2	14
	0	3	12
	0	3	9
	1	4	4
	0	3	18
	0	4	2
	0	4	8
	0	4	4
	1	6	4
	0	4	5
	0	6	5
	0	4	3
	2	7	2
	0	1	9
	1	1	4
	0	1	6
	0	8	4
	0	2	2
	0	3	2
	1	3	6
	1	0	7
	6	1	1
	2	1	10
	2	4	0
	1	0	2
	2	1	9
	1	1	14
	7	0	5
	1	1	6
	1	1	9
	7	5	2
	6	2	4
	3	7	2
	2	5	5
	1	45	9
	2	3	5
	2	3	1
	2	9	8
	3	8	3
	5	11	5
	5	2	3
	0	10	2
	2	8	7
	0	5	10
	1	3	3
	0	2	34
	3	9	6
	4	7	50
	0	4	4
	1	13	17
	2	2	1
	0	6	0
	0	7	1
	1	0	2
	3	1	3
	0	2	5
	2	4	3
	2	2	0
	0	0	2
	1	2	3
	1	1	2
	1	0	2
	2	1	7
	2	0	4
exp3	0	0	9
	4	2	4
	2	0	2
	1	0	0
	1	3	4
	1	1	2
	0	0	2
	1	0	7
	4	2	5
	1	0	23
	0	0	16
	1	0	9
	0	0	10
	1	1	1
	0	0	3
	0	2	10
	1	1	4
	1	2	8
	1	0	8
	1	1	5
	0	0	50
	0	1	10
	2	0	5
	3	3	4
	2	0	35
	0	1	4
	6	0	7
	0	5	1
	1	4	2
	2	1	5
	1	1	6
	0	1	8
	0	4	16
	0	4	5
	0	5	17
	2	1	10
	3	2	9
	0	0	8
	0	1	20
	0	2	3
	2	1	8
	0	4	14
	1	0	15
	1	1	16
	0	1	5
	0	5	17
	0	1	10
	0	1	9
	0	1	8
	1	1	20
	1	5	3
	1	3	8
	0	1	14
	0	1	15
	0	8
	0	7
	0	13
	0	2
	0	7
	2	0
	0	0
	0
	0
	1
	0
	0
	1
	0
	4
	2
	0
	1
	4
	1
	0
	0
	0
	0
	0
	0
	1
	1
	1
	1
	0
	2
	0
	1
	5
	1
total cells	221	192	185
analyzed
	Figure 3d: mtDNA (mtCo3) cytosolic copy number
11253.7	13107.6	26167.1
5856.48	14421.7	17944.3
4574.65	10425.6	18322.8
3858.78	5875.72	8809.03
	Figure 3e: uncropped blot
	Figure 3f: ISG mRNA expression MMF treated cells
	DMSO					200μM MMF					400μM MMF
Ifnb1	1	1	1	1	1	1.6535	0.984349	1.09485	0.776535	0.749069	1.74825	1.43078	1.43199	2.56548	1.7803
Ifi202b	1	1	1	1	1	1.2695	1.03382	1.37753	1.23656	1.25526	2.00585	1.95204	1.93856	1.97577	1.80904
Ifitm10	1	1	1	1	1	1.19558	1.20268	1.25513	1.10826	1.63998	3.67347	1.80918	2.00391	1.64192	2.04314
Ccl20	1	1	1	1	1	1.26231	1.18472	0.881201	2.5133	1.15679	6.19573	5.9519	2.06471	4.04843	3.8286
Areg	1	1	1	1	1	2.74959	2.96304	2.37943	1.79946	3.0445	4.76125	9.36548	4.31462	4.5755	3.4128
	Figure 3g: uncropped blot
	Figure 3h: ISG expression H-151
	WT+TAM+veh								HOM+TAM+veh									HOM+TAM+ low H151										HOM+TAM+ high H151
Ifi202b	1	0.147092	0.066715	0.302631	0.0860391	0.185241	0.569454	0.406822	67.0786	205.93	163.691	242.243	160.371	220.711	224.443	98.0462	162.052	215.29	202.45	333.997	205.118	166.608	219.84	88.0389	101.162	167.171	220.966	135.478	197.558	150.235	59.525	147.564	105.08	129.405	216.372	224.711
Ifitm10	1	1.22603	0.777499	0.984742	0.968918	1.33283	1.14561	0.76829	1.11477	1.28564	1.19912	2.20548	1.58032	0.974361	1.34439	2.5813	1.5438	1.19351	1.67054	2.0543	1.40623	1.58805	1.12146	1.11109	1.17546	1.28349	1.43482	1.01531	1.45492	1.56347	1.05793	0.977124	0.956417	0.869464	1.34391	1.02834
Ccl20	1	2.06048	3.9753	2.83975	6.92916	4.68931	4.14703	2.16378	6.24185	20.3709	6.04701	64.0464	19.9388	41.6178	48.6767	75.1961	11.4514	12.1913	5.36277	63.0825	7.29628	24.0056	7.87625	43.5675	23.674	5.36721	3.89269	4.61729	7.75371	16.4455	7.18626	9.55718	7.70904	14.3469	10.8268	22.7356
Ccl2	1	1.13712	2.13157	1.76388	1.88434	1.9918	1.35744	1.32944	1.95485	3.41924	0.9439	2.41683	4.44079	8.17948	6.37255	4.51903	1.02117	2.75644	3.80168	8.71574	6.11281	3.90781	2.57618	3.94768	2.56741	1.35964	0.727513	0.671998	1.24884	1.81679	1.60087	1.58498	0.990145	1.41513	2.23506	2.1292
Areg	1	1.32554	3.36686	2.4821	1.50949	4.18553	6.83019	5.55693	9.16504	2.44894	1.37855	4.87668	2.75614	9.60493	5.66646		74.7888	3.05846	3.3386	3.49082	5.3818	2.04921	4.26215	3.63227	4.04031	1.83365	1.86581	1.96823	3.16178	4.07076	8.68676	9.1253	7.25395	1.79612	1.81086	1.46222
Ifnb1	1	5.81355	18.1608	13.0988	79.4803	47.3879	16.8356	8.32647	104.324	259.296	53.152	12.2701	232.042	578.016	672.023	278.209	48.0857	63.2197	19.3456	916.505	21.3118	310.472	12.9242	619.979	295.582	25.037	12.1336	2.81925	80.3773	185.971	140.791	103.499	83.3343	143.798	160.848	318.201
Fh1	1	0.910828	0.671854	0.539316	0.486643	0.926343	0.731498	0.808439	0.174481	0.145448	0.135822	0.0869278	0.12323	0.157783	0.158812	0.103697	0.0751162	0.070396	0.108644	0.109494	0.124997	0.242376	0.16441	0.0830469	0.128081	0.140663	0.0909282	0.0825591	0.0575159	0.0973979	0.170821	0.0470491	0.0573372	0.167435	0.115538	0.0903749
Tfam	1	0.899847	0.882463	0.580324	0.652926	0.677345	1.03409	1.04892	0.49485	0.663355	0.589766	0.61102	0.631327	0.652229	0.755232	0.637078	0.470873	0.367575	0.468253	0.46369	0.713097	0.688994	0.692843	0.499487	0.522946	0.503968	0.467969	0.387482	0.773989	0.818865	0.69326	0.55999	0.679368	0.882026	0.601846	0.657868
Il6	1	1.62113	3.83308	2.46496	9.31631	6.656	3.25768	1.76877	12.6491	32.5694	5.50387	12.3914	24.706	113.412	97.7976	41.8666	9.08879	6.51692	2.71956	95.1699	7.4363	40.3761	1.90927	71.0523	33.8697	1.88934	1.64757	0.476815	8.73836	16.2993	16.6579	10.2199	10.3891	17.0174	16.9469	29.6539
Nqo1	1	1.17579	0.615129	0.536848	1.03105	1.45955	0.765454	0.6481	1.07679	0.649568	0.658249	0.979914	0.646937	1.29574	0.750222	4.41239	1.06411	0.420114	0.228573	0.274879	0.380544	0.563313	0.33017	0.406146	0.460746	0.402556	0.426185	0.315579	0.742244	0.639335	0.819494	0.275699	0.641487	0.655811	0.460919	0.411529
Hmox1	1	0.90526	0.434899	0.626248	0.352705	1.26321	0.651873	0.533216	1.6408	0.238847	0.201404	0.412449	0.424289	1.65508	0.245612	1.37315	0.463873	0.288447	0.262524	0.430438	0.353438	0.62039	0.53049	0.432892	0.371202	0.247234	0.350556	0.216527	0.487403	0.617743	0.617733	0.952181	1.31351	0.520956	0.25357	0.329751
Cxcl10	1	1.09839	1.06622	0.693963	1.81928	0.736675	1.43272	0.950993	0.381675	1.35573	0.668867	2.28038	0.935208	3.23006	2.1365	1.76617	0.616119	0.304912	0.481358	2.71086	0.373955	0.556835	0.741592	0.336825	0.347912	0.383214	0.347128	0.207229	0.570505	0.539549	0.259716	0.325328	0.347962	0.418839	0.456784	0.761538
Hmgb1	1	0.843307	0.505999	0.723678	0.503865	0.635934	0.662969	0.604101	0.61934	0.553274	0.579053	0.463828	0.536866	0.744082	0.607736	0.614028	0.570971	0.654496	0.769909	0.812888	0.714336	0.817196	0.774001	0.683791	0.648642	0.711058	0.578733	0.695656	0.548568	0.705613	0.602608	0.631374	0.532837	0.502417	0.175799	0.75487
	Figure 3i: uncropped blot
	Figure 3j: ISG expression PRR screen
	DMSO_scr siRNA					DMSO_cGas siRNA					DMSO_Sting siRNA					DMSO_Rig1 siRNA					DMSO_cGas Rig1 siRNA					DMSO_cGas Sting Rig1 siRNA					MMF_scr siRNA					MMF_cGas siRNA					MMF_Sting siRNA					MMF_Rig1 siRNA
Ifi202b	1	1	1	1	1	0.90906	1.05623	0.916613	1.63726	1.50163	1.0004	1.15018	1.23519	1.71254	1.28656	1.10945	0.811767	0.797384	1.00449	0.876435	1.00913	1.24626	0.913908	1.11159	1.16241	1.14764	0.831694	0.69077	1.45468	1.20763	7.7348	6.76466	2.49979	9.13577	3.75231	4.4632	3.67233	3.96831	2.18738	2.31553	4.52572	4.16306	3.20486	1.96269	1.97472	3.74396	2.24478	1.57088	2.33873
Ifnb1	1	1	1	1	1	1.27565	0.696376	1.01865	1.92811	0.6178	0.965612	0.856993	1.20543	0.950226	0.81853	1.88318	0.681526	1.15263	2.22736	1.21561	1.43519	0.865037	1.3166	1.63157	1.04139	3.14626	0.804611	1.33587	1.46947	1.24087	5.89878	4.42246	2.96317	6.92089	1.83797	7.08436	1.58057	2.68668	2.29446	2.26378	5.94233	1.77375	1.95912	4.27876	2.05977	5.18832	1.38964	1.25632	1.8196
Ifitm10	1	1	1	1	1	0.74131	1.22834	1.17649	1.45282	1.32079	0.728534	1.35459	1.20543	1.68571	1.56761	0.962673	0.882571	0.928829	1.23206	1.29856	0.857673	0.789199	1.05298	1.27346	1.33266	1.02407	1.08634	1.06443	1.74085	1.37257	5.83922	7.40452	2.45442	8.83251	3.49901	3.07394	3.1477	2.90881	2.41573	2.75213	2.97409	3.94992	2.42988	2.08511	2.08791	2.78694	2.49073	1.88332	2.28558
Ccl20	1	1	1	1	1	0.646298	0.874042	1.17265	1.78234	1.69125	0.694831	1.02599	1.27563	1.94129	1.9844	1.18707	0.749725	1.54746	1.51484	1.42219	0.835415	0.653988	1.12932	1.46812	1.51967	1.15534	0.748216	1.03196	2.06943	1.65506	14.6621	10.6498	3.93374	24.177	11.1744	6.25944	4.89519	6.4232	7.72154	8.80169	5.361	4.10575	3.7337	7.06222	7.2938	7.06744	3.77606	2.89832	5.13147
Areg	1	1	1	1	1	0.536036	0.877313	2.44537	1.90821	1.76935	0.597973	0.929811	1.60033	1.48039	1.37573	0.658044	0.872847	1.24271	1.43513	1.42195	0.721041	0.769049	0.786992	1.68147	1.52529	0.92853	0.966588	2.70455	2.0247	1.35538	24.6892	13.2027	7.73496	13.4982	6.21997	15.6513	9.94725	26.0104	5.6086	5.41396	14.585	7.99375	23.55	3.52874	3.71052	14.7782	4.66471	7.27771	5.22214
cGas	1	1	1	1	1	1.83513	0.430953	0.438129	0.470945	0.410441	1.34626	0.757578	0.895778	0.659815	0.608083	1.40747	1.04267	1.10058	0.727667	0.62665	1.46698	0.373345	0.549129	0.330858	0.354101	1.7387	0.485103	0.56332	0.430951	0.403854	3.01959	9.59109	3.10669	2.1858	1.85459	1.66626	0.217411	0.324941	0.276785	0.294577	2.04721	3.08267	1.93352	2.90616	2.4737	2.28579	3.1588	2.59183	3.14858
Sting	1	1	1	1	1	0.934824	0.875704	1.01349	1.36564	1.50181	0.75235	0.599932	0.601428	1.08062	1.20884	0.649826	1.39647	1.39527	1.67743	2.08053	0.766691	1.27452	1.62665	1.44104	1.97495	0.702812	1.11254	1.17795	1.22084	1.14293	0.590296	1.39834	0.531689	0.797552	0.931241	0.432437	0.45605	0.568802	0.729329	0.847844	0.103188	0.019728	0.0290842	1.05822	0.944218	0.476479	0.520888	0.411644	0.0344209
Rig-I	1	1	1	1	1	1.162	0.898766	1.08657	0.896918	1.03268	0.825006	1.25264	1.32062	1.14123	1.34816	0.7333	0.242978	0.215233	0.377947	0.404094	0.875433	0.203689	0.28818	0.280185	0.231401	0.848169	0.205277	0.208935	0.459695	0.448481	0.884761	2.55891	0.765962	1.50819	1.66612	0.836248	0.964814	0.905219	0.790796	0.890599	0.785649	0.880586	0.671774	0.0535079	0.0319753	0.0784425	0.0360575	0.0479557	1.37868
[truncated: 11 more columns]
