# Supplementary material for: Fumarate induces vesicular release of mtDNA to drive innate immunity
Source: Nature. 2023 Mar 8;615(7952):499–506. doi: 10.1038/s41586-023-05770-w (PMC10017517; doi:10.1038/s41586-023-05770-w)
Supplement: Supplementary file 13 — Source Data Fig. 4 [file 41586_2023_5770_MOESM13_ESM.xlsx]

## Sheet: Figure 4
Figure 4
	Figure 4d: number of TOM20-PDH+DNA+ vesicles per cell - MMF treatement
	C			2d			4d			6d			8d
	0	0	0	1	1	1	0	0	0	3	0	7	1	1	0
	0	0	1	0	0	1	0	0	2	2	2	7	0	0	1
	0	0	0	2	2	1	0	0	2	0	2	3	0	2	3
	0	0	0	0	0	1	2	1	4	0	4	3	2	2	2
	0	0	0	0	0	1	0	0	0	2	1	0	5	4	1
	0	0	0	0	0	2	6	0	1	1	1	3	0	1	1
	0	0	1	0	0	0	1	0	1	6	4	1	1	1	4
	0	0	0	0	0	0	0	2	0	0	0	1	3	4	0
	0	0	0	0	0	0	2	1	0	1	0	2	0	0	4
	0	0	0	0	0	1	2	0	1	7	5	12	6	0	3
	0	0	0	0	0	0	1	0	0	5	2	7	1	5	2
	1	0	1	0	0	0	1	0	1	8	2	1	2	2	0
	0	0	0	1	1	0	0	0	1	8	2	0	2	2	1
	0	0	2	0	0	0	2	0	1	2	0	0	1	2	0
	0	0	0	0	0	1	1	1	1	0	0	3	0	0	5
	0	0	0	0	0	0	1	0	0	5	0	0	0	0	4
	0	0	0	0	0	1	6	2	1	0	1	0	1	0	2
	0	0	0	0	0	0	8	0	0	4	0	5	1	1	1
	0	0	1	0	0	0	1	1	0	1	2	5	0	0	0
	0	0	1	0	0	1	1	1	1	3	0	0	0	2	0
	0	0	0	0	0	1	6	0	1	1	0	0	0	0	2
	1	0	0	0	0	0	1	0	1	8	0	0	0	0	0
	0	0	0	0	0	2	1	0	0	0	2	0	0	0	0
	0	0	0	0	0	0	3	0	0	2	3	3	2	2	0
	0	0	0	1	1	0	4	1	0	0	1	1	0	3	0
	0	0	0	0	0	0	1	0	2	2	1	0	0	1	1
	0	0	1	0	0	0	1	0	0	3	2	2	1	1	3
	0	1	0	1	1	0	0	1	0	6	3	0	0	2	1
	0	0	0	0	0	0	1	1	3	2	0	0	2	3	0
	0	0	0	0	0	0	0	0	0	5	1	2	0	0	1
	0	0	0	0	0	0	0	4	0	9	0	3	3	1	2
	0	0	0	0	0	0	3	0	1	2	2	0	0	0	2
	1	0	1	0	0	3	3	1	0	1	1	0	3	2	0
	0	0	1	0	0	0	2	0	1	2	1	0	0	1	0
	0	1	0	0	0	0	5	1	3	13	0	2	0	1	1
	0	0	0	0	0	0	0	0	1	3	2	2	0	0	0
	0	0	0	2	2	0	1	0	1	6	0	0	0	2	2
	0	0	0	0	0	0	0	2	3	8	3	3	0	0	1
	0	0	0	0	0	0	1	1	0	2	0	0	3	3	0
	0	0	0	0	0	0	2	1	0	4	2	8	0	0	0
	0	1	0	0	0	0	4	0	1	2	1	2	2	2	2
	0	0	0	0	0	0	3	0	1	7	0	1	1	1	0
	0	0	0	0	0	0	1	1	0	6	0	5	0	0	0
	0	0	0	0	0	0	5	0	1	7	2	0	0	0	2
	0	0	0	0	0	0	2	0	1	8	3	0	1	2	2
	0	0	0	0	0	0	2	1	0	3	2	4	3	3	2
	0	0	0	0	0	1	2	0	6	4	3	0	2	2	3
	0	0	0	0	0	1	2	1	0	2	1	0	0	3	0
	0	0	0	0	0	2	2	3	2	2	0	0	1	1	3
	1	0	1	2	2	1	1	0	1	1	0		0	0	0
		0	0	1	1	0		1	1		1		0	0	1
		0	0	0	0	0		0	3		0		0	1	0
		0	0	0	0	0		0	0		0		0	0	0
		0	0	0	0	0		2	0		0		0	0	1
		0	0	0	0	0		0	0		2		2	0	1
		0	0	1	1	0			1		0		1	2	1
		0		0	0	0			2				0	0
		0		0	0	0			0
		0		0	0	0			0
		0		0	0	0			1
									0
									8
total cell	50	60	56	60	60	60	50	55	62	50	56	49	57	57	56
analyzed	166			180			167			155			170
	Figure 4e: average number of events/cell
		PDH vesicles and DNA foci
	DNA foci			PDH+ DNA+ vesicles
C	0.604167	0.947368	1.08333	0.0612245	0.05	0.196429
2d	0.925926	0.864407	1.17647	0.2	0.2	0.366667
4d	4	1.18182	1.18182	1.80488	0.563636	1.01613
6d	6.54545	5.36735	4.25424	3.61364	1.19643	2
8d	4.0566	4.0566	4.03704	0.929825	1.19298	1.21429
	Figure 4f: TFAM positive vesicles
	TFAM posiives vesicles
	exp1			exp2			exp3
	tfam positives	pdh ves		tfam positives	pdh ves		tfam positives	pdh ves
	1	3		0	0		2	2
	0	0		1	1		0	0
	0	1		2	4		0	3
	0	0		0	1		2	2
	0	2		2	2		0	0
	2	3		0	0		1	1
	0	0		0	0		1	1
	3	3		1	1		0	0
	0	0		0	0		0	0
	1	1		2	2		1	2
	0	0		1	1		1	1
	0	1		2	2		0	0
	1	2		1	1		1	1
	2	2		1	1		2	3
	0	0		0	1		0	0
	0	0		4	4		0	1
	1	1		0	0		2	2
	0	0		1	2		0	2
	0	0		0	1		1	1
	0	0		1	3		0	1
	0	0		0	3		0	1
	0	2		4	4		0	1
	3	4		0	1		2	2
	3	3		2	2		0	1
	0	0		3	3		1	2
	2	2		0	1		3	4
	0	2		1	1		0	0
	0	0		1	2		0	0
	1	1		2	4		0	0
	1	1		2	3		0	0
	0	0		0	0		0	0
	1	1		0	0		0	0
	1	1		0	0		0	0
	0	0		0	0		0	0
	1	2		0	0		0	0
	4	6		0	0		0	0
	2	4		0	0		0	0
	4	6		0	0		0	0
	1	3		0	0		0	0
	2	2		0	0		0	0
	2	2		0	0		0	0
	1	1		0	0		0	0
	0	1		0	0		0	0
	1	1		0	0		0	0
	0	0		0	0		1	1
	0	0		0	0		0	0
	0	0		1	1		2	2
	0	0		0	0		0	0
	0	0		0	0		0	0
	0	1		0	0		0	0
	1	1		0	0		0	0
	0	0		0	0
				0	0
total count	42	66		35	52		23	37
total cells	52	52		53	53		51	51
%tfam positif	63.6364			67.3077			62.1622
	Figure 4g: mtDNA (mtCo3) copy number in cytosol
MMF 12h	MMF 24h	MMF 12h	MMF 24h
3.27193	1.61404	1.59204	0.896766
1.24444	3.74222	1.42611	0.931034
1.4523	1.9841	0.608504	0.774194
1.43403	2.49566	0.614144	1.05893
	Figure 4h: number of MDVs per cell
	control			MMF 6days si scbl.			MMF 6days si snx9
	0	1	0	2	2	6	5	1	6
	0	0	1	8	3	2	2	0	2
	0	0	0	3	1	2	6	0	2
	0	0	0	1	6	0	5	0	0
	2	0	0	1	3	1	1	0	1
	1	1	0	1	1	0	5	1	0
	0	0	1	0	3	2	4	0	2
	1	0	0	2	5	0	3	0	0
	0	0	0	7	5	0	0	0	0
	2	0	0	11	3	4	0	0	4
	0	0	0	4	4	0	0	0	0
	0	1	1	8	1	1	2	1	1
	0	0	0	10	2	1	2	0	1
	1	0	2	9	1	0	2	0	0
	0	0	0	7	8	1	2	0	1
	0	0	0	3	2	1	2	0	1
	0	0	0	16	1	0	0	0	0
	0	0	0	4	0	1	0	0	1
	0	0	1	6	4	7	4	0	7
	0	0	1	4	3	0	2	0	0
	0	0	0	12	0	0	1	0	0
	0	0	0	6	3	2	0	0	2
	0	0	0	2	2	0	1	0	0
	0	0	0	5	1	2	2	0	2
	0	0	0	6	2	0	0	0	0
	0	0	0	10	3	3	0	0	3
	0	1	1	12	5	0	0	1	0
	0	2	0	7	7	0	0	2	0
	0	1	0	6	1	0	0	1	0
	0	1	0	9	17	2	3	1	2
	0	0	0	10	1	0	0	0	0
	1	0	0	10	6	0	0	0	0
	0	0	1	3	4	1	2	0	1
	0	0	1	1	2	0	0	0	0
	0	0	0	5	7	3	0	0	3
	0	0	0	8	6	1	0	0	1
	0	0	0	13	1	2	0	0	2
	0	0	0	14	5	2	0	0	2
	0	1	0	8	1	1	0	1	1
	0	1	0	7	4	2	0	1	2
	0	0	0	17	4	0	0	0	0
	0	0	0	7	3	4	0	0	4
	0	0	0	3	8	9	3	0	9
	0	1	0	11	7	3	0	1	3
	0	2	0	7	8	9	2	2	9
	2	0	0	10	8	0	3	0	0
	0	0	0	8	2	1	2	0	1
	0	0	0	7	5	0	0	0	0
	0	0	0	12	5	1	0	0	1
	0	0	1	14	0	0	0	0	0
		0	0	27	2		2	0
		0	0	3			0	0
			0	8			0
			0	11			0
			0	5			1
			0	7
				7
				7
				4
				6
				5
				2
				3
				3
				4
				0
				1
				0
				4
				7
				3
				3
total cell	50	52	56	72	51	50	55	52	50
analyzed	158			173			158
	Figure 4i: number of events per cell
	DNA foci									PDHDNA vesicles
	control			MMF 6days			MMF 6days si snx9			control			MMF 6days			MMF 6days si snx9
	0	3	1	2	6	9	0	10	10	0	1	0	2	2	6	5	1	6
	0	4	1	1	13	11	0	3	4	0	0	1	8	3	2	2	0	2
	1	4	5	0	4	3	0	6	16	0	0	0	3	1	2	6	0	2
	2	0	3	2	1	12	0	5	5	0	0	0	1	6	0	5	0	0
	0	7	0	1	4	3	0	8	8	2	0	0	1	3	1	1	0	1
	0	4	4	0	5	2	0	5	2	1	1	0	1	1	0	5	1	0
	0	2	0	4	0	3	2	5	1	0	0	1	0	3	2	4	0	2
	0	0	0	6	1	12	1	15	0	1	0	0	2	5	0	3	0	0
	2	0	3	2	17	34	4	5	0	0	0	0	7	5	0	0	0	0
	2	0	0	37	20	5	7	7	1	2	0	0	11	3	4	0	0	4
	0	0	2	2	16	13	5	2	13	0	0	0	4	4	0	0	0	0
	1	2	4	7	26	8	1	3	4	0	1	1	8	1	1	2	1	1
	1	1	0	6	31	2	2	9	11	0	0	0	10	2	1	2	0	1
	1	3	0	5	28	4	9	8	6	1	0	2	9	1	0	2	0	0
	0	0	0	2	19	27	5	2	8	0	0	0	7	8	1	2	0	1
	1	2	2	5	9	17	3	6	7	0	0	0	3	2	1	2	0	1
	0	0	0	2	14	1	2	4	3	0	0	0	16	1	0	0	0	0
	0	0	0	4	25	0	19	0	0	0	0	0	4	0	1	0	0	1
	2	0	3	2	14	6	3	4	9	0	0	1	6	4	7	4	0	7
	0	1	0	5	26	7	6	7	1	0	0	1	4	3	0	2	0	0
	0	0	0	20	27	1	4	5	1	0	0	0	12	0	0	1	0	0
	1	3	0	40	15	7	1	2	5	0	0	0	6	3	2	0	0	2
	0	2	0	4	21	10	6	1	7	0	0	0	2	2	0	1	0	0
	0	1	0	2	37	5	3	4	7	0	0	0	5	1	2	2	0	2
	0	0	0	1	20	2	1	2	4	0	0	0	6	2	0	0	0	0
	0	0	2	1	9	8	1	6	0	0	0	0	10	3	3	0	0	3
	0	0	2	4	19	15	1	1	8	0	1	1	12	5	0	0	1	0
	0	4	1	2	17	12	0	6	4	0	2	0	7	7	0	0	2	0
	0	2	0	7	6	19	2	4	4	0	1	0	6	1	0	0	1	0
	0	3	4	11	8	18	2	4	4	0	1	0	9	17	2	3	1	2
	1	4	0	9	18	4	2	1	3	0	0	0	10	1	0	0	0	0
	0	0	0	7	19	3	0	1	4	1	0	0	10	6	0	0	0	0
	1	2	0	7	8	4	2	5	1	0	0	1	3	4	1	2	0	1
	3	1	0	3	19	7	4	4	3	0	0	1	1	2	0	0	0	0
	1	1	2	15	22	4	1	4	0	0	0	0	5	7	3	0	0	3
	2	1	4	6	16	3	5	0	19	0	0	0	8	6	1	0	0	1
	1	1	0	11	15	0	4	0	31	0	0	0	13	1	2	0	0	2
	0	2	2	3	12	5	3	2	3	0	0	0	14	5	2	0	0	2
	1	1	4	6	13	2	5	0	0	0	1	0	8	1	1	0	1	1
	0	1	5	3	7	3	3	1	0	0	1	0	7	4	2	0	1	2
	0	2	3	3	37	8	1	4	1	0	0	0	17	4	0	0	0	0
	2	2	4	7	14	13	0	2	0	0	0	0	7	3	4	0	0	4
	1	1	0	3	18	27	1	0	1	0	0	0	3	8	9	3	0	9
	0	4	0	18	10	31	0	0	5	0	1	0	11	7	3	0	1	3
	0	4	4		8	28	4	9	1	0	2	0	7	8	9	2	2	9
	0	5	0		18	15	0	15	3	2	0	0	10	8	0	3	0	0
	1	0	0		11	3	2	5	2	0	0	0	8	2	1	2	0	1
	1	0	1		12	8	1	2	5	0	0	0	7	5	0	0	0	0
	0	4	0		19	11	7	0	3	0	0	0	12	5	1	0	0	1
		2	0		12	0	2	0	7	0	0	1	14	0	0	0	0	0
			2		16	8	5	3	8		0	0	27	2		2	0
			0		11		2	2	15		0	0	3			0	0
					22		4	1	8			0	8			0
					19		2	2	7			0	11			0
					31		12	2	10			0	5			1
					23		7	1	2			0	7
					12			1	9				7
					21			1	5				7
					9			1	4				4
					19			2	4				6
					32			1					5
					41			4					2
					27			3					3
					22			15					3
					4			10					4
					4			8					0
					0			1					1
					0			1					0
					7			0					4
					18			24					7
					8			17					3
								2					3
								6
								4
								0
								4
								10
								8
								29
								31
								34
total cell	49	50	52	44	71	51	56	81	60
analyzed	151			166			197
	Figure 4j: uncropped blot
	Figure 4k: Ifnb1 mRNA expression in MMF treated cells +/- Snx9 siRNA
	scr siRNA NT				scr siRNA 12h MMF				scr siRNA 24h MMF				Snx9 siRNA NT				Snx9 siRNA 12h MMF				Snx9 siRNA 24h MMF
Ifnb1	1	1	1	1	2.30818	1.70235	1.42205	2.53955	4.80947	4.36776	2.75075	3.85047	1.01091	2.91504	1.36676	1.16232	1.88231	1.86064	1.65232	2.62641	2.42411	1.99317	1.86181	3.13036
