# Supplementary material for: Fumarate induces vesicular release of mtDNA to drive innate immunity
Source: Nature. 2023 Mar 8;615(7952):499–506. doi: 10.1038/s41586-023-05770-w (PMC10017517; doi:10.1038/s41586-023-05770-w)
Supplement: Supplementary file 14 — Source Data Fig. 5 [file 41586_2023_5770_MOESM14_ESM.xlsx]

## Sheet: Figure 5
Figure 5b
	Figure 5b: ISG expression in FH-deficient tumours (T) of HLRCC patients vs normal (N) tissue
IFI16		IFITM10		CCL2		CSF3		AREG		CCL20		FH
T	N	T	N	T	N	T	N	T	N	T	N	T	N
0.029408	0.017901	0.02198	0.016819	0.00509305	0.014167	3.585e-05	7.4945e-05	0.00695732	0.00361617	0.0155422	0.00084791	0.0155422	0.00084791
0.028603	0.017901	0.024729	0.015584	0.00549657	0.0135899	1.7076e-05	0.00014378	0.00730321	0.00354175	0.014203	0.0005479	0.014203	0.0005479
0.024901	0.018026	0.021528	0.016587	0.00538345	0.0153958	3.2761e-05	0.00013139	0.00530933	0.00297825	0.0131603	0.00051121	0.0131603	0.00051121
0.053278	0.028552	0.002421	0.008972	0.205317	0.0837787	0.00379857	2.712e-05	0.00203032	0.00336012	0.00087385	0.00359379	0.00087385	0.00359379
0.057499	0.02875	0.002455	0.009289	0.235847	0.124371	0.00442432	2.3609e-05	0.014843	0.00340702	0.00083246	0.00409966	0.00083246	0.00409966
0.053278	0.027199	0.002489	0.009419	0.267187	0.126985	0.00442432	2.3284e-05	0.0161304	0.00347861	0.00081533	0.00427376	0.00081533	0.00427376
0.083989	0.04217	0.04994	0.005768	0.800567	0.0822004	0.00392345	0.00013948	0.0194929	0.00711604	0.00179268	0.00827154	0.00179268	0.00827154
0.081128	0.041879	0.046274	0.006097	1.10887	0.0970781	0.00325379	0.0001102	0.0172065	0.00574009	0.0018559	0.0077713	0.0018559	0.0077713
0.075695	0.040734	0.048912	0.006672	1.51476	0.0931235	0.00283259	8.706e-05	0.0206044	0.00716553	0.00192135	0.00782535	0.00192135	0.00782535
	Figure 5d: IL6 and IL10 ELISA
IL6	Control	Tumour (HLRCC)	IL10	Control	Tumour (HLRCC)
G221717002816		4.69	G221717002816		-69.8011
G221717000043		570.898	G221717000043
G221714001121		560.143	G221714001121		2978.9
G221715002882		443.75	G221715002882		2062.57
G221717003232		0	G221717003232		-111.23
G221716002399		529.45	G221716002399		2528.01
G221718000295		30.2223	G221718000295		-118.902
G221716003488		399.618	G221716003488		1989.85
G221718002263			G221718002263
G221717003519			G221717003519
G221717003628			G221717003628
G221717003736			G221717003736
G221717000766			G221717000766
G221718002901			G221718002901
G221718002957			G221718002957
G221718003029			G221718003029
G221719001521			G221719001521
G221717000628		334.617	G221717000628		-28.7496
G221717002336		367.919	G221717002336		3298.89
G221717002065		50.1718	G221717002065		755.772
G221717001007		2188.2	G221717001007		-47.931
G221717003584		11019.3	G221717003584		10818.6
G221717001627		393.918	G221717001627		2295.29
G221718002027		0	G221718002027		-134.248
G221719001638			G221719001638
G221718000008		6.4981	G221718000008		-40.2584
G221718000025			G221718000025
G221718000154			G221718000154
G221717001258			G221717001258
G221718002147			G221718002147
G221717002427			G221717002427
G221717003014			G221717003014
G221719001889			G221719001889
G221718000380		420.016	G221718000380		3269.8
G221718002714		253.15	G221718002714		10615
G221718001208			G221718001208
G221719000305		216.028	G221719000305		10164.1
G221719000810		17.0977	G221719000810		1.94074
G221718003106			G221718003106
HC1	25.1999		HC1	1611.26
HC2	6.35869		HC2	569.712
HC3	138.356		HC3	-159.183
HC4	23.9521		HC4	1.84611
HC5	0		HC5	-18.3047
