# Supplementary material for: Fumarate induces vesicular release of mtDNA to drive innate immunity
Source: Nature. 2023 Mar 8;615(7952):499–506. doi: 10.1038/s41586-023-05770-w (PMC10017517; doi:10.1038/s41586-023-05770-w)
Supplement: Supplementary file 15 — Source Data Extended Data Fig. 1 [file 41586_2023_5770_MOESM15_ESM.xlsx]

## Sheet: Ext Data Fig 1
Extended Data Figure 1
	ED Figure 1a: genomic DNA PCR - excision of floxed cassette in Fh1fl/fl and Fh1fl/+ animals vs Fh1+/+ controls
	ED Figure 1b: IB Fh1 protein expression levels - excision of floxed cassette in Fh1fl/fl and Fh1fl/+ animals vs Fh1+/+ controls
