# Supplementary material for: Fumarate induces vesicular release of mtDNA to drive innate immunity
Source: Nature. 2023 Mar 8;615(7952):499–506. doi: 10.1038/s41586-023-05770-w (PMC10017517; doi:10.1038/s41586-023-05770-w)
Supplement: Supplementary file 16 — Source Data Extended Data Fig. 2 [file 41586_2023_5770_MOESM16_ESM.xlsx]

## Sheet: Ext Data Fig 2
Extended Data Figure 2
	Ext Data Figure 2c: Seahorse mitochondrial respiration
Clone 29
Time (minutes)	HOM_9_29_vehicle_day3_pi								HOM9_29_4OHT_day3_pi									HOM_9_29_vehicle_day10_pi										HOM9_29_4OHT_day10_pi										HOM_9_29_vehicle_day15_pi										HOM9_29_4OHT_day15_pi
1.47585	1.31991	1.42991	1.41737	2.49525	1.43716	0.942926	1.74549	0.787545	0.607781	0.554093	0.840349	0.630911	2.28138	1.01596	0.496558	0.660171	0.753172	1.8692	1.5563	3.34144	3.15291	2.77386	2.26908	2.55556	2.28932	2.04098	1.92106	0.751345	0.651963	1.34499	1.22382	1.53379	1.51904	1.34933	1.38272	0.990008	1.64188	1.11042	0.821749	1.84768	2.31748	1.69495	1.46221	1.37207	1.47959	1.4545	1.42084	3.36636
10.2809	1.31022	1.63285	1.57655	2.72483	1.83693	1.01887	1.82195	0.877804	0.694289	0.663477	0.961631	0.724983	2.4154	1.04139	0.538677	0.650097	0.785241	1.60864	1.45293	3.11831	3.14243	2.51924	1.9493	2.05768	1.82823	1.74617	1.51781	0.503269	0.506269	1.05254	1.04746	1.15673	1.06888	0.989409	1.06498	0.574984	1.18255	1.07668	0.76104	1.67858	2.2525	1.71254	1.49979	1.34831	1.42519	1.34801	1.37593	3.2279
19.0819	1.26253	1.69275	1.54107	2.69108	1.24641	0.938616	1.68426	0.98077	0.675121	0.701697	0.829671	0.651828	2.26959	1.0516	0.489139	0.785594	0.893666	1.60975	1.37481	3.10639	3.09176	2.38281	2.05383	2.14719	1.85754	1.76028	1.52981	0.474389	0.508346	0.92998	0.998369	1.13936	1.02774	1.07573	1.17154	0.673495	1.59046	1.06912	0.722385	1.66375	2.17848	1.69461	1.43586	1.28218	1.37542	1.33238	1.29736	3.09644
27.9931	1.02819	1.33281	1.45133	2.3029	1.1188	0.986722	1.26785	0.959676	0.678721	0.71413	0.537314	0.647586	0.548293	1.02063	0.482429	0.846142	0.915944	0.807024	0.646374	1.57678	1.8646	1.25572	2.08846	1.20842	1.10022	1.26262	0.660859	0.405217	0.443184	0.829563	1.00773	1.1054	0.980443	1.03891	1.12119	0.7177	1.58816	0.937164	0.570122	1.21221	1.46187	1.05102	1.24567	1.17141	1.19937	1.01505	1.02523	2.07599
36.8014	1.01435	1.33392	1.56668	2.42326	1.20974	0.89529	1.35203	0.70602	0.668437	0.737805	0.787564	0.780707	1.62153	1.04515	0.474987	0.692608	0.782825	0.802444	0.673739	1.45555	1.8477	1.18838	1.70108	1.15506	1.09193	1.12686	0.725976	0.476956	0.573992	0.963882	1.04299	1.21054	1.01549	1.18055	1.20047	0.79485	1.82332	0.842384	0.513008	1.07049	1.40502	0.890452	1.16413	1.16741	1.18943	0.967952	1.03928	1.86692
45.5912	1.06557	1.43576	1.50243	2.53846	1.08667	0.882565	1.26289	0.71605	0.725463	0.832491	0.821188	0.791972	3.31138	1.07414	0.505486	0.728445	0.846552	0.811166	0.644379	1.41493	1.87216	1.2082	1.49728	1.0773	1.00397	1.12286	0.792918	0.527364	0.588546	0.91612	1.06352	1.26005	0.998198	1.10261	1.22097	0.786512	1.86339	0.918048	0.522497	1.04105	1.46851	0.97911	1.19423	1.20686	1.14605	0.989922	0.945944	1.85145
54.503	6.9067	7.20421	6.00736	8.83397	5.33218	3.20536	6.89021	4.1087	4.20914	2.72555	5.5388	3.39133	5.75375	6.07536	2.12802	3.1888	5.34106	10.4394	8.02952	11.7486	11.2755	10.4802	8.40243	10.2081	9.28056	8.39981	7.61077	1.59895	1.51762	1.91767	1.9165	1.95709	2.06544	2.3822	2.13159	1.70575	3.17179	8.49212	7.48891	10.911	13.1733	9.68789	7.28687	8.27441	7.24032	7.61078	7.97076	4.52687
63.3367	7.7832	8.17042	6.63768	9.83525	5.79424	3.69368	8.05967	4.7688	4.43135	2.90285	6.01833	3.5601	4.6709	6.60051	2.2761	3.32875	5.44193	11.1854	8.87787	12.6994	11.5292	10.2541	8.8322	10.9949	10.135	9.70251	8.81097	1.67749	1.70751	1.90556	2.17132	2.14701	2.125	2.30907	2.33308	2.78985	3.06093	8.98611	6.61224	11.0104	13.5015	10.3186	8.34067	8.73998	8.11974	8.77723	8.69624	4.34636
72.1409	7.9498	8.32668	6.69578	10.1364	5.91705	3.7589	8.63216	4.97802	4.42544	2.87647	5.88794	3.61878	5.08029	6.57134	2.28794	3.14915	5.13448	11.8043	9.3907	13.5819	12.2335	11.2121	9.56386	11.4904	10.8011	10.3491	9.76156	1.60694	1.53288	1.74238	1.97651	2.00891	2.11678	2.20589	2.25246	1.32313	3.01459	9.34418	6.60137	11.449	14.3487	11.0903	8.80714	8.85716	8.30917	9.44663	9.05726	4.21003
81.1207	0.80353	1.09747	1.33907	2.42296	0.901537	0.885772	1.05139	0.672151	0.58024	0.851554	0.549624	0.737147	0.062824	0.904013	0.467372	0.654769	0.523889	0.939252	0.606946	1.56037	1.92656	1.22902	1.55926	1.15632	1.13186	1.04361	0.429907	0.469374	0.659577	0.746434	0.967047	1.13481	1.01456	0.942141	0.999558	0.583788	1.93754	1.18182	0.0975111	1.86257	2.2435	1.48736	1.56995	1.70229	1.5155	1.41061	1.26697	1.77997
89.8803	0.950881	1.21979	1.45301	2.62771	1.02913	0.920272	1.27272	0.58086	0.69081	0.883068	0.705398	0.869481	0.177285	1.02884	0.587554	0.598556	0.572872	0.925392	0.709977	1.63383	2.03455	1.31497	1.5322	1.29778	1.11181	1.2139	0.722641	0.444022	0.557502	0.799284	1.01806	1.11452	0.898718	0.973808	1.08297	0.653868	1.91335	1.10963	0.55518	1.72964	2.10708	1.53391	1.55022	1.63811	1.40054	1.31177	1.25935	1.6527
98.6872	0.898426	1.22825	1.45247	2.60024	1.02861	0.92343	1.22001	0.598586	0.670986	0.918909	0.752959	0.84819	0.171884	1.03103	0.590179	0.560605	0.590881	0.906741	0.63218	1.66447	1.98516	1.2554	1.57446	1.18532	1.03209	1.23778	0.727565	0.470904	0.540092	0.752552	0.969774	1.11135	0.929849	0.955953	1.189	0.671647	1.85191	1.03077	0.785922	1.58847	2.03467	1.47524	1.5268	1.55203	1.35729	1.37032	1.31339	1.54109
	Ext Data figure 2d: Hmox1 in clone 29
	Clone 29	Hmox1
	NT	1	1	1	1	1
veh	1	0.764842	0.987415	1.52426	0.50609	0.861457
veh	3	0.800104	1.40421	2.58391	0.488121	1.89538
veh	6	0.96914	1.37806	0.464629	0.91626	0.940144
veh	10	1.25031	1.93147	1.7867	0.440592	0.80055
veh	15	0.802049	3.0404	1.74939	0.362537	0.615175
4OHT	1	0.794136	1.40397	1.06829	0.490117	0.90617
4OHT	3	1.23275	4.08567	3.9008	0.526201	1.10967
4OHT	6	0.677762	6.94897	4.27258	0.476404	2.0472
4OHT	10	1.54659	6.74022	1.87926	0.671295	5.87706
4OHT	15	3.14749	12.2417	6.16774	1.98825	7.80196
	Ext Data figure 2f: Ifi202b, Ifitm10, Ifnb1, Areg and Ccl20 in clone 29
	Clone 29	Ifi202b					Ifitm10					Ifnb1					Areg				Ccl20
	NT	1	1	1	1	1	1	1	1	1	1	1	1	1	1	1	1	1	1	1	1	1	1	1	1
veh	1	0.830858	0.973081	0.876963	0.881824	1.01446	2.08829	1.17278	0.9607	0.864834	0.769562	1.34677	0.939215	1.18875	1.62897	0.804735	1.18155	2.1289	1.32177	0.318032	0.979756	1.31125	1.3564	1.02734	0.762985
veh	3	0.424671	0.947499	0.632557	0.803402	1.30853	1.53606	1.23562	1.09172	0.999459	0.510918	1.25887	0.525691	1.52256	0.760269	0.997532	0.941206	0.300594	0.255585	0.467835	0.825001	1.40642	1.37202	1.16528	0.241603
veh	6	1.24333	1.43753	0.873401	0.889635	1.55577	4.43614	1.18727	1.02122	1.11346	0.752036	1.19947	0.922145	1.12139	0.553812	0.923428	0.985716	0.395073	0.24663	0.607843	0.947363	1.12339	1.43395	1.0631	0.289921
veh	10	1.12531	1.45153	1.01973	0.91443	1.59023	2.11868	0.995805	1.09439	1.06852	0.526235	2.08891	0.67657	1.69437	0.532586	0.68434	1.07543	0.434226	0.139147	0.209611	1.12579	1.12092	1.21534	1.08438	0.199957
veh	15	1.50496	1.53907	0.948992	1.09988	1.73157	3.54648	1.15409	0.852827	0.848706	0.454763	1.14744	0.566863	1.93034	0.770525	0.830668	1.2315	1.35886	0.304115	0.960084	0.83877	1.34589	1.44472	0.876092	0.670252
4OHT	1	0.759721	1.07443	0.739159	0.795811	1.05313	1.19302	1.59977	1.54123	1.69706	0.980345	10.6632	0.786423	1.97713	1.796	0.66329	0.0512707	4.78266	2.12087	0.341386	2.11083	4.498	4.94693	2.63721	1.53711
4OHT	3	1.37711	1.38942	1.2742	1.56258	1.69844	1.95572	2.0766	1.85914	2.05966	0.341819	2.13327	0.484464	1.60439	0.49066	0.760493	0.138586	2.88527	1.03997	0.363786	2.34157	3.32941	4.13645	3.39966	0.571189
4OHT	6	1.53153	2.14891	1.5534	2.39182	3.23465	4.02514	2.24824	2.13775	3.07011	1.12857	2.59246	1.28674	1.37234	0.469962	0.80733	0.191443	1.6225	0.0833159	0.441234	2.21467	7.00361	6.37466	6.00281	1.09825
4OHT	10	2.51725	3.16859	1.97867	2.16623	4.75277	6.18563	3.15228	3.11783	2.4723	4.52563	4.07628	1.47524	1.61735	0.967557	0.123009	0.29651	1.65271	0.277477	0.211838	1.04897	7.0362	7.52413	5.22167	3.07915
4OHT	15	8.94282	11.2056	5.62987	3.05957	10.9755	11.051	11.4376	11.6577	7.39102	4.55123	7.76602	2.75649	2.48357	0.728529	2.39084	0.0483769	2.14452	7.25934	3.35964	6.6224	12.6866	15.4567	10.3336	2.70049
	Ext Data Figure 2g: mitochondria morphology cl29
	NT			veh			d1			d3			d6			d10			d15
Fragmented	32.3	29.1	23.1	33.1	21.88	38.1	34.1	28.33	31.22	31.11	18.3	31.9	25.1	23.77	17.85	4.7	3.8	3.9	2.4	11	2.4
Intermediate	45.11	51.6	49.6	45.5	53.6	43.66	52.7	41.9	43.9	31.8	41	36.4	18.6	31.99	23.8	8.32	14.2	4.2	3.1	3.7	4.9
Swollen	1.4	0	1.3	2.12	2.04	1.5	1.52	8.5	4.63	16.9	22.9	18.29	49.3	24.1	33.33	77.7	61.03	77.1	51.1	55.8	58.1
Swollen-elongated	0	0	0	0	0	0	0	0	0	0	0	0	0	5.1	6.39	9.2	13.8	11.82	38.9	20.58	29.6
Elongated	21.19	19.3	26	11.48	22.48	16.74	11.68	21.27	20.25	20.19	17.8	13.41	7	15.04	18.63	1.93	7.2	3	4.5	8.9	5
	Ext Data Figure 2h,i: mitochondrial morphology quantification - clone 29
particle count (mitochondria number)								particle size (mitochondria size)
NT	Vehicle	1 day	3 day	6 day	10 day	15 day		NT	Vehicle	1 day	3 day	6 day	10 day	15 day
48	36	53	47	42	51	37		1.072	1.137	0.97	1.176	0.961	1.186	1.848
47	52	27	49	43	45	36		1.003	1.082	0.947	0.886	0.931	1.569	1.629
35	35	41	48	44	29	52		1.32	1.044	0.899	1.134	1.049	2.096	1.395
35	39	46	30	41	44	17		1.363	0.994	1.441	1.396	1.091	1.645	2.142
33	39	34	54	50	22	19		1.275	1.118	1.027	1.088	1.332	1.8	2.334
39	54	48	65	50	39	38		0.998	0.859	0.94	1.111	0.964	1.145	1.759
25	67	44	64	51	52	36		0.932	0.695	1.045	0.973	1.012	1.277	1.234
22	56	38	58	50	34	23		0.733	0.875	0.901	1.041	1.112	1.471	1.405
21	36	53	51	37	32	21		1.682	0.851	0.834	1.127	1.032	1.501	1.939
64	48	40	33	45	33	29		1.007	0.744	0.843	1.117	1.144	1.217	2.206
36	34	33	31	41	37	35		1.395	0.82	0.998	1.092	1.421	1.045	1.76
61	61	45	49	37	55	39		1.247	0.53	0.879	0.742	1.387	1.543	1.698
39	34	39	35	30	45	27		0.969	1.169	0.82	1.069	1.155	1.248	2.75
38	47	32	34	42	53	25		1.529	0.956	0.78	1.298	1.315	1.598	2.228
32	29	27	42	51	44	24		0.672	1.579	0.648	0.926	1.126	1.905	1.978
29	48	39	28	39	47	26		1.14	0.594	1.223	0.823	0.933	1.158	2.06
22	47	32	35	38	28	34		1.166	0.997	0.874	0.773	1.412	1.886	1.748
65	30	52	48	43	46	34		1.205	1.049	0.697	1.115	1.344	1.061	1.435
26	47	36	30	38	43	40		1.21	0.982	1.191	1.116	1.338	1.55	1.56
51	28	34	20	38	39	25		0.879	1.336	0.908	0.626	1.225	1.973	1.324
40	63	43	45	47	38	36		1.078	0.902	1.02	1.208	1.097	1.283	1.106
47	30	36	33	23	34	41		0.965	1.116	1.033	0.91	1.262	1.321	1.439
52	41	43	52	35	39	27		0.964	1.246	0.656	1.196	0.903	1.471	1.133
63	63	43	31	26	25	24		0.848	1.124	1.044	1.167	1.2	2.525	3.366
53	37	37	30	49	34	17		1.191	1.125	1.004	1.055	0.98	1.712	2.84
35	64	40	41	30	30	12		1.266	1.106	0.992	1.323	1.132	1.444	3.604
25	48	40	40	33	32	23		1.143	1.12	1.025	1.09	1.435	1.47	2.087
38	41	39	55	27	61	32		1.261	1.075	0.916	1.141	1.182	0.897	1.573
64	61	58	24	35	36	24		1.089	1	1.298	0.908	0.897	1.5	1.391
29	39	36	51	31	29	40		1.34	0.932	0.85	0.828	1.06	1.244	1.701
36	38	35	40	55	37	25		1.324	1.113	1.384	0.921	1.568	1.343	1.7
40	54	33	47	44	41	39		1.069	1.089	1.043	0.988	1.005	1.595	1.826
47	47	42	55	41	46	41		1.42	0.744	1.038	1.025	1.105	1.372	1.726
32	56	57	59	31	34	17		1.346	0.767	0.958	1.218	1.026	1.472	1.1
47	68	38	33	27	52	45		0.94	0.896	1.371	0.796	1.033	1.244	1.766
39	32	56	57	46	37	49		0.965	1.083	0.971	1.019	0.934	1.662	1.842
30	42	19	43	42	45	42		1.176	0.946	0.959	0.897	1.279	1.258	1.804
57	67	43	34	37	40	41		0.914	0.935	1.049	1.038	0.993	2.078	1.746
44	28	56	51	43	23	17		1.109	1.001	0.98	1.188	1.024	2.163	3.229
37	34	38	42	38	48	26		1.26	0.925	0.931	1.034	1.054	1.374	2.363
31	50	48	54	41	47	12		1.069	1.125	1.088	1.211	1.084	1.441	2.717
46	27	26	25	37	32	34		1.131	1.672	0.85	0.961	1.416	1.187	1.304
27	58	48	27	33	23	44		1.048	0.893	0.846	1.032	1.155	2.56	2.073
32	54	45	42	26	36	25		1.25	1.06	0.846	1.076	1.236	1.286	2.475
34	40	55	50	37	44	46		1.196	1.062	0.963	1.108	1.092	1.753	1.096
62	34	39	66	40	24	31		1.384	0.967	0.861	0.786	1.244	1.425	1.72
42	60	19	25	48	23	40		1.166	1.276	1.056	1.166	1.25	1.43	1.322
31	34	41	32	39	43	35		1.182	1.122	1.072	0.942	1.3	1.34	1.714
35	46	39	37	23	31	46		1.054	1.261	1.13	1.137	1.627	2.256	1.62
35	64	45	60	22	24	37		1.286	1.046	0.747	0.988	1.346	2.164	1.603
26	51	47	36	31	42	29		0.774	1.217	0.799	1.041	1.11	1.598	1.656
49	29	37	30	31	14	36		0.909	1.129	0.848	1.248	1.706	1.531	1.218
29	26	34	34	44	32	41		0.971	1.058	1.094	0.896	1.251	1.517	1.461
34	26	45	30	47	53	28		1.15	1.282	0.91	0.848	1.086	1.251	1.528
43	26	44	36	33	42	32		1.104	0.951	1.037	1.07	1.331	1.345	1.51
39	41	37	30	41	25	30		1.211	1.178	1.034	1.156	1.459	2.388	2.04
48	30	48	39	47	28	26		1.102	1.002	1.059	1.114	1.17	1.446	2.42
56	37	40	28	23	27	4		1.205	1.111	1.406	0.703	1.812	1.367	3.356
30	44	30	50	37	29	40		1.296	1.111	1.179	1.239	0.931	1.253	1.376
43	31	25	28	36	44	32		1.027	1.207	1.016	0.723	1.267	2.057	1.623
47	38	36	63	32	50	36		0.988	1.034	0.822	1.348	1.907	1.566	1.738
32	42	44	56	33	22	28		1.518	0.826	0.942	1.318	1.512	1.558	1.36
56	45	39	45	30	45	45		0.947	1.397	1.085	0.912	1.879	0.989	1.299
39	44	45	53	36	21	6		0.925	0.974	1.178	1.007	1.152	2.142	1.864
52	38	58	24	43	36	12		1.157	1.029	0.943	0.834	1.111	1.038	1.479
64	26	43	19	55	51	21		0.803	1.163	1.486	0.964	1.367	0.795	1.375
34	43	45	52	50	33	38		1.452	1.32	0.918	0.964	0.766	0.932	1.412
61	38	30	28	39	28	24		1.419	1.004	1.128	0.806	1.169	2.579	1.381
38	37	62	41	33	43	4		1.058	1.046	1.049	0.852	1.06	2.007	2.297
24	49	43	40	47	41	23		1.155	1.213	1.087	0.853	1.164	1.824	3.112
42	39	58	48	49	35	42		1.421	1.081	0.868	0.884	1.111	1.6	2.082
31	37	28	39	36	44	30		1.14	1.024	0.683	1.132	1.146	1.454	1.754
59	31	42	44	39	18	45		1.035	1.579	0.951	0.98	0.951	2.1	1.832
59	29	40	40	27	33	25		1.096	1.42	1.256	0.921	1.136	1.134	2.727
47	41	30	41	26	30	42		0.843	1.065	1.151	1.016	1.169	1.146	1.308
44	43	58	44	33	19	27		1.147	0.985	1.215	1.187	1.153	2.354	2.559
29	35	46	46	45	22	38		1.562	0.82	0.92	1.255	1.061	1.953	1.81
76	48	36	50	35	20	27		0.975	1.403	0.819	1.3	1.042	2.092	1.418
40	34	34	28	23	28	28		1.34	1.261	0.812	1.088	1.164	1.865	2.408
50	41	37	26	43	25	38		0.998	0.954	0.843	1.097	1.102	1.985	2.047
29	32	46	21	41	37	27		1.167	0.881	1.051	0.992	0.98	2.112	1.479
61	44	52	61	42	45	25		0.763	1.196	1.075	1.272	1	1.663	2.105
38	62	30	31	42	19	47		1.274	1.335	1.124	1.173	1.473	2.102	1.758
	22	51	42	37	32	23			0.912	0.899	1.146	0.887	2.158	3.413
	Ext Data Figure 2j: mitochondria volume quatification - chronic loss of Fh1 - clones 1 and 19
arial	mitochondrial volume
FHwt/wt	0.111	0.024	11
FHwt/wt +CRE	0.109	0.016	22
FHfl/fl	0.254	0.027	79
FH-/- CL1	1.5365	0.165	54
FH-/- CL19	0.8658	0.141	45
[truncated: 27 more columns]
