# Supplementary material for: Fumarate induces vesicular release of mtDNA to drive innate immunity
Source: Nature. 2023 Mar 8;615(7952):499–506. doi: 10.1038/s41586-023-05770-w (PMC10017517; doi:10.1038/s41586-023-05770-w)
Supplement: Supplementary file 17 — Source Data Extended Data Fig. 3 [file 41586_2023_5770_MOESM17_ESM.xlsx]

## Sheet: Ext Data Fig 3
Extended Data Figure 3
	Ext Data Figure 3b: mitochondria diameter
	Control			c1			c19
	1.559	1.314	1.206	2	4.774	4.692	3.468	3.874	3.384
	1.35	1.109	1.039	2	2.893	3.175	3.41	3.496	2.757
	1.35	0.947	0.865	4.999	0.737	2.979	2.998	3.005	1.824
	1.286	0.919	0.821	4.729	1.526	2.868	2.441	2.989	1.513
	1.28	0.897	0.807	4.552	4.176	2.782	2.417	2.988	2.478
	1.18	0.853	0.805	4.351	3.572	2.678	2.262	2.944	1.28
	1.152	0.838	0.802	4.129	3.081	2.611	2.227	2.828	1.356
	1.038	0.828	0.737	4	2.585	2.409	2.159	2.813	2.027
	1.032	0.82	0.727	3.782	5.346	2.407	2.11	2.783	1.471
	1.024	0.797	0.725	3.777	5.338	2.39	2.077	2.752	1.222
	1.007	0.779	0.71	3.757	3.366	2.376	2.05	2.747	1.334
	0.996	0.773	0.708	3.676	3.341	2.357	2.001	2.731	1.707
	0.962	0.768	0.706	3.556	3.204	2.357	1.979	2.729	2.191
	0.962	0.768	0.704	3.451	2.992	2.271	1.966	2.694	2.028
	0.962	0.756	0.704	3.405	2.907	2.195	1.961	2.651	1.969
	0.947	0.756	0.697	3.391	2.897	2.068	1.938	2.632	1.877
	0.921	0.73	0.689	3.271	2.77	2.068	1.904	2.606	1.743
	0.905	0.727	0.684	3.249	2.753	2.028	1.861	2.595	1.762
	0.9	0.727	0.675	3.249	2.628	2.019	1.852	2.537	1.261
	0.896	0.725	0.666	3.238	2.611	1.985	1.779	2.504	1.286
	0.87	0.724	0.657	3.226	2.448	1.959	1.757	2.469	0.811
	0.859	0.724	0.651	3.165	2.431	1.916	1.743	2.426	0.932
	0.858	0.71	0.65	3.019	2.427	1.904	1.739	2.348	0.811
	0.854	0.704	0.65	2.831	2.406	1.903	1.739	2.347	2.006
	0.853	0.695	0.649	2.744	2.316	1.902	1.709	2.298	1.246
	0.85	0.695	0.646	2.732	2.298	1.902	1.695	2.281	1.453
	0.847	0.695	0.641	2.73	2.293	1.902	1.676	2.262	0.94
	0.815	0.688	0.64	2.729	2.293	1.872	1.673	2.22	0.641
	0.812	0.684	0.63	2.613	2.274	1.872	1.647	2.217	1.557
	0.812	0.683	0.629	2.612	2.26	1.852	1.636	2.204	1.515
	0.811	0.675	0.625	2.605	2.193	1.849	1.631	2.138	1.782
	0.811	0.675	0.624	2.597	2.193	1.842	1.629	2.133	1.126
	0.811	0.668	0.624	2.487	2.192	1.826	1.619	2.112	1.833
	0.802	0.666	0.621	2.467	2.164	1.795	1.615	2.091	1.707
	0.797	0.653	0.618	2.458	2.157	1.766	1.613	2.066	1.692
	0.787	0.651	0.618	2.44	2.136	1.754	1.605	2.064	1.237
	0.787	0.651	0.615	2.432	2.106	1.749	1.572	2.052	2.176
	0.784	0.65	0.615	2.404	2.074	1.745	1.535	2.048	1.852
	0.773	0.641	0.611	2.402	2.03	1.705	1.531	2.048	1.379
	0.773	0.64	0.603	2.368	2.012	1.703	1.53	2.017	1.161
	0.769	0.64	0.599	2.354	2.002	1.703	1.525	1.995	1.939
	0.769	0.634	0.597	2.349	1.985	1.687	1.516	1.977	1.494
	0.768	0.634	0.594	2.331	1.945	1.687	1.514	1.961	1.213
	0.768	0.621	0.593	2.325	1.943	1.679	1.514	1.961	1.536
	0.73	0.615	0.593	2.319	1.924	1.679	1.506	1.908	1.269
	0.73	0.611	0.591	2.316	1.924	1.675	1.505	1.908	1.049
	0.729	0.611	0.583	2.279	1.909	1.659	1.502	1.907	1.51
	0.727	0.603	0.582	2.273	1.902	1.656	1.494	1.882	1.238
	0.727	0.599	0.58	2.233	1.861	1.654	1.476	1.878	1.622
	0.727	0.599	0.58	2.225	1.846	1.646	1.468	1.86	1.298
	0.727	0.597	0.578	2.204	1.828	1.638	1.465	1.837	1.398
	0.725	0.597	0.578	2.159	1.828	1.638	1.462	1.801	1.309
	0.725	0.597	0.572	2.152	1.826	1.637	1.457	1.8	0.845
	0.725	0.594	0.572	2.101	1.821	1.63	1.452	1.8	1.379
	0.715	0.594	0.561	2.077	1.82	1.629	1.447	1.795	1.707
	0.706	0.594	0.556	2.056	1.819	1.621	1.44	1.793	1.228
	0.706	0.593	0.555	2.051	1.779	1.615	1.435	1.787	1.325
	0.7	0.58	0.555	2.041	1.766	1.613	1.434	1.728	1.493
	0.695	0.574	0.555	2.032	1.737	1.613	1.413	1.726	1.244
	0.688	0.574	0.555	2.028	1.737	1.613	1.408	1.711	1.376
	0.688	0.572	0.555	2.026	1.72	1.611	1.407	1.707	1.207
	0.684	0.572	0.547	2.017	1.7	1.611	1.397	1.707	1.503
	0.684	0.572	0.547	2.001	1.695	1.608	1.39	1.699	1.208
	0.684	0.572	0.542	1.989	1.688	1.576	1.387	1.694	2.208
	0.684	0.569	0.54	1.985	1.656	1.573	1.372	1.688	1.434
	0.684	0.556	0.54	1.961	1.621	1.572	1.367	1.664	1.223
	0.684	0.556	0.535	1.961	1.609	1.571	1.365	1.664	1.031
	0.683	0.556	0.521	1.944	1.609	1.535	1.364	1.635	1.431
	0.683	0.556	0.521	1.924	1.585	1.531	1.356	1.63	1.039
	0.683	0.556	0.516	1.861	1.58	1.525	1.354	1.63	1.418
	0.666	0.556	0.516	1.861	1.575	1.52	1.35	1.629	1.18
	0.653	0.555	0.514	1.861	1.573	1.518	1.35	1.621	1.222
	0.646	0.555	0.514	1.849	1.571	1.509	1.346	1.606	1.635
	0.641	0.555	0.514	1.821	1.571	1.503	1.331	1.599	1.283
	0.64	0.546	0.514	1.814	1.56	1.494	1.324	1.581	1.11
	0.64	0.546	0.512	1.806	1.559	1.491	1.294	1.579	1.529
	0.64	0.54	0.512	1.803	1.55	1.482	1.285	1.579	1.51
	0.64	0.535	0.512	1.801	1.539	1.481	1.283	1.565	1.496
	0.64	0.535	0.512	1.794	1.535	1.474	1.283	1.565	1.3
	0.64	0.528	0.512	1.79	1.531	1.472	1.282	1.553	2.475
	0.634	0.519	0.512	1.778	1.525	1.468	1.277	1.542	5.351
	0.621	0.516	0.512	1.778	1.525	1.467	1.266	1.538	3.249
	0.621	0.516	0.507	1.754	1.52	1.462	1.262	1.538	1.699
	0.621	0.516	0.499	1.741	1.509	1.457	1.26	1.537	2.515
	0.615	0.514	0.499	1.741	1.503	1.454	1.258	1.536	1.3
	0.615	0.512	0.499	1.737	1.498	1.454	1.256	1.536	1.424
	0.611	0.512	0.486	1.721	1.489	1.452	1.243	1.536	1.309
	0.611	0.512	0.486	1.703	1.489	1.45	1.243	1.536	1.728
	0.606	0.512	0.486	1.697	1.472	1.448	1.243	1.529	1.453
	0.606	0.499	0.486	1.696	1.472	1.447	1.241	1.526	1.153
	0.603	0.498	0.486	1.687	1.468	1.447	1.241	1.525	1.407
	0.603	0.498	0.486	1.679	1.467	1.447	1.241	1.523	1.303
	0.603	0.498	0.477	1.662	1.467	1.438	1.24	1.513	1.39
	0.603	0.498	0.471	1.655	1.467	1.438	1.228	1.508	1.172
	0.603	0.486	0.471	1.615	1.462	1.433	1.206	1.503	1.145
	0.599	0.477	0.469	1.613	1.462	1.428	1.202	1.493	1.336
	0.599	0.477	0.46	1.613	1.448	1.426	1.199	1.486	1.453
	0.597	0.477	0.46	1.611	1.448	1.426	1.177	1.479	1.8
	0.597	0.477	0.46	1.596	1.448	1.426	1.176	1.469	1.281
	0.576	0.477	0.457	1.596	1.447	1.423	1.171	1.466	1.418
	0.574	0.477	0.448	1.591	1.447	1.421	1.164	1.453	1.678
	0.572	0.471	0.445	1.58	1.444	1.421	1.158	1.453	1.451
	0.572	0.471	0.439	1.573	1.44	1.408	1.153	1.451	2.396
	0.572	0.471	0.435	1.572	1.438	1.408	1.144	1.411	1.416
	0.569	0.471	0.435	1.572	1.435	1.408	1.131	1.409	1.565
	0.561	0.469	0.435	1.554	1.428	1.407	1.129	1.409	0.857
	0.561	0.469	0.429	1.554	1.416	1.406	1.125	1.408	0.865
	0.556	0.469	0.427	1.52	1.408	1.39	1.116	1.408	1.291
	0.556	0.469	0.427	1.517	1.408	1.389	1.116	1.408	1.084
	0.556	0.462	0.427	1.505	1.407	1.386	1.116	1.39	0.912
	0.556	0.462	0.427	1.505	1.399	1.375	1.113	1.388	0.915
	0.555	0.462	0.42	1.503	1.387	1.37	1.101	1.385	1.06
	0.555	0.462	0.42	1.498	1.38	1.365	1.101	1.376	1.125
	0.555	0.462	0.412	1.489	1.375	1.365	1.101	1.374	0.882
	0.555	0.454	0.405	1.489	1.356	1.365	1.099	1.365	1.471
	0.546	0.454	0.405	1.485	1.354	1.352	1.095	1.349	1.073
	0.543	0.439	0.393	1.482	1.352	1.352	1.092	1.349	0.877
	0.543	0.439	0.393	1.468	1.35	1.352	1.081	1.329	0.67
	0.521	0.435	0.393	1.465	1.35	1.35	1.076	1.323	0.759
	0.519	0.429	0.393	1.463	1.346	1.346	1.073	1.323	1.253
	0.514	0.427	0.393	1.463	1.334	1.346	1.063	1.323	1.63
	0.512	0.427	0.393	1.462	1.326	1.342	1.06	1.314	0.948
	0.499	0.427	0.386	1.447	1.324	1.336	1.054	1.298	1.084
	0.483	0.427	0.384	1.447	1.324	1.332	1.054	1.284	1.131
	0.477	0.422	0.384	1.447	1.324	1.332	1.044	1.284	1.105
	0.477	0.42	0.384	1.438	1.313	1.329	1.04	1.283	1.623
	0.477	0.386	0.384	1.424	1.313	1.329	1.039	1.283	1.262
	0.469	0.386	0.382	1.416	1.308	1.324	1.037	1.281	0.985
	0.46	0.386	0.365	1.414	1.308	1.324	1.035	1.28	0.856
	0.429	0.384	0.365	1.407	1.298	1.324	1.035	1.269	1.012
	0.403	0.384	0.365	1.406	1.298	1.324	1.035	1.266	1.119
	0.393	0.384	0.365	1.399	1.292	1.323	1.035	1.264	1.47
	0.393	0.382	0.344	1.395	1.292	1.321	1.021	1.26	1.621
	0.386	0.382	0.344	1.391	1.288	1.316	1.019	1.244	1.812
	0.384	0.382	0.341	1.39	1.288	1.316	1.017	1.24	1.005
	0.367	0.367	0.341	1.38	1.285	1.308	1.014	1.237	1.011
	0.344	0.365	0.341	1.37	1.284	1.298	1.007	1.237	0.974
	0.341	0.365	0.341	1.365	1.283	1.298	1.005	1.237	1.291
	0.23	0.362	0.311	1.365	1.283	1.295	0.996	1.231	1.795
		0.344	0.308	1.356	1.282	1.288	0.992	1.208	1.476
		0.341	0.273	1.354	1.282	1.288	0.986	1.207	1.158
		0.325		1.354	1.282	1.285	0.98	1.198	1.714
		0.325		1.35	1.277	1.284	0.978	1.195	1.497
		0.311		1.342	1.262	1.283	0.974	1.195	1.384
		0.311		1.335	1.262	1.282	0.969	1.195	1.315
		0.308		1.324	1.262	1.268	0.965	1.19	1.618
		0.299		1.313	1.247	1.262	0.965	1.186	1.119
		0.286		1.308	1.243	1.26	0.964	1.183	1.062
		0.213		1.298	1.243	1.258	0.964	1.172	0.857
				1.287	1.241	1.258	0.964	1.165	0.915
				1.285	1.241	1.258	0.957	1.161	0.726
				1.285	1.234	1.244	0.957	1.153	1.49
				1.283	1.234	1.244	0.952	1.153	1.497
				1.283	1.229	1.243	0.952	1.153	0.856
				1.282	1.228	1.241	0.952	1.152	1.569
				1.265	1.227	1.241	0.952	1.13	1.788
				1.258	1.208	1.241	0.945	1.127	1.164
				1.241	1.206	1.241	0.945	1.117	0.868
				1.241	1.206	1.241	0.943	1.108	0.915
				1.241	1.204	1.241	0.943	1.108	1.372
				1.241	1.202	1.241	0.943	1.101	1.377
				1.241	1.2	1.241	0.929	1.097	1.33
				1.227	1.2	1.234	0.929	1.088	1.808
				1.227	1.2	1.229	0.929	1.074	2.213
				1.222	1.2	1.222	0.925	1.069	1.604
				1.217	1.2	1.216	0.918	1.068	2.448
				1.206	1.199	1.208	0.915	1.068	2.536
				1.206	1.199	1.206	0.913	1.068	1.067
				1.206	1.199	1.206	0.911	1.067	1.751
				1.2	1.199	1.206	0.91	1.067	2.603
				1.199	1.193	1.206	0.91	1.06	2.14
				1.199	1.171	1.2	0.91	1.056	2.184
				1.199	1.164	1.199	0.903	1.039	1.376
				1.191	1.161	1.199	0.895	1.038	1.786
				1.184	1.161	1.185	0.891	1.038	1.498
				1.175	1.159	1.185	0.879	1.031	1.481
				1.17	1.158	1.184	0.879	1.028	2.173
				1.165	1.158	1.183	0.877	1.028	1.573
				1.164	1.158	1.177	0.876	1.025	1.136
				1.161	1.152	1.176	0.872	1.024	1.532
				1.161	1.147	1.176	0.872	1.024	0.875
				1.153	1.141	1.176	0.869	1.018	1.409
				1.153	1.135	1.171	0.868	1.004	1.928
				1.153	1.132	1.17	0.868	0.996	1.783
				1.149	1.125	1.17	0.868	0.996	1.329
				1.135	1.12	1.165	0.868	0.996	1.334
				1.12	1.117	1.164	0.852	0.982	1.622
				1.117	1.117	1.159	0.852	0.981	1.832
				1.111	1.116	1.159	0.852	0.981	2.417
				1.11	1.116	1.159	0.852	0.981	2.055
				1.092	1.113	1.153	0.848	0.981	1.042
				1.092	1.113	1.153	0.837	0.981	1.161
				1.085	1.113	1.15	0.837	0.973	1.847
				1.078	1.101	1.147	0.837	0.967	1.222
				1.076	1.095	1.144	0.831	0.954	2.481
				1.076	1.092	1.144	0.828	0.943	2.017
				1.075	1.082	1.135	0.828	0.94	2.758
				1.075	1.082	1.129	0.827	0.939	2.655
				1.075	1.082	1.123	0.827	0.937	2.154
				1.075	1.076	1.12	0.816	0.936	4.061
				1.075	1.075	1.12	0.816	0.921	2.391
				1.074	1.075	1.117	0.816	0.919	2.601
				1.067	1.075	1.117	0.812	0.919	1.931
				1.063	1.073	1.116	0.812	0.912	1.841
				1.06	1.06	1.116	0.812	0.907	1.634
				1.057	1.06	1.116	0.803	0.907	1.958
				1.053	1.059	1.111	0.803	0.905	1.647
				1.044	1.054	1.111	0.803	0.904	1.673
				1.044	1.037	1.11	0.803	0.9	1.817
				1.036	1.037	1.103	0.795	0.9	1.579
				1.034	1.037	1.092	0.795	0.896	1.223
				1.034	1.037	1.085	0.79	0.896	1.323
				1.034	1.035	1.078	0.79	0.896	1.586
				1.021	1.034	1.076	0.79	0.875	0.959
				1.021	1.034	1.075	0.787	0.875	0.543
				1.017	1.034	1.067	0.786	0.87	0.99
				1.006	1.034	1.067	0.785	0.863	1.127
				1.006	1.024	1.063	0.785	0.859	2.006
				1	1.024	1.054	0.777	0.854	1.995
				1	1.014	1.053	0.777	0.853	1.841
				0.994	1.007	1.047	0.769	0.853	1.878
				0.993	1.006	1.047	0.769	0.845	2.456
				0.993	1	1.037	0.769	0.84	3.314
				0.983	1	1.037	0.76	0.828	1.024
				0.976	0.996	1.021	0.76	0.828	1.792
				0.968	0.993	1.017	0.759	0.824	1.733
				0.968	0.993	1.009	0.759	0.82	2.928
				0.952	0.993	1.009	0.749	0.815	1.707
				0.952	0.992	1.009	0.749	0.812	2.484
				0.951	0.976	1	0.745	0.812	1.878
				0.951	0.969	1	0.745	0.812	1.998
				0.945	0.965	0.986	0.744	0.811	1.625
				0.943	0.962	0.986	0.744	0.811	1.323
				0.936	0.955	0.98	0.74	0.797	1.261
				0.929	0.955	0.976	0.737	0.787	0.965
				0.926	0.952	0.969	0.722	0.783	1.054
				0.925	0.951	0.968	0.707	0.773	1.046
				0.911	0.951	0.965	0.707	0.769	0.879
				0.91	0.937	0.955	0.703	0.768	1.127
				0.91	0.925	0.951	0.688	0.768	1.409
				0.91	0.918	0.951	0.684	0.737	1.901
				0.91	0.918	0.943	0.682	0.727	1.759
				0.908	0.918	0.937	0.682	0.7	1.669
				0.907	0.915	0.933	0.673	0.7	1.365
				0.907	0.915	0.918	0.668	0.688	3.096
				0.903	0.91	0.913	0.667	0.684	1.146
				0.903	0.91	0.911	0.662	0.646	1.267
				0.895	0.907	0.911	0.662	0.64	0.954
				0.877	0.895	0.911	0.662	0.64	1.149
				0.872	0.891	0.911	0.654	0.621	0.99
				0.863	0.884	0.911	0.654	0.555	1.18
				0.86	0.872	0.91	0.647	0.514	1.28
				0.843	0.868	0.908	0.642	0.514	1.152
				0.831	0.868	0.903	0.63	0.486	1.202
				0.828	0.868	0.884	0.62	0.299	1.281
				0.827	0.851	0.877	0.62	0.256
				0.824	0.836	0.877	0.615
				0.816	0.828	0.868	0.596
				0.803	0.827	0.852	0.585
				0.795	0.824	0.831	0.585
				0.795	0.824	0.828	0.58
				0.794	0.816	0.803	0.579
				0.762	0.803	0.79	0.574
				0.759	0.803	0.786	0.574
				0.749	0.795	0.786	0.562
				0.745	0.795	0.772	0.556
				0.74	0.794	0.762	0.544
				0.711	0.79	0.762	0.539
				0.703	0.786	0.745	0.53
				0.673	0.78	0.744
				0.663	0.749	0.708
				0.511	0.745	0.703
					0.708	0.703
					0.704	0.703
					0.633	0.682
						0.673
						0.673
						0.662
						0.622
						0.562
	139	149	141	272	275	280	269	256	255
total mitochondria	429			827			780
analyzed
	Ext Data Figure 3c: mitochondria morphology
	Fh1+/+						FH1-/-cl.1						FH1-/-cl.19
Fragmented	41.4	31.1	34.4	26.5	11.5	6.5	0	3.9	6.52	0	0	0	0	0	10	11.42	8.33	0
Intermediate	51	62.2	62.5	63.7	82.6	93.4	24.4	9.8	15.2	0	11.76	0	3.3	14	6.6667	11.42	4.16	0
Swollen	1.06	0	3.125	1.06	0	0	46.6	66.6	43.47	69.23	70.58	75.75	59.3	64.9	43.33	42.85	56.25	71.4
Swollen-elongated	0	0	0	0	0	0	17.7	11.7	26.08	19.23	11.76	24.24	35.6	19.3	40	17.1	27.08	25
Elongated	6	6.667	0	8.7	5.7	0	11.1	7.8	8.69	11.53	5.88	0	1.69	1.7	6.66667	17.1	4.16	3.57
	Ext Data Figure 3d: mitochondrial morphology quantification
particle size						particle count
Control	Clone_1	Clone_19	Rescue			Control	Clone_1	Clone_19	Rescue
1.041	2.209	1.555	0.873			45	39	34	85
1.69	1.37	1.296	0.942			20	42	29	66
1.12	1.392	1.948	1.086			33	49	29	54
1.064	1.304	1.808	0.951			29	33	31	76
1.093	1.587	1.564	1.287			37	41	20	36
0.912	1.326	1.756	1.499			43	36	37	41
1.042	1.302	1.783	1.21			51	38	45	35
1.389	1.276	1.574	0.974			24	38	55	78
1.147	2.166	1.659	0.859			62	26	43	53
1.067	2.124	1.941	0.967			60	35	42	59
1.212	1.238	0.999	0.863			40	41	31	72
0.912	1.284	1.143	1.072			62	35	38	48
0.85	1.234	1.379	1.081			65	38	30	45
0.893	1.162	1.428	1.15			59	58	28	34
0.88	1.427	1.542	1.013			64	46	21	50
0.884	2.906	1.387	0.733			77	19	23	54
0.944	1.991	1.853	0.866			58	25	29	66
0.999	1.681	1.357	0.96			53	26	26	44
1.431	2.041	1.512	0.972			43	29	21	67
1.277	1.749	1.615	1.064			45	30	34	55
0.986	1.104	1.976	1.237			70	45	29	36
1.208	1.415	1.713	1.307			60	32	22	39
1.271	1.554	2.251	1.196			48	23	21	40
1.008	2.144	1.25	1.11			42	26	24	72
1.121	0.856	1.541	1.332			35	67	35	43
1.175	1.545	1.308	0.969			30	38	30	65
1.231	2.575	1.431	0.917			39	26	37	60
1.271	2.087	1.666	0.946			27	17	32	82
1.328	1.316	1.512	0.953			27	34	14	54
0.834	1.251	1.654	1.038			56	63	30	56
1.135	2	1.483	1.342			80	33	56	45
1.302	0.946	2.687	1.054			56	42	27	49
1.148	1.742	2.331	0.203			62	44	18	44
1.196	1.891	2.497	0.96			49	26	25	53
1.408	2.267	2.288	0.91			45	18	26	66
1.052	1.487	2.184	1.031			73	51	22	45
1.161	2.369	1.823	0.872			74	24	24	33
1.199	1.172	1.917	1.137			42	43	25	39
1.084	2.231	2.131	0.867			67	29	26	43
1.297	1.872	0.935	0.738			32	26	29	80
0.95	1.747	1.442	0.868			53	32	40	50
0.937	1.552	3.409	0.937			51	37	16	70
0.876	2.466	1.426	0.912			73	26	43	48
0.907	2.068	2.04	1.111			53	41	24	52
1.255	1.311	1.558	1.183			53	20	28	61
0.977	1.087	1.056	1.047			50	53	73	46
0.903	1.061	1.17	1.253			57	56	68	56
1.098	1.345	1.196	0.885			45	45	60	62
0.974	2.791	1.096	1.083			42	17	55	63
1.007	1.759	1.052	1.076			44	26	47	49
0.964	1.39	0.877	1.174			42	37	51	59
1.173	1.454	1.198	0.989			38	45	52	49
0.795	2.057	1.252	1.211			61	41	48	34
0.169	2.094	1.432	1.105			25	21	42	40
0.992	1.614	1.545	1.092			52	27	39	38
1.078	1.419	1.746	0.953			56	54	39	49
1.416	1.67	1.89	1.243			28	24	34	38
0.823	1.015	1.838	1.192			78	73	36	35
1.03	1.498	2.175	0.877			63	42	23	35
1.037	1.086	1.276	0.937			57	41	44	52
1.42	0.889	1.807	0.925			35	57	33	84
1.089	1.308	1.46	1.626			37	55	28	56
1.005	1.119	2.241	0.886			45	55	14	63
1.004	1.456	1.548	1.086			35	46	32	43
1.15	1.78	1.882	0.783			33	37	25	58
1.041	0.871	1.781	0.794			53	48	32	51
0.942	1.083	1.959	1.026			79	59	28	35
0.88	1.772	1.985	0.905			72	22	23	43
1.134	1.418	1.567	1.008			42	55	37	64
1.127	1.239	0.781	1.206			51	51	36	37
0.761		2.219	0.991			78		37	58
1.093		1.689	1.072			64		34	65
1.006		1.868				53		30
1.005		1.545				55		38
1.093		1.32				52		25
1.193		1.339				39		47
1.227		1.492				41		35
1.161		2.157				52		22
		1.498						20
		1.58						40
		1.712						28
		1.739						29
		1.638						17
		1.85						15
		2.136						32
		1.616						27
		1.501						25
		1.231						38
		2.074						40
		1.128						32
		1.15						34
		1.28						33
		1.485						22
		1.576						41
		1.804						25
		1.505						34
		1.463						39
		1.502						33
		2.407						17
		1.937						26
		1.778						29
		1.679						26
		1.892						37
		1.837						37
		1.875						31
		2.411						27
		1.55						26
		2.141						28
		3.637						14
		2.688						26
		2.685						16
		1.735						34
		1.662						33
		1.815						36
		1.815						29
		1.652						24
		1.444						31
		1.95						17
		2						26
		1.624						46
		1.961						23
		1.372						33
		1.766						27
		1.881						32
		1.331						18
		1.529						29
		1.768						29
		1.793						23
		1.875						36
		1.726						25
		1.265						21
		1.411						52
		0.817						77
		2.156						24
		1.428						26
		1.449						33
		1.153						47
		1.567						41
		1.44						43
		1.406						51
		1.134						42
		1.808						22
		2.231						25
		1.935						20
		1.472						49
		3.174						16
		1.189						49
		1.397						35
		1.305						34
		1.635						18
		1.896						28
		1.497						21
		1.429						39
		1.498						57
		0.691						71
		1.336						42
		1.484						34
		1.587						31
		1.491						24
		2.144						16
		1.397						37
		1.013						71
		1.715						48
	Exte Data Figure 3f: percentage of cell releasing
	Fh1+/+	FH1-/-cl.1	FH1-/-cl.19	Fh1-/-+pFH-GFP
	9.6	88.9	79.6	1.89
	25.5	82.3	84.2	9.25
	4.25	56.2	71.875	1.92
	0	84.6	57.14	5
	6.25	70.51	70.83	0
	3.25	66.7	82.14	3.7
	Ext Data Figure 3g: number of DNA foci	number of DNA foci
	Fh1+/+	FH1-/-cl.1	FH1-/-cl.19	Fh1-/-+pFH-GFP
exp1	1	2	3	0
	5	10	9	1
	2	15	14	1
	4	25	6	2
	4	1	4	2
	0	0	8	1
	1	1	4	1
	2	3	3	0
	1	1	2	0
	1	4	4	0
	2	8	2	0
	2	10	1	1
	1	4	4	3
	2	7	8	5
	3	5	6	1
	0	5	10	1
	0	1	9	2
	4	2	3	0
	4	2	5	0
	2	1	2	1
	3	4	6	0
	3	5	4	0
	4	5	6	1
	2	6	1	3
	2	4	7	2
	3	6	11	2
	1	14	4	1
	2	7	3	1
	1	3	6	4
	2	9	1	1
	0	4	8	1
	2	7	6	3
	4	12	6	0
	4	7	6	0
	3	3	17	0
	0	7	2	0
	5	4	3	0
exp2	2	13	6	0
	1	11	7	0
	1	5	6	0
	2	4	7	0
	0	12	5	0
	0	9	11	0
	2	13	3	0
	4	23	16	0
	0	9	5	0
	0	10	2	1
	1	10	11	0
	3	9	6	1
	0	5	12	0
	1	6	13	3
	2	4	1	1
	1	7	6	0
	0	8	7	2
	1	7	7	2
	1	4	13	2
	0	4	1	1
	3	11	1	1
	1	4	6	0
	2	5	7	1
	0	6	1	1
	2	5	2	0
	0	7	31	0
	2	3	12	0
	0	7	10	0
	0	2	4	1
	2	7	1	1
	1	0	7	0
	3	4	2	1
	1	15	10	1
	4	4	6	3
	2	1	2	2
	1	9	1	1
	2	6	2	1
	2	16	3	0
	5	4	3	1
	2	10	0	0
	2	5	6	0
	2	6	1	2
	1	4	3	1
	1	2	4	0
	2	17	7	1
	1	13	9	1
	1	8	20	0
	4	6	5	2
	4	8	8	1
	1	4	5	1
exp3	0	8	8	0
	0	10	3	0
	2	8	3	1
	0	4	8	0
	0	2	7	1
	2	22	15	0
	2	29	10	1
	1	8	6	1
	1	9	13	0
	2	0	5	0
	2	1	8	0
	0	0	4	0
	0	0	5	2
	0	1	15	2
	0	0	3	1
	0	0	1	1
	1	0	8	1
	0	0	1	0
	0	0	5	0
	0	1	4	0
	0	0	10	1
	1	1	8	1
	0	1	16	0
	3	8	20	0
	1	13	27	0
	0	6	5	0
	0	6	4	0
	0	5	10	0
	0	3	5	0
	0	5	1	0
	0	0	1	1
	0	15	0	0
	0	17	1	0
	0	2	0	0
	0	2	1	1
	1	9	0	1
	0	0	0	0
	0	8	1	0
	0	0	1	0
	0	48	0	0
	0	48	1	0
	1	6	8	0
	0	6	0	0
	0	4	0	0
	2	8	1	0
	0	8	0	0
	0	7	0	0
	0	3	1	1
	0	4	6	0
exp4	0	13	8	1
	0	13	8	0
	2	8	4	0
	1	2	5	1
	0	3	5	0
	0	6	16	0
	0	9	3	0
	0	9	16	0
	0	5	0	0
	1	3	3	0
	0	7	8	0
	0	6	13	0
	1	8	8	1
	1	9	7	2
	0	7	4	0
	0	6	5	0
	0	13	7	0
	1	10	4	2
	1	4	5	3
	0	10	3	0
	0	6	4	0
	0	9	5	0
	0	7	5	0
	0	5	8	1
	0	3	6	3
	1	6	7	1
	0	11	8	0
	0	1	10	0
	0	14	8	0
	0	8	5	0
	0	7	5	0
	1	1	5	0
	1	4	3	0
	0	10	14	0
	0	4	6	0
	0	4	5	0
	1	7	11	0
	0	11	7	1
	0	13	18	0
	0	8	10	2
	1	1	1	0
exp5	2	5	1	0
	1	5	2	0
	0	9	0	0
	0	0	6	0
	0	7	5	0
	1	7	7	0
	0	2	3	1
	0	0	5	0
	0	1	3	0
	1	6	12	0
	1	5	2	0
	0	1	4	0
	0	4	8	0
	0	3	4	1
	0	2	6	0
	0	5	7	0
	1	2	7	0
	1	3	0	0
	2	8	10	0
	3	5	8	1
	4	14	5	1
	0	15	4	0
	0	18	4	0
	1	17	1	0
	1	1	6	0
	0	0	10	0
	0	4	6	0
	0	4	2	0
	0	12	3	3
	0	3	1	0
	0	2	3	1
	0	11	4	0
exp6	2	12	7	0
	1	8	3	0
	2	9	2	0
	0	3	4	0
	0	9	2	0
	0	10	10	1
	0	1	18	2
	0	6	17	0
	0	5	21	1
	2	4	20	1
	0	5	38	0
	0	4	38	1
	0	2	13	0
	0	0	8	2
	0	4	8	0
	0	33	7	4
	2	2	9	1
	1	1	9	0
	1	4	0	0
	2	2	3	0
	0	3	11	0
	1	0	9	0
	0	1	6	0
	0	0	4	1
	0		15	0
	0	3	3	1
	2	4	7	0
	0	6	9	0
	1	5	0	0
	1	8	4	0
	0	2	7	0
	1	0	11	0
	0	0	19	0
	0	1	5	0
	0	3	8	0
	0	2	6	0
	1	4	9	0
	0	5	6	1
	0		4	0
	0		0	1
	0		0	0
	0		1	0
	2		0	0
	3		0	0
	2		0	0
	0		0	0
	1		0	2
	0		1	1
	1		1	0
	5		1	0
	7		0	0
	0		0	2
	0		2	1
	0		1	1
	0		0	0
	0		0	0
	0		0	0
	0		2	1
	0		1	0
	0		1	0
	0		0	0
	0		0	1
	0		0	0
			1	2
			0	0
			0	1
			0	1
			1	2
			0	0
			2	0
			0	0
			1	0
			1	0
			2	1
			0	0
			0	0
			0	0
			0	0
			0	0
			1	1
			0	3
			0	1
			0	0
			0	3
			0	0
			1	0
			3	3
			1	1
			0	0
			3	0
			0	0
			0
			3
			1
			0
			0
			0
total cell	272	246	306	300
analyzed
	Ext Data Figure 3h: ddPCR mtCo3
	Fh1+/+	Fh1-/- cl.1	Fh1-/- cl.19	Fh1-/- cl.1 +pFH-GFP
exp1	4391.52	47756.4	53750	7971.01
exp2	10172.5	63596.5	53205.1	9072.92
exp3	10817.3	52951.4	42824.1	25506.3
	Ext Data Figure 3i: ddPCR mtND1
	Fh1+/+	Fh1-/- cl.1	Fh1-/- cl.19	Fh1-/- cl.1 +pFH-GFP
exp1	4051.95	47315.7	58217.6	10430.3
exp2	8479.82	55646.9	55208.3	9031.25
exp3	10607	53125	43885	21958.5
	Ext Data Figure 3j: ddPCR mtD-loop
	Fh1+/+	Fh1-/- cl.1	Fh1-/- cl.19	Fh1-/- cl.1 +pFH-GFP
exp1	5486.11	48385.4	53906.2	14756.9
exp2	7755.53	48108.6	26925.2	8395.83
exp3	7722.36	50520.8	52179.8	19563
	Ext Data Figure 3k: uncropped blot
	Ext Data Figure 3l: ISGs expression
	Fh1+/+			Fh1-/- CL1			Fh1-/- CL19			Fh1-/- CL1 +pFh1-GFP
Ifnb1	1	1	1	0.531719	0.695418		0.455342	0.845524		0.943197	1.27869
Ifi202b	1	1	1	11.2472	9.75197	14.3472	7.61977	6.11475	5.60271	0.984405	1.10825	0.811753
Ifitm10	1	1	1	10.0394	8.62926	8.86273	4.61542	7.87734	5.49929	0.445888	0.595849	0.302483
Ccl20	1	1	1	6.32096	3.86813	10.2043	13.2459	8.58554	2.00959	1.4281	1.4286	0.936189
Areg	1	1	1	11.5852	13.2608	12.8336	5.07835	8.75937	7.50296	1.51852	2.43514	0.00766277
Hmox1	1	1	1	22.0865	23.4057	35.9895	20.6195	18.6362	20.5178	2.55489	1.93418	1.65412
