# Supplementary material for: Fumarate induces vesicular release of mtDNA to drive innate immunity
Source: Nature. 2023 Mar 8;615(7952):499–506. doi: 10.1038/s41586-023-05770-w (PMC10017517; doi:10.1038/s41586-023-05770-w)
Supplement: Supplementary file 18 — Source Data Extended Data Fig. 4 [file 41586_2023_5770_MOESM18_ESM.xlsx]

## Sheet: Ext Data Fig 4
Extended Data Figure 4
	Ext Data Figure 4a: Hmox1, Nqo1 and Tfam mRNA expression in MMF treated cells
	DMSO					200μM MMF					400μM MMF
Hmox1	1	1	1	1	1	5.16718	3.28666	2.54919	1.89932	3.92101	8.01602	4.73556	4.34544	6.5879	4.82978
Nqo1	1	1	1	1	1	5.11229	4.87705	7.96067	5.0825	8.01959	5.50985	4.80946	11.3266	18.2617	12.0069
Tfam	1	1	1	1	1	1.58944	1.16689	1.7839	1.18375	0.69522	1.29571	0.980542	1.30636	5.51707	1.26286
	Ext Data Figure 4b, c: fumarate and 2SC absolute concentration
	NT					vehicle d3					vehicle d6					4-OHT d3					4-OHT d6
fumarate	0.98431	1.26505	1.0963	0.924655		0.691826	0.719753	0.769711	0.778796	0.60088	0.831658	0.694966	0.831893	0.640014	0.676245	0.801673	0.764363	0.854461	0.890937	0.760501	2.40873	2.29387	2.06589	2.14588	2.43441
2SC	0.00841991	0.00932165	0.0087142	0.00731146		0.00694754	0.00691558	0.00638695	0.00763819	0.00598922	0.00697775	0.00642929	0.0076134	0.0068864	0.00608693	0.00912776	0.00922673	0.00888961	0.00956589	0.00802015	0.0173973	0.0166237	0.0146712	0.0145533	0.0161966
	NT					vehicle d3					vehicle d6					MMF 400μM d3					MMF 400μM d6
fumarate	0.666106	0.715474	0.780344	0.784675	0.75587	0.534099	0.606666	0.573276	0.625836	0.533437	0.50908	0.619462	0.671392	0.471097	0.545978	1.36436	1.27164	1.40124	1.21309	1.42365	1.21534	1.1462	1.52773	0.401721	0.9949
2SC	0.0141091	0.0143292	0.0165096	0.0147823	0.0156204	0.0104446	0.0114726	0.0120857	0.013108	0.0118812	0.0114105	0.014359	0.0122446	0.0118675	0.0105049	0.0375573	0.0295405	0.0347151	0.0322913	0.0325897	0.030887	0.0273926	0.0358232	0.0256501	0.0289132
	Ext Data Figure 4e: percentage of cell with indicated mitochondrial morphology
	MMF 200μM			MMF 400μM
Fragmented	5	5	0	5	4	25
Intermediate	15.15	11	0	30	36.6	21
Swollen	38.5	85.7	33.3	88.2	77.4	75.6
Swollen-elongated	50	68.4	66.7	91.6	72.7	100
Elongated	21	12	0	21	30	15
	Ext Data Figure 4f, g: mitochondrial morphology quantification
		mitochondrial morphology quantification
particle count					particle size
Control	200 uM	400 uM		Control	200 uM	400 uM
52	26	28		0.749	1.141	1.338
45	25	36		0.99	1.389	1.41
68	39	40		0.9	1.255	0.903
60	40	25		0.726	1.049	1.687
55	35	26		1.03	1.555	1.072
57	44	31		0.729	0.928	1.305
63	45	41		0.718	1.114	1.176
52	36	60		1.003	1.09	0.97
52	48	74		0.884	1.106	0.128
44	42	16		0.933	0.783	2.21
29	43	18		0.962	1.495	2.007
60	42	62		1.069	1.109	0.894
66	33	46		0.757	0.934	1.339
56	64	59		0.918	0.721	1.115
69	67	18		0.736	0.924	1.958
58	43	15		0.869	1.083	1.445
60	50	30		1.003	1.036	1.049
38	75	34		0.742	0.839	1.473
65	35	26		0.734	1.016	1.469
72	47	29		0.955	0.954	1.502
76	51	23		0.778	1.158	1.506
66	66	55		0.621	1.078	1.295
38	45	32		1.114	1.218	1.233
78	48	37		0.745	1.29	1.53
91	31	26		0.639	1.117	1.497
63	16	35		1.059	2.07	1.131
62	35	45		0.605	1.84	1.307
35	43	43		0.921	1.143	1.27
43	26	36		1.077	1.638	1.279
28	30	28		1.069	1.317	1.359
30	40	25		1.202	1.801	1.655
54	56	29		0.779	0.879	2.071
75	40	34		0.824	0.87	1.515
35	43	38		0.952	0.77	1.114
57	52	64		1.005	1.224	0.772
60	40	27		1.101	1.082	1.241
83	47	44		0.76	1.113	0.9
44	45	28		0.846	1.211	1.542
40	39	33		0.956	1.151	1.36
53	62	24		0.906	0.907	1.25
44	35	29		1.088	1.204	1.411
53	30	35		0.762	1.197	1.307
58	67	24		1.014	0.868	1.499
45	38	20		0.906	1.054	1.355
39	54	40		1.175	0.83	1.326
83	53	14		0.774	0.945	1.534
59	52	19		1.008	1.082	1.248
68	45	36		0.81	0.948	1.323
54	15	28		0.692	2.309	1.162
79	32	31		0.693	1.021	1.026
68	30	22		0.88	1.211	1.067
44	31	26		0.733	1.584	1.036
49	27	26		0.94	1.476	1.537
35	46	22		0.87	0.943	1.343
30	26	30		0.891	1.278	1.456
45	35	21		0.808	0.963	1.984
53	40	39		0.858	1.146	1.258
51	33	17		0.979	0.936	1.221
72	18	38		0.827	1.444	1.362
54	24	22		0.906	1.273	0.73
67	38	28		0.925	1.069	1.725
38	23	14		0.994	1.162	2.53
70	56	21		1.044	1.011	1.409
66	76	35		0.826	0.629	1.208
43	60	26		1.137	0.993	1.678
39	43	27		1.313	1.256	0.973
69	37	17		0.655	1.056	1.503
66	35	34		0.971	1.233	1.326
70	28	16		0.791	1.426	1.902
56	75	22		0.935	0.728	1.449
58	69	19		0.744	0.711	1.564
46	61	24		0.74	0.97	1.422
57	54	53		1.072	0.883	0.981
78	54	15		0.737	0.899	1.828
45	32	33		0.718	0.974	1.007
58	86	21		1.112	0.774	1.331
32	63	43		0.915	0.708	1.419
77	54	39		0.818	0.74	1.234
53	43	18		1.196	1.194	0.928
39	67	32		0.871	0.813	0.936
37	44	33		1.007	0.823	1.181
66		32		0.788		1.613
74		37		0.903		0.971
		27				1.32
