# Supplementary material for: Fumarate induces vesicular release of mtDNA to drive innate immunity
Source: Nature. 2023 Mar 8;615(7952):499–506. doi: 10.1038/s41586-023-05770-w (PMC10017517; doi:10.1038/s41586-023-05770-w)
Supplement: Supplementary file 19 — Source Data Extended Data Fig. 5 [file 41586_2023_5770_MOESM19_ESM.xlsx]

## Sheet: Ext Data Fig 5
Extended Data Figure 5
	Ext Data Figure 5a: % of cells with cytosolic DNA foci relative to mitochondrial morphology in MMF
	vehicle			MMF 200μM			MMF 400μM
Fragmented	23.02	33.2	39.1	3.55	4.8	6.9	4.9	4.8	1.9
Intermediate	70.8	57.9	53.1	47.67	42.8	50.31	15.87	12	2.8
Swollen	0.99	0	0.5	25.6	33.1	28.1	46.6	51.8	55
Swollen-elongated	0	0	0	17.33	14.8	9.3	19.59	21.2	28.4
Elongated	5.7	8.9	7.3	4.21	4.5	5.39	12.7	10.2	11.9
	Ext Data Figure 5b: ddPCR mtND1
9784.23	11158.5	26003.1
5555.56	12670.6	16381.8
3741.32	9361.53	15771.5
3383.28	7922.98	10211.8
	Ext Data Figure 5c: ddPCR mtDloop
vehicle	200μM	400μM
8603.05	16643	52854.9
11971.9	23209.6	22217.7
7355.32	18696.1	28890
4645.59	10101	10725.7
	Ext Data Figure 5e: percentage of cells showing P-tbk1 golgi translocation
	DMSO	MMF
exp1	1.92308	23.1884
exp2	6	33.871
exp 3	7.46269	36.8421
	control	control positve	partial	MMF8d	MMF 8d positive	partial		control	control positve	partial	MMF8d	MMF 8d positive	partial		control	control positive	partial	MMF8d	MMF 8d positive	partial
nbof cells	5			4	2	1		6			3	3	1		5			5
	6			4	1			4	1			1				1	2	3	2	1
	6			1		1		12			5				4			2	1	1
	6			2				6			3	1			6			3
	6			4		1		6		1	3	1	1		8			2	1
	6		1	4				7							9			2	1
	6			4				6		1	4	1			7			1	1	1
	4			2	1						6	2			13			1	1	2
	6			5	1						6	2			4		2		1
				4							3	1			6			1	1
				5		1						2						2	1
				2	2						2	1						2	1
				3							2	1						2	1
				4							1		2					1	1
				1	2						3	1						4
				1		2												1	1	1
				3	1													4	1
total	51	0	1	53	10	6	0	47	1	2	41	17	4		62	1	4	36	15	6
percentage	98.0769	0	1.92308	76.8116	14.4928	8.69565		94	2	4	66.129	27.4194	6.45161		92.5373	1.49254	5.97015	63.1579	26.3158	10.5263
total with
some
translocation		1.92308			23.1884				6			33.871				7.46269			36.8421
number	52			69				50			62				67			57
of cells
analyzed
	cont	MMF8d
total cell analyzed	169	188
percondition
