# Supplementary material for: Fumarate induces vesicular release of mtDNA to drive innate immunity
Source: Nature. 2023 Mar 8;615(7952):499–506. doi: 10.1038/s41586-023-05770-w (PMC10017517; doi:10.1038/s41586-023-05770-w)
Supplement: Supplementary file 20 — Source Data Extended Data Fig. 6 [file 41586_2023_5770_MOESM20_ESM.xlsx]

## Sheet: Ext Data Fig 6
Extended Data Figure 6
	Ext Data Figure 6c: Fh1 expression in cytoFh1
	Fh1 fl/fl			Fh1-/- clone 1			Fh1-/- clone 1 + cyto Fh1-GFP			Fh1-/- clone 1 + pFH-GFP
Fh1	1	0.697087	0.597661	0.0277321	0.00708626	0.0169545	12.4161	19.2619	20.3825	6.57733	4.88961	5.56759
	Ext Data Figure 6d: OCR cytoFh1
Time (minutes)	Fh1fl/fl							Fh1-/-CL1								Fh1-/-CL1+cytoFh1-GFP								Fh1-/-CL1+pFH-GFP
1.40551	255.515	253.521	276.955	256.894	175.618	259.203	240.414	140.173	151.832	146.959	158.065	164.921	152.396	139.357	117.816	188.914	234.333	248.101	249.731	245.367	229.141	222.275	191.024	327.745	302.112	335.637	352.089	369.346	329.333	318.432	296.686
7.93238	237.733	240.681	256.416	242.853	173.798	247.587	229.794	129.203	140.046	135.725	147.213	152.746	142.246	131.551	110.215	174.419	219.971	232.436	233.013	230.665	217.98	214.506	183.15	306.471	283.846	315.356	325.297	344.621	309.677	303.61	285.293
14.4584	232.825	236.526	247.489	237.486	170.096	243.635	228.211	125.431	134.654	131.044	142.137	147.58	137.914	129.103	107.623	170.889	216.195	226.695	226.859	225.764	212.6	210.887	181.663	299.022	277.617	307.359	314.744	334.343	301.286	298.313	282.372
	Ext Data Figure 6e, f: fumarate and 2SC in cytoFh1
	Fh1fl/fl					Fh1-/-CL1					Fh1-/-CL1+cytoFh1-GFP					Fh1-/-CL1+pFh1-GFP
fumarate	107122511	1.10043e+08	107464614	1.06932e+08	1.09832e+08	1570820087	1787633770	1698726499	1797938987	1800350183	3.83086e+08	3.9516e+08	3.84375e+08	3.99163e+08	3.92434e+08	1.27523e+08	1.25488e+08	1.20935e+08	1.28201e+08	1.3197e+08
2SC	29977.5	189498	83368	40985.6	145086	9.45647e+07	9.3824e+07	8.8473e+07	9.95171e+07	9.72124e+07	2.30243e+07	2.41079e+07	2.3533e+07	2.2424e+07	2.38577e+07	2.26554e+06	2.09901e+06	1.92033e+06	2.09498e+06	2.10664e+06
	Ext Data Figure 6g: number of DNA foci
exp1							exp2						exp3
	control	cl1	cl1 rescue cyto	cl1 pFH			control	cl1	cl1 rescue cyto	cl1 pFH			control	cl1	cl1 rescue cyto	cl1 pFH
	2	5	5	4			0	8	4	0			0	2	8	0
	2	7	4	2			2	10	3	0			0	2	8	2
	0	2	3	5			0	4	0	0			0	2	2	0
	0	10	1	8			0	7	1	0			0	0	4	1
	2	9	6	0			0	5	0	0			0	2	5	1
	1	6	4	0			0	1	2	0			1	2	2	2
	0	10	2	4			0	7	12	0			0	5	1	2
	0	10	1	2			0	3	1	0			0	1	1	0
	0	4	2	4			0	1	4	0			0	4	3	0
	1	3	0	0			0	2	0	2			0	2	8	3
	2	9	1	1			0	3	0	0			0	3	1	1
	2	7	0	0			1	7	0	0			0	14	1	0
	0	4	2	1			0	1	1	1			0	7	6	1
	0	3	5	4			0	8	0	0			0	4	1	0
	0	11	4	0			0	0	0	2			0	12	0	1
	0	17	1	0			0	3	3	0			0	1	1	0
	0	6	5	0			1	8	1	0			0	7	0	0
	0	3	9	1			1	2	0	0			0	2	5	3
	0	5	3	2			1	4	4	4			0	7	2	1
	0	5	4	0			0	4	2	3			0	1	1	0
	0	1	5	0			0	4	1	2			0	4	1	4
	0	12	2	0			1	1	0	0			2	5	0	2
	0	1	1	0			1	3	2	0			0	2	1	0
	1	1	2	0			1	4	1	1			0	7	1	0
	1	6	0	1			1	6	2	1			0	7	2	0
	2	3	3	0			1	7	1	0			0	8	5	1
	1	4	6	0			0	7	6	0			0	9	0	1
	0	2	4	0			0	2	4	1			0	2	1	1
	0	0	4	3			1	3	1	1			0	6	1	2
	0	0	2	1			0	5	1	1			0	3	9	1
	0	10	0	9			0	13	4	6			0	4	3	2
	0	4	5	1			0	1	2	0			0	3	5	0
	0	3	7	0			1	0	1	1			0	10	3	0
	0	5	4	2			1	0	0	2			0	7	2	3
	0	3	3	4			0	2	0	1			0	14	1	4
	0	4	5	1			0	6	2	0			0	2	3	1
	0	2	0	4			0	5	3	0			0	1	3	0
	1	2	1	0			4	5	1	1			0	1	5	1
	0	14	0	2			0	7	0	0			1	4	4	0
	0	0	0	3			0	4	0	0			0	3	3	2
	0	1	1	0			0	2	0	0			1	2	4	1
	0	0	0	2			0	4	0	1			0	7	4	1
	0	0	2	0			0	6	0	0			0	3	6	1
	0	1	4	5			0	3	2	0			0	3	3	1
	0	4	2	8			0	0	4	0			0	7	2	4
	2	1	0	1			0	9	4	1			0	2	1	4
	2	6	1	1			0	4	1	3			0	1	3	0
	0	4	3	4			0	6	0	0			0	0	2	1
	0	3	0	0			0	5	1	0			1	3	0	1
	0	1	4	0			0	6	5	0			1	3		0
	1	6	5	0			1		2	0			0	1		1
	2	4	6	0			0		0	0			0	1		0
	1	5	2	0			1		0	0			1			2
	1	8	2	0			1		5	2			1			3
	3		3	0			0		5	0			0			1
	1		0	0			3		1	0			0			2
	1		0	0					0	3			0			3
	2		2	0					1	2			2			0
	3		1	0					5	0			0			1
	1		0	0					1	0						0
	0		0	0					10							1
	1		0	0					4
	1		4	0					0
	0		0	0					2				0.186441	4.13462	2.81633	1.16393
	0		4	0					1
	0		8	0
	0		1	0
			2	0			0.428571	4.36	1.90769	0.7
			3	0
			2	0
			5	0
			4	0
			5	0
			1	0
			4	0
				0
	0.597015	4.75926	2.62667	0
				0
				0
				0
				0
				0
				0
				0
				0
				0
				0
				1
				8
				4
				3
				5
				2
				0
				1
				5
				2
				5
				2
				4
				2
				1
				0
				0
				0
				0
				2
				1.27358
ncells	67	54	75	107			56	50	65	60			59	52	49	61
ntotal	182	156	189	228
	Ext Data Figure 6h: uncropped blot
	Ext Data Figure 6i: ISGs expression in cytoFh1
	Fh1 fl/fl			Fh1-/- clone 1			Fh1-/- clone 1 + cyto Fh1-GFP			Fh1-/- clone 1 + pFH-GFP
Ifnb1	1	1.3482	1.42174	0.54766	0.547587	2.71059	0.965425	2.26539	1.28658	1.54528	0.704974	1.08257
Ifi202b	1	2.62889	3.14395	16.4703	13.7205	19.9367	4.81489	5.21419	4.50023	4.31671	4.50807	6.13495
Ifitm10	1	0.755277	0.715824	11.0026	12.3265	13.3892	3.57348	9.70462	2.80196	1.3608	1.35023	1.83353
Ccl20	1	1	1.08532	4.91532	4.83792	4.35535	0.0993774	0.175167	0.0767009	0.0631536	0.0804117	0.267384
Areg	1	1	1.05964	4.02025	4.46015	3.87221	1.50907	1.09655	0.299261	0.14265	0.241286	1.11845
Hmox1	1	2.63053	3.12549	33.4271	34.59	34.5486	10.4697	35.1873	23.8855	1.38205	1.75389	8.69653
Tfam	1	1.57389	1.41812	3.37181	2.88197	3.1347	1.48483	2.28559	0.204811	1.79975	2.49328	3.27517
