# Supplementary material for: Fumarate induces vesicular release of mtDNA to drive innate immunity
Source: Nature. 2023 Mar 8;615(7952):499–506. doi: 10.1038/s41586-023-05770-w (PMC10017517; doi:10.1038/s41586-023-05770-w)
Supplement: Supplementary file 21 — Source Data Extended Data Fig. 7 [file 41586_2023_5770_MOESM21_ESM.xlsx]

## Sheet: Ext Data Fig 7
Extended Data Figure 7
	Ext Data Figure 7b: percentage of cell releasing DNA foci
	SDH+/+	SDH-/-cl.5	SDH-/-cl.7
	2.5	3.8	4.8
	5.5	6.6	5.5
	4.1	4.2	3.2
	Ext Data Figure 7c: number of DNA foci
	SDH+/+	SDH-/-cl.5	SDH-/-cl.7
exp1	0	1	0
	0	2	1
	2	0	1
	1	2	0
	2	0	0
	0	0	0
	3	1	1
	1	0	4
	1	2	0
	0	0	1
	0	0	2
	0	0	1
	1	3	1
	0	0	1
	2	0	0
	0	0	0
	0	0	0
	0	1	0
	0	0	0
	0	1	3
	0	2	1
	1	4	2
	0	1	1
	0	0	0
	2	0	0
	0	0	0
	3	0	0
	0	2	3
	0	0	1
	1	0	1
	0	0	1
	0	1	0
	0	0	2
	0	0	3
	1	2	1
	0	1	1
	0	2	1
	0	0	1
	0	0	0
	1	2	0
	0	1	2
	1	0	0
	0	0	2
	0	0	0
	1	1	1
	1	0	1
	1	0	2
	0	0	0
	0	0	0
exp2	0	0	0
	0	2	0
	0	0	1
	1	0	0
	0	1	2
	0	0	0
	2	0	1
	0	1	1
	0	0	1
	0	0	0
	0	2	2
	0	1	1
	0	1	0
	0	0	0
	1	2	1
	1	0	1
	0	0	1
	0	0	1
	0	0	1
	0	4	5
	2	0	1
	1	0	0
	0	0	0
	0	1	1
	2	3	1
	0	2	1
	0	0	1
	0	2	1
	0	4	0
	0	2	1
	0	0	0
	0	1	0
	0	0	2
	2	1	1
	0	3	2
	0	2	1
	0	0	1
	0	2	1
	0	0	0
	0	0	1
	0	0	3
	1	2	1
	0	0	0
	0	5	0
	0	0	0
	0	0	1
	1	1	0
	1	2	0
	4	1	1
	2	1	0
	1	0	2
	0	0	1
	3	0	1
	0	0	0
	1	0	0
	0	0	1
	1	0	1
	0	2	0
	1	0	0
	0	0	0
	1	1	0
	0	0	0
exp3	0	1	1
	0	1	2
	0	2	0
	2	4	1
	0	0	1
	3	0	0
	1	1	0
	0	0	3
	2	1	0
	0	0	1
	1	0	0
	0	1	0
	4	0	1
	1	2	0
	1	0	0
	0	0	1
	0	1	0
	0	0	0
	1	0	2
	1	0	0
	0	2	1
	0	1	0
	1	0	1
	0	0	0
	2	0	0
	0	1	0
	1	0	2
	0	1	0
	0	0	0
	3	0	0
	1	1	1
	1	0	0
	0	0	0
	0	2	0
	0	0	0
	0	0	1
	2	0	0
	1	1	0
	0	0	0
	1	2	0
	0	0	2
	1	1	2
	0	0	0
	1	0	3
	2	0	1
	0	2	2
	1	0	1
	0	1	0
	1	0	0
	0	0	0
	0		0
	1		0
total cell	163	161	163
analyzed
	Ext Data Figure 7d: ddPCR mtCo3
	Sdhb+/+	Sdhb-/-cl.5	Sdhb-/-cl.7
	2010.58	1225.68	2494.52
	3385.42	2616.87	1498.98
	5875	2964.29	2511.9
	2388.89	1441.67	966.667
	Ext Data Figure 7e: uncropped blot
	Ext Data Figure 7f: uncropped blot
	Ext Data Figure 7g: ISGs expression in MMF, aKG or 2HG
	DMSO1					25μM MMF					100μM MMF					200μM MMF					400μM MMF					DMSO2					100μM aKG					200μM aKG					400μM aKG					800μM aKG
Ifi202b	1	1.17275	1.14783	1.49871	1.20205	1.6001	1.63239	1.50559	1.59879	1.60549	2.31718	2.82313	2.80491	2.89862	2.66943	1.4898	2.10071	2.28151	2.24519	2.61728	7.18717	4.51892	3.90565	6.74668	5.92228	1	0.763558	0.746722		0.849413	1.04452	0.847581	0.42645	0.886085	0.900818	0.900449		0.633105	0.750047	0.671459	0.560218	0.729659	0.734598	0.757871		0.867853	0.791552	0.58868	0.477006
Ifnb1	1	0.939265	1.16467	1.37214	1.10245	0.822545	0.936413	0.937448	0.73636	0.935641	0.849931	0.757819	0.827051	0.618683	0.466012	1.23895	1.29285	0.894292	0.862761	0.863394	3.53196	1.19203	0.939839	1.69767	2.71389	1	0.934212	0.610452	0.71332	0.949794	0.195465	0.508139	0.228059	0.857362	0.62752	0.0753972	0.535093	0.557793	0.610699	0.549634	0.140624	0.722537	0.426834	0.776779	0.661448	0.152296	0.258255	0.468074	0.463201
Ifitm10	1	1.0098	0.910326	1.12066	1.3292	1.02332	0.892963	0.607178	0.856094	0.983015	0.949827	0.812526	0.995829	1.07514		1.29235	1.37435	1.09642	1.28937	1.15344		5.65733	5.6778	6.46967	6.52438	1	1.06282	0.99365	1.22389	1.34639	0.551075	0.706215	0.502962	1.2401	1.05332	0.396714	0.934199	0.877054	1.03853	0.772356	0.354385	1.21723	1.99935	1.00878	0.962933	0.540746	0.752302	0.823676	0.527647
Ccl20	1	1.18996	1.12421	1.06174	0.801528	1.03738	0.918728	0.705325	0.877206	0.664582	0.950482	0.933616	0.87587	0.828857	0.551065	0.834495	0.752468	0.667887	0.65806	0.633274	9.61569	13.4691	13.5983	10.2261	10.7806	1	0.895748	0.741202	0.869588	1.1503	0.284434	0.576688	0.335259	0.891815	0.729253	0.149934	0.607092	0.560747	0.703799	0.549257	0.182107	0.995323	0.837089	0.857704	0.904694	0.2121	0.675364	0.596771	0.498911
Areg	1	1.29722	1.27075	1.86632	1.48238	3.41849	3.54796	2.93202	4.51317	3.39406	7.28172	8.85158	7.90265	7.81688	4.92845	8.43453	11.5216	18.0178	17.106	27.3933	40.6996	5.06549	4.805	35.3938	34.3087	1	0.503213	0.441119	0.424794	0.42457	0.769933	0.349989	0.233104	0.563995	0.536148	0.413236	0.376208	0.298002	0.372953	0.280746	0.593477	0.616808	0.467931	0.431063	0.534213	0.512923	0.596946	0.450104	0.372895
[truncated: 21 more columns]
