# Supplementary material for: Fumarate induces vesicular release of mtDNA to drive innate immunity
Source: Nature. 2023 Mar 8;615(7952):499–506. doi: 10.1038/s41586-023-05770-w (PMC10017517; doi:10.1038/s41586-023-05770-w)
Supplement: Supplementary file 22 — Source Data Extended Data Fig. 8 [file 41586_2023_5770_MOESM22_ESM.xlsx]

## Sheet: Ext Data Fig 8
Extended Data Figure 8
	Ext Data Figure 8b: Ifnb1, Areg and Mx1 mRNA expression MMF treated Rho0 cells
	Fh1+/+ DMSO 12h			Fh1+/+ DMSO 24h			Fh1+/+ DMSO 48h			Fh1+/+ DMSO 72h			Fh1+/+ DMSO 6d			Fh1+/+ DMSO 8d			Fh1+/+ MMF 12h			Fh1+/+ MMF 24h			Fh1+/+ MMF 48h			Fh1+/+ MMF 72h			Fh1+/+ MMF 6d			Fh1+/+ MMF 8d			Fh1+/+ρ0 MMF 12h			Fh1+/+ρ0 MMF 24h			Fh1+/+ρ0 MMF 48h			Fh1+/+ρ0 MMF 72h			Fh1+/+ρ0 MMF 6d
Ifnb1	1	1	1	1.11761	1.25592	0.976289	0.780247	0.517163	0.785068	1.27641	0.996272	0.940059	1.73032	1.17476	1.27207	1.85552	0.867744	2.06359	2.22814	1.00873	2.48146	2.43703	0.983425	2.50782	0.910695	0.432655	1.87562	1.67674	0.767796	1.26076	2.41947	2.43772	2.07614	2.35734	4.2531	2.32474	0.469366	3.85444	0.114898	1.64684	0.660799	0.579581	0.58631	0.699486	0.395087	1.38636	1.03677	0.967964	0.577402
Areg	1	1	1	1.23378	0.368347	0.970866	0.326241	0.660057	0.608452	0.0884013	0.223428	1.31871	0.12364	0.179794	0.878045	0.0883354	0.19776	1.52515	2.577	2.44688	3.56661	2.19895	1.90933	3.67715	1.45462	1.79483	6.83325	0.594479	0.62346	8.61358	0.993667	0.625039	9.9009	1.04382	0.560137	9.32603	0.864067	7.63808	0.0667488	0.289342	1.57686	3.95935	0.24222	0.659643	2.99	0.160211	1.1549	4.30218	0.376037
Mx1	1	1	1	0.459207	3.31401	3.95263	0.314116	2.32959	1.1911	0.861205	2.61759	4.45757	1.69025	3.09021	7.46258	1.23404	3.14373	6.29038	2.34485	9.91824	5.61693	4.31506	20.6697	10.8714	2.24405	11.3904	27.3182	5.3268	21.9539	22.3813	14.5653	38.2794	62.9851	14.7482	18.8541	63.7541	1.25176	16.3987	2.67608	2.5946	5.93055	5.55945	1.15601	3.037	0.721129	3.40799	4.28429	6.33458	1.50426
	Ext Data Figure 8d: % of cells with cytosolic cGas retention
	exp1						exp2						exp3
	cgas labeling cytosol retaining						cgas labeling cytosol retaining			cgas1			cgas labeling cytosol retaining			cgas2
	cont			MMF 8d			cont			MMF 8d			cont			MMF 8d
	Nuclear	cyto		Nuclear	cyto		Nuclear	cyto		Nuclear	cyto		Nuclear	cyto		Nuclear	cyto
number of cells	21	0		10	1		43	5		5	9		17	3		9	2
	9	1		5	7		39	1		12	4		12	2		6	6
	13	1		3	6		20	0		15	5		12	1		3	4
	12	1		10	5		20	3		12	6		13	0		10	4
	18	0		4	5		32	7		14	6		18	0		6	3
	18	2		3	7		31	7		10	3		25	2		5	6
	14	4		6	1		27	4		6	8		18	8		6	2
	18	1		6	3					4	5		14	4		8	3
	9	6		8	3					7	6		33	4		9	4
	15	1		4	6					3	5		19	4		7	4
	20	5		0	8					8	2		17	0		0	8
	12	4		8	3					8	4		18	1		7	3
	24	6		6	3								13	3		6	3
	18	10		7	3								25	0		8	1
	8	8		6	4								19	4		7	3
	4	10		2	6								24	4		5	7
	8	4		6	3								27	6		7	3
	19	0		3	6											3	6
				4	5											7	5
				0	7											5	8
				8	4											9	5
				3	7											7	5
				4	5											4	6
				7	5											9	3
total	260	64		123	113		212	27		104	63		324	46		153	104
%age cyto	19.7531			47.8814			11.2971			37.7246			12.4324			40.4669
%age nuclear only	80.2469			52.1186			88.7029			62.2754			87.5676			59.5331
total cells analyzed	324			236			239			167			370			257
totalcell/condition	933	660
	Ext Data 8e: ISG mRNA expression MMF and RU.521 treated cells
	DMSO DMSO					MMF DMSO					MMF RU.521
12h Ifnb1	1	1	1	1	1	1.84344	1.1409	0.919494	3.39425	1.23602	1.42711	0.343029	1.14824	1.17678	0.708375
24h Ifnb1	0.948569	0.725651	1.2073	1.1501	0.849747	2.07678	1.54275	1.60109	3.05058	1.71227	1.44369	0.394367	0.67676	0.952804	1.13907
12h Ccl20	1	1	1	1	1	1.63732	0.912612	1.51214	4.25758	1.98828	1.4382	0.123175	0.0896001	0.344191	0.261386
24h Ccl20	1.13094	0.780643	1.22685	1.30164	0.858341	2.68307	1.21193	1.32251	2.1431	2.53705	1.69208	0.164759	0.0959129	0.369788	0.343576
12h Areg	1	1	1	1	1	2.35211	3.48746	4.10003	6.57402	2.36037	3.85614	0.962734	2.19968	4.48795	0.909912
24h Areg	1.0521	0.891698	1.04503	1.86378	0.736193	3.09194	2.38371	3.2546	3.73697	1.66781	3.11123	0.84311	1.19756	3.7366	0.789984
	Ext Data Figure 8f: ISG mRNA expression RU.521 treated cells clone 29
	Ifi202b					Ifitm10
4-OHT + DMSO	4.07644	2.82058	1.98471	1.3509	1.6785	3.44779	1.3896	1.36882	2.11939	2.29938
4-OHT + 20ug/ml RU.521	0.492769	1.23617	1.8563	1.03506	0.827243	0.953748	0.874265	1.17308	1.49765	1.32962
	Ext Data Figure 8g: ISG mRNA expression RU.521 treated cells clone 1
	Fh1 fl/fl + veh			Fh1 fl/fl + RU521			Fh1 -/- CL1 + veh			Fh1 -/- CL1 + RU.521
Ifi202b	1	1	1	1.48312	0.732706	0.440324	5.0035	6.56066	22.5978	2.60937	1.48017	0.710294
Ifitm10	1	1	1	1.77583	0.889725	0.459001	11.4971	16.5552	34.0172	5.10628	3.75346	3.23973
Ccl20	1	1	1	1.14855	0.737356	0.421303	7.29837	9.02543	23.4064	3.04216	1.84991	0.687631
	Ext Data Figure 8h: ISG mRNA expression H151 in vivo
	WT+TAM+veh									HOM+TAM+veh											HOM+TAM+ low H151											HOM+TAM+ high H151
Ifitm10	1	1.22603	0.777499	0.984742	0.968918	1.33283	1.14561	0.76829		1.11477	1.28564	1.19912	2.20548	1.58032	0.974361	1.34439	2.5813	1.5438		1.19351	1.67054	2.0543	1.40623	1.58805	1.12146	1.11109	1.17546	1.28349	1.43482		1.01531	1.45492	1.56347	1.05793	0.977124	0.956417	0.869464	1.34391	1.02834
Areg	1	1.32554	3.36686	2.4821	1.50949	4.18553	6.83019	5.55693		9.16504	2.44894	1.37855	4.87668	2.75614	9.60493	5.66646		74.7888		3.05846	3.3386	3.49082	5.3818	2.04921	4.26215	3.63227	4.04031	1.83365	1.86581		1.96823	3.16178	4.07076	8.68676	9.1253	7.25395	1.79612	1.81086	1.46222
Ifnb1	1	5.81355	18.1608	13.0988	79.4803	47.3879	16.8356	8.32647		104.324	259.296	53.152	12.2701	232.042	578.016	672.023	278.209	48.0857		63.2197	19.3456	916.505	21.3118	310.472	12.9242	619.979	295.582	25.037	12.1336		2.81925	80.3773	185.971	140.791	103.499	83.3343	143.798	160.848	318.201
Fh1	1	0.910828	0.671854	0.539316	0.486643	0.926343	0.731498	0.808439		0.174481	0.145448	0.135822	0.0869278	0.12323	0.157783	0.158812	0.103697	0.0751162		0.070396	0.108644	0.109494	0.124997	0.242376	0.16441	0.0830469	0.128081	0.140663	0.0909282		0.0825591	0.0575159	0.0973979	0.170821	0.0470491	0.0573372	0.167435	0.115538	0.0903749
Tfam	1	0.899847	0.882463	0.580324	0.652926	0.677345	1.03409	1.04892		0.49485	0.663355	0.589766	0.61102	0.631327	0.652229	0.755232	0.637078	0.470873		0.367575	0.468253	0.46369	0.713097	0.688994	0.692843	0.499487	0.522946	0.503968	0.467969		0.387482	0.773989	0.818865	0.69326	0.55999	0.679368	0.882026	0.601846	0.657868
Hmgb1	1	0.843307	0.505999	0.723678	0.503865	0.635934	0.662969	0.604101		0.61934	0.553274	0.579053	0.463828	0.536866	0.744082	0.607736	0.614028	0.570971		0.654496	0.769909	0.812888	0.714336	0.817196	0.774001	0.683791	0.648642	0.711058	0.578733		0.695656	0.548568	0.705613	0.602608	0.631374	0.532837	0.502417	0.175799	0.75487
Isg15	1	0.917384	0.797714	0.525774	1.05918	0.458208	0.857741	0.79464		0.214229	0.661357	0.60176	0.844378	0.47944	0.846681	1.00389	0.44588	0.343048		0.293802	0.401996	1.31716	0.369827	0.368656	0.549347	0.214688	0.280371	0.478033	0.355911		0.277695	0.23571	0.393585	0.146646	0.312285	0.187031	0.361737	0.396186	0.830508
Mx1	1	0.907503	0.738464	0.843439	2.07993	0.437422	1.27023	0.842769		0.510769	1.49593	1.15449	1.02566	1.06934	2.36482	2.18648	0.605036	0.700251		0.927657	1.46142	3.38633	1.55296	0.942055	1.64812	0.399372	0.713257	1.18995	0.995265		0.702324	0.94445	0.855723	0.300848	0.708041	0.357809	0.558615	0.614292	1.21037
	Ext Data Figure 8i: uncropped blot
[truncated: 5 more columns]
