# Supplementary material for: Fumarate induces vesicular release of mtDNA to drive innate immunity
Source: Nature. 2023 Mar 8;615(7952):499–506. doi: 10.1038/s41586-023-05770-w (PMC10017517; doi:10.1038/s41586-023-05770-w)
Supplement: Supplementary file 23 — Source Data Extended Data Fig. 9 [file 41586_2023_5770_MOESM23_ESM.xlsx]

## Sheet: Ext Data Fig 9
Extended Data Figure 9
	Ext Data Figure 9a: number of cytosolic DNA foci
	Control			Fh1-/- si scramble			Fh1-/-si snx9			Fh1-/-si VDAC			Fh1-/-si BAX/Bak			Fh1-/-si rab9			Fh1-/-si Drp1			Fh1-/-si opa1			Fh1-/-si MFN1			Fh1-/-si MFN2			Fh1-/ si cGas			Fh1-/ si Sting			Fh1-/ si Rig-1
	0	0	2	19	3	3	0	0	3	5	11	11	5	1	4	2	1	4	1	38	26	0	16	0	4	1	8	24	2	18	9	4	6	15	10	7	19	9	16
	0	0	1	4	5	5	4	1	6	10	14	14	7	0	0	0	3	0	3	0	9	4	2	0	4	5	7	5	10	5	11	6	3	8	7	3	10	5	8
	0	1	1	2	3	3	3	1	6	2	17	17	5	4	8	0	1	8	8	9	26	9	4	0	11	3	6	4	14	8	4	3	5	7	0	2	3	6	4
	1	3	3	0	4	5	2	0	0	7	11	11	2	1	5	2	2	5	1	1	1	4	6	0	1	4	2	14	4	3	13	7	1	8	1	1	15	5	6
	0	2	1	5	11	21	4	3	3	3	14	14	4	1	6	6	5	6	2	4	3	6	15	0	4	9	6	9	6	6	20	4	9	10	5	2	14	0	5
	0	0	0	4	3	3	4	2	3	4	13	13	14	6	2	0	0	2	24	7	4	0	1	3	1	7	5	5	2	14	15	8	19	0	1	6	20	0	5
	2	0	0	2	8	2	0	0	4	2	16	16	18	8	8	14	12	8	21	2	3	3	8	0	0	3	5	11	2	9	9	2	5	7	1	7	2	1	10
	0	1	0	2	1	34	1	0	1	1	4	4	12	5	2	5	1	2	8	2	13	6	3	0	2	8	3	6	3	11	7	0	8	7	3	31	11	2	2
	0	0	1	4	2	29	1	3	7	2	3	3	0	3	9	5	0	9	3	4	6	2	0	2	0	3	4	0	5	10	7	2	5	5	3	2	4	2	5
	0	0	2	14	0	11	2	5	1	7	22	22	14	4	4	10	0	4	4	8	9	6	3	1	3	3	3	3	6	6	4	7	5	7	2	5	11	2	3
	0	0	0	2	4	3	0	15	13	6	6	6	2	2	3	8	1	3	1	14	2	4	4	2	7	4	5	0	8	10	5	5	6	2	3	4	18	0	5
	0	1	0	2	6	7	5	0	6	2	3	3	0	3	1	2	3	1	2	3	4	31	1	15	10	1	4	8	3	7	7	6	3	1	4	1	10	1	2
	0	0	0	10	1	5	0	2	7	2	6	6	12	2	3	10	5	3	0	3	11	4	3	2	5	0	29	22	3	8	18	2	3	4	2	2	8	1	2
	0	0	2	1	0	3	0	0	1	5	3	3	6	3	5	13	4	5	0	3	7	1	3	2	6	1	4	5	4	8	4	0	5	2	4	4	26	2	2
	2	0	2	0	5	3	1	1	2	3	10	10	6	4	6	3	0	6	5	4	5	8	6	6	5	0	6	13	8	20	5	4	24	1	7	1	34	5	2
	0	0	5	3	3	0	0	1	2	4	9	9	5	2	1	3	0	1	5	2	6	0	2	6	0	1	21	4	5	13	2	1	4	4	0	2	9	1	0
	1	0	0	0	8	10	2	4	1	2	10	10	15	6	9	12	1	9	4	5	4	1	3	10	2	9	2	20	3	12	7	8	1	9	5	4	13	7	6
	0	0	2	2	3	11	4	0	0	1	4	4	3	4	0	20	5	0	4	3	16	4	2	9	5	6	4	14	8	8	1	9	9	11	3	8	14	2	12
	0	0	2	1	3	12	5	1	0	4	3	3	2	6	1	4	3	1	5	3	4	1	16	6	1	6	18	21	3	2	6	0	12	6	5	5	11	1	2
	0	1	3	0	2	5	3	0	2	4	5	5	3	4	4	6	5	4	10	7	12	1	8	3	15	5	17	7	8	7	10	6	1	4	2	2	21	8	4
	0	0	4	30	5	31	4	0	3	0	9	9	6	1	3	4	3	3	8	11	4	3	11	4	5	4	5	17	29	8	2	3	1	4	6	8	13	2	4
	0	2	0	6	12	3	4	4	3	3	7	7	3	0	6	19	1	6	19	3	10	3	5	9	3	4	6	1	7	17	3	3	2	10	3	4	12	6	4
	1	4	0	4	5	8	3	2	0	1	3	3	17	3	4	12	6	4	5	2	5	2	5	2	3	1	6	2	10	14	0	0	1	8	1	4	15	5	9
	2	2	0	5	4	3	4	2	0	10	10	10	1	0	4	2	15	4	3	5	8	2	6	2	0	1	0	22	4	4	5	2	5	5	6	2	11	5	4
	0	3	0	10	5	3	1	2	2	2	10	10	8	1	0	5	7	0	8	19	5	5	13	13	0	1	3	3	1	8	5	5	6	3	5	10	12	3	5
	1	0	3	3	8	0	8	0	1	10	11	11	9	3	1	4	19	1	1	16	19	3	7	8	2	0	0	14	2	4	6	5	12	7	1	4	11	9	2
	0	0	5	1	7	5	5	4	16	13	8	8	6	7	5	9	11	5	7	8	3	24	13	8	2	0	7	3	14	21	7	1	9	1	0	3	20	4	1
	1	0	2	3	3	4	5	3	2	2	2	2	7	4	5	11	10	5	5	4	7	1	4	7	1	5	0	2	5	29	3	4	15	4	2	3	13	3	11
	0	0	0	4	2	14	3	3	3	3	1	1	3	2	7	1	7	7	5	4	4	2	2	7	2	5	0	0	7	16	2	1	14	2	2	2	9	0	3
	0	0	2	9	3	5	3	2	3	8	0	0	3	7	2	0	4	2	1	1	4	3	6	5	5	7	3	0	0	9	6	0	7	1	2	8	8	6	9
	1	0	4	7	25	3	0	1	3	14	25	25	36	6	0	1	3	0	2	1	5	3	14	3	1	1	11	5	3	12	5	0	5	0	0	6	10	4	3
	0	0	1	2	4	9	0	1	1	7	18	18	2	7	5	2	2	5	6	3	6	6	10	5	2	6	3	6	14	15	6	1	2	1	8	3	8	6	25
	0	0	3	12	4	2	1	1	4	2	4	4	1	0	3	1	9	3	1	2	7	0	7	5	1	2	1	5	2	19	5	1	2	3	0	6	26	3	5
	0	1	3	3	3	4	3	10	3	3	3	3	8	2	0	9	2	0	4	3	5	4	5	1	4	3	1	6	0	6	13	5	1	11	1	7	13	0	6
	0	0	4	3	0	10	6	9	5	2	3	3	14	6	10	6	5	10	4	0	1	4	4	5	1	8	7	3	9	11	3	0	6	9	1	9	15	3	5
	0	1	4	1	1	11	6	4	21	20	9	9	7	3	18	1	1	18	1	3	3	3	8	6	8	9	5	2	0	14	8	2	5	20	4	9	8	9	0
	0	3	4	7	3	6	4	4	2	2	13	13	20	4	12	7	0	12	2	8	5	5	6	2	2	8	0	3	5	8	12	1	6	6	3	3	16	12	1
	0	0	2	1	7	3	5	2	3	66	14	14	7	0	14	10	2	14	2	2	1	0	4	14	5	8	2	14	14	20	10	6	8	6	0	10	14	10	6
	0	0	0	2	5	6	3	0	2	3	9	9	8	1	2	5	0	2	7	3	0	3	3	0	4	6	0	4	5	22	11	6	6	0	5	4	9	4	5
	0	0	1	8	1	2	1	0	5	5	8	8	3	4	0	3	2	0	0	3	2	3	9	8	7	6	5	8	1	8	34	5	10	5	0	6	25	8	8
	1	1	2	0	5	5	1	1	1	30	10	10	8	3	3	4	6	3	1	3	0	4	11	4	6	2	2	2	16	9	10	3	17	8	2	8	9	2	2
	0	0	1	2	1	2	5	1	4	3	0	0	2	5	0	25	4	0	4	3	0	6	6	0	8	11	3	25	7	8	15	2	5	4	0	11	22	0	14
	0	0	2	7	2	4	3	2	5	0	0	0	7	4	1	11	3	1	2	5	14	6	6	7	3	4	4	25	2	5	3	4	2	5	1	4	18	2	2
	0	0	2	4	12	3	1	2	3	19	1	1	7	2	0	6	1	0	1	2	8	2	7	3	2	5	5	3	14	7	10	2	3	2	2	2	7	5	3
	1	1	1	7	3	3	1	0	10	7	0	0	6	0	2	3	3	2	0	4	6	0	5	1	4	0	4	1	10	4	5	1	9	10	6	3	21	3	1
	2	0	0	1	12	3	1	4	6	31	2	2	3	0	4	1	0	4	0	4	5	4	7	2	12	0	1	6	0	28	2	7	1	9	4	0	4	8	3
	0	0	0	2	3	6	1	1	8	13	5	5	1	7	3	5	1	3	7	4	6	13	13	5	11	3	3	2	4	17	4	5	6	3	1	18	24	7	4
	0	0	0	14	29	0	0	3	9	16	0	0	3	6	1	10	5	1	6	3	8	3	6	0	2	3	1	1	7	25	3	6	1	7	3	1	12	7	0
	1	0	1	9	1	6	1	2	0	11	4	4	21	2	7	9	1	7	3	5	3	3	13	3	5	7	0	7	12	8	5	10	7	5	1	2	7	1	5
	0	0	0		9	3	1	1	6	16	5	5	13	13	14	7	1	14	0	5	5	4	1	10		8	0	4	4	19	6	2	10	4	5	11	21	10	0
	0	0	0		2	2	2	1	5	3	9	9	4	12	7	4	8	7	3	11	4	6	13	17		4	0	2	4	21		7	8	5	1	5	32	6	2
	6	0	0		0	8	1	4	4	8	13	13	7	13	7	9	0	7	3	4	3	3	3	12		9	2	5	12	14		11	4	3	0	3	22	0	9
	1	0	0		2	0	4	0	0	3	5	5	2	37	12	8	12	12	0	4	5	7	4	8			0	0	10	9		13	4	6	2	1		7	4
	1	0	2		5	5	1	2	0	6	8	8	91	10	2	10	1	2	0	6	8	3	7	5				8	9	25		5		3	1	8		1	4
	0	0	1		1	3	1	4	0	15				6	2	12	2	2	16	2	19	0	14	1				2	20	26		9		5	1	6		9	2
	0	0	0		8	3	0	3	12	6				7	4	6	1	4	3	0	3	0	3	0				0	21	17		5		8		14		10	4
		0	1		5	4	6	7	11	1						5	6		6	5	7	12	4	5				0	6	10		6		4		5		4	15
		0	3		0	6	5	1	4	8						3	15		12	11	3	4	6	0					7	9		5		7		10		13
		1	2		0	1	4	1	1	1						11	10		15	4	22	1	3	9					5	14				2		6		10
			1		8	16	1	1		11						8	8		5	7		2		5					9	25						8		9
					28		2	2								5	3		2	3		12							1	18						7
					9		4	1								4	6		5			6							7	21						0
																4	2		3			5								9						5
																4			9			4								11						7
																4			1			3								5						8
																0			10			2														11
																0			9			2
																1			0
total cell
analyzed	56	59	60	49	62	60	62	62	59	60	54	54	54	56	56	68	63	56	68	61	59	67	59	60	49	52	53	57	62	65	50	58	53	59	55	66	52	60	57
	175			171			183			168			166			187			188			186			154			184			161			180			169
	Ext Data Figure 9b: ddPCR mtCo3
	Control	Fh1-/- si scramble	Fh1-/-si snx9	Fh1-/-si VDAC	Fh1-/-si BAX/Bak	Fh1-/-si rab9	Fh1-/-si Drp1	Fh1-/-si opa1	Fh1-/-si MFN1	Fh1-/-si MFN2	Fh1-/ si cGas	Fh1-/ si Sting	Fh1-/ si Rig-1
	1	4.00808	2.54545	4.4202	4.69899	6.38384	4	4.11111	4.36768	9.33333	6.78788	5.61616	9.07071
	1	3.95652	1.92308	3.65886	3.33445	2.92642	2.49164	1.92308	2.7592	2.73579	1.81605	2.70569	2.91973
	1	3.06344	2.19115	3.51419	4.89149	4.34057	2.94658	4.67446	2.32805	3.37229	4.06511	3.33055	3.3222
	Ext Data Figure 9c ddPCR mtND1
	Control	Fh1-/- si scramble	Fh1-/-si snx9	Fh1-/-si VDAC	Fh1-/-si BAX/Bak	Fh1-/-si rab9	Fh1-/-si Drp1	Fh1-/-si opa1	Fh1-/-si MFN1	Fh1-/-si MFN2	Fh1-/ si cGas	Fh1-/ si Sting	Fh1-/ si Rig-1
	1	4.00808	2.72032	4.51509	4.97787	5.04225	3.48491	4.22535	4.22736	8.04829	5.79477	4.32193	6.8008
	1	5.69231	1.94615	4.69615	3.53077	3.33462	2.82308	1.86154	4.00385	3.67308	2.3	3.15385	4.67308
	1	3.42105	2.46147	3.7594	4.93421	4.05075	2.88346	4.51128	2.44549	3.61842	3.98496	3.34586	3.20489
	Ext Data Figure 9d: ddPCR mtD-loop
	Control	Fh1-/- si scramble	Fh1-/-si snx9	Fh1-/-si VDAC	Fh1-/-si BAX/Bak	Fh1-/-si rab9	Fh1-/-si Drp1	Fh1-/-si opa1	Fh1-/-si MFN1	Fh1-/-si MFN2	Fh1-/ si cGas	Fh1-/ si Sting	Fh1-/ si Rig-1
	1	3.67344	2.28997	4.17073	4.39837	4.36992	3.19919	3.54743	4.1897	7.47967	3.53252	3.68564	5.68699
	1	3.29828	1.6588	3.57511	2.32189	2.53433	2.20601	1.58369	1.89056	3.31116	1.78755	2.21459	2.69528
	1	1.66564	1.32552	1.92775	2.43659	1.95965	1.56111	2.12145	1.26749	1.99424	1.85281	1.58032	1.53805
	Ext Data Figure 9f: uncropped blot
