# Supplementary material for: Fumarate induces vesicular release of mtDNA to drive innate immunity
Source: Nature. 2023 Mar 8;615(7952):499–506. doi: 10.1038/s41586-023-05770-w (PMC10017517; doi:10.1038/s41586-023-05770-w)
Supplement: Supplementary file 24 — Source Data Extended Data Fig. 10 [file 41586_2023_5770_MOESM24_ESM.xlsx]

## Sheet: Ext Data Fig 10
Extended Data Figure 10
	Ext Data Figure 10b: number of DNA foci
	Fh1+/+ si scrbl	Fh1+/+ si snx9	Fh-/- cl.1 si scrbl	Fh-/- cl.1 si snx9	Fh-/- cl.19 si scrbl	Fh-/- cl.19 si snx9
	0.8	0.55	4.8	3.2	4.95	3.07
	0.65	0.45	4.7	3.1	5.05	2.55
	0.55	0.7	4.6	2.9	5.8	2.85
	Ext Data Figure 10c: percentage of releasing cells
	Fh1+/+ si scrbl	Fh1+/+ si snx9	Fh-/- cl.1 si scrbl	Fh-/- cl.1 si snx9	Fh-/- cl.19 si scrbl	Fh-/- cl.19 si snx9
	5	5	70	43	65	50
	4	2	68	38	62	48
	2.5	2	75	55	69	48
	Ext Data Figure 10d: uncropped blot
	Ext Data Figure 10e, f
cl1, cl19 sisnx9
particle count								particle size
control-si control	control- si snx9	clone 1-si control	Clone 1-si snx9	clone 19-si control	Clone 19-si snx9			control-si control	control- si snx9	clone 1-si control	Clone 1-si snx9	clone 19-si control	Clone 19-si snx9
45	55	32	49	50	6			0.894	1.258	2.45	1.142	1.489	3.345
39	47	28	22	38	13			1.213	1.035	1.955	1.391	1.604	4.756
36	38	37	36	26	10			1.55	1.263	2.088	1.468	1.45	4.375
31	54	32	23	24	25			1.552	0.986	1.511	2.056	2.702	3.374
65	30	26	35	27	31			0.921	1.349	1.467	1.64	1.543	2.727
25	36	30	27	29	24			1.398	0.945	1.653	1.558	2.168	3.501
25	60	34	22	27	21			1.415	1.282	2	1.715	2.404	2.829
30	50	11	39	24	42			1.534	1.298	1.889	0.665	1.945	1.521
36	32	32	73	31	21			1.206	1.327	0.786	1.043	2.08	3.554
30	32	15	29	45	15			1.123	1.354	1.102	1.202	1.665	2.446
55	26	20	38	28	16			1.034	1.279	0.842	1.557	2.116	3.567
66	53	12	49	24	13			1.058	1.363	0.964	1.414	2.308	4.556
73	34	37	46	47	6			0.926	1.133	0.652	1.454	1.638	8.631
68	45	39	31	15	37			0.971	1.049	1.139	1.612	2.752	1.456
42	57	56	32	29	46			1.063	1.08	1.47	1.544	1.636	1.851
42	70	41	42	51	29			1.081	0.947	1.852	0.906	1.509	1.741
36	48	41	22	34	28			1.416	1.008	1.358	0.828	2.121	1.471
56	63	38	7	29	24			1.035	1.314	1.934	1.983	2.293	1.819
28	55	33	31	41	16			1.202	1.493	2.679	1.474	1.887	1.601
53	38	38	29	41	13			0.985	1.182	2.01	2.215	1.384	2.737
47	41	40	15	36	30			1.138	1.092	1.687	1.895	1.561	2
44	59	40	39	40	16			1.364	1.099	1.405	1.338	1.436	1.446
74	71	58	18	33	33			1.037	1.046	1.306	0.871	2.235	2.29
41	59	33	20	25	50			1.095	1.008	1.827	1.203	1.428	1.67
68	55	15	31	72	44			1.026	1.226	1.995	2.001	0.979	1.373
53	45	33	31	27	58			1.371	1.104	1.869	1.34	1.772	1.494
72	23	36	9	18	47			1.173	1.12	2.259	1.994	2.245	1.739
51	39	43	32	27	32			0.968	1.241	1.586	2.24	1.803	1.647
54	26	44	38	18	37			1.096	1.509	1.625	2.029	2.452	2.018
52	21	35	33	35	37			1.163	1.801	1.909	1.832	1.898	2.018
35	62	34	26	47	75			1.201	1.178	1.788	1.588	1.871	1.468
49	29	32	25	37	27			1.091	1.54	2.014	1.649	1.654	2.766
30	73	27	32	30	23			1.745	0.823	2.527	1.682	1.601	2.284
73	14	33	15	39	51			1.126	1.413	2.43	2.341	2.084	1.579
68	22	35	17	43	23			1.272	1.308	1.647	2.73	1.531	2.237
52	42	14	26	47	41			1.459	1.279	1.659	2.919	1.66	1.533
46	26	46	34	41	30			0.931	1.777	1.743	2.276	1.576	2.122
61	26	46	24	42	25			0.665	1.721	1.342	2.335	1.427	2.238
65	30	37	26	44	29			1.136	1.222	1.921	2.365	1.606	2.007
68	33	38	47	24	15			1.081	1.708	1.872	1.286	2.63	1.606
55	49	30	37	27	19			1.133	1.105	2.623	1.575	2.482	2.203
63	51	36	28	34	33			1.001	0.955	1.995	2.079	2.328	1.792
51	60	30	21	27	37			1.015	0.966	1.414	1.716	2.674	1.785
38	37	15	23	11	43			1.067	1.256	2.553	1.674	3.171	2.217
41	58	50	38	32	27			1.332	1.1	1.449	1.466	1.521	2.578
38	65	28	46	29	29			1.035	0.893	1.578	1.276	2.315	2.491
51	30	19	42	17	21			0.964	1.488	2.033	1.01	2.267	3.209
65	48	37	43	34	30			0.94	1.093	1.602	1.273	1.58	2.242
63	45	26	10	49	28			1.082	1.264	1.854	1.543	1.313	1.66
40	55	48	15	32	19			1.004	1.328	1.725	1.729	2.19	1.639
47	23	44	43	26	26			1.103	1.924	1.703	1.776	1.952	1.068
43	18	44	45	31	34			1.335	2.019	1.566	1.087	2.573	2.442
24	39	64	27	28	46			1.479	1.466	1.592	1.67	2.36	1.175
28	24	50	26	33	40			1.594	1.401	1.381	1.8	1.448	1.468
34	40	28	45	40	30			1.24	1.539	1.411	1.426	2.427	2.043
45	48	21	48	30	45			1.094	1.389	1.869	1.543	2.568	1.293
54	59	29	51	35	72			1.193	1.452	1.555	1.765	1.952	1.457
35	47	43	29	27	49			1.233	1.379	1.031	1.956	2.84	1.606
72	49	35	40	33	34			0.857	1.261	1.291	1.739	2.376	1.759
50	54	26	37	43	23			1.074	1.138	2.086	1.712	1.375	2.22
65	52	24	38	28	41			0.893	1.154	1.304	1.407	2.824	1.649
42	25	34	52	27	44			0.976	1.318	1.462	1.422	2.847	1.453
44	50	28	46	35	28			0.954	1.294	1.697	1.608	2.051	2.929
36	28	36	57	41	29			0.921	1.124	2.212	1.322	2.102	2.347
44	38	20	24	42	35			1.159	1.478	1.906	0.965	1.627	1.97
29	39	19	36	28	8			1.221	1.342	1.48	0.717	1.971	3.569
39	33	35	26	34	29			1.071	1.511	2.02	1.472	1.753	1.988
50	48	39	32	24	24			0.939	0.806	1.577	1.965	2.082	2.825
37	30	15	23	17	36			1.332	1.698	2.987	2.23	4.318	1.786
71	39	18	22	22	41			0.91	1.078	3.864	0.949	2.087	1.632
50	40	20	49	34	40			0.824	1.393	1.331	1.41	2.005	1.748
50	28	14	27	36	40			1.108	1.526	1.226	1.739	1.834	1.792
36	20	32	24	42	40			1.349	1.422	0.749	1.558	1.797	1.614
32	26	28	28	38	27			1.387	1.412	1.111	1.144	1.808	2.684
66	40	41	19	44	35			0.982	1.161	1.623	1.546	1.405	2.002
61	29	42	10	29	21			1.159	1.603	1.57	2.636	2.046	2.623
65	30	26	12	40	29			0.939	1.158	1.104	1.256	1.745	1.748
49	36	37	20	39	21			1.092	1.177	1.597	1.233	1.677	1.982
43	47	38	8	23	24			1.222	1.064	1.198	2.45	1.824	4.161
50	36	41	12	32	35			1.14	1.345	1.237	1.422	1.681	1.514
54	34	55	21	42	28			1.134	1.129	1.377	1.364	1.498	1.863
43	23	25	25	18	28			1.129	1.137	0.897	1.144	3.711	1.547
30	23	40	33	22	29			1.112	1.082	1.092	1.419	2.534	1.55
63	22	25	12	21	34			0.985	1.391	0.453	1.072	2.722	1.631
40	28	14	33	22	22			0.97	1.11	1.173	1.889	2.304	1.942
46	47	26	29	16	23			1.314	0.888	1.21	1.677	3.06	2.232
48	42	37	19	37	26			1.192	0.921	1.315	2.502	2.129	1.706
44	46	31	19	19	18			1.27	1.181	1.897	2.502	2.149	2.329
30	32	26	47	11	28			1.14	1.46	2.142	0.625	4.56	1.822
50	37	28	27	31	29			1.042	1.673	1.293	1.618	2.52	2.46
39	35	32	44	26	30			1.118	1.482	2.164	1.159	2.649	1.866
55	26	38	20	26	23			0.911	1.24	1.316	1.427	2.752	2.712
86	33	28	54	24	26			0.901	1.202	1.233	1.059	1.884	0.735
76	40	45	54	26	22			1.042	1.284	1.411	1.719	2.408	0.702
42	54	31	35	61	25			1.105	1.008	1.947	1.252	1.358	0.637
26	34	34	32	27	25			1.128	1.092	1.12	0.939	2.395	1.299
22	20	34	27	33	22			1.196	1.098	1.344	1.442	1.824	1.085
49	23	34	50	26	24			0.92	1.949	1.787	1.539	2.94	2.245
88	18	25	40	30	39			0.882	0.902	1.013	2.353	2.256	1.978
54	39	36	44	11	31			0.979	1.492	1.226	1.538	2.159	2.375
46	25	27	21	35	30			1.097	1.071	0.984	0.979	1.897	2.423
58	72	53	31	33	35			1.065	0.985	1.383	1.247	1.783	2.009
57	48	26	29	9	22			1.164	0.974	0.879	0.995	5.275	2.308
47	21	39	26	28	19			1.337	1.834	1.517	1.45	2.43	2.378
40	34	31	20	27	26			1.217	1.351	1.383	1	2.456	2.278
53	60	41	12	65	23			0.901	0.953	1.151	0.959	1.299	2.631
53	49	29	18	59	31			0.961	1.069	1.257	1.313	1.341	2.284
55	48	29	28	24	23			1.074	1.172	1.319	1.716	1.945	2.296
68	25	32	21	27	40			0.878	1.466	1.157	1.246	2.521	2.403
49	66	41	38	29	30			0.927	0.993	0.895	1.6	2.38	1.374
50	68	35	23	24	8			1.008	1.286	1.42	1.64	2.325	4.852
53	47	32	14	30	31			0.997	1.506	1.808	1.442	1.977	1.996
54	48	46	39	18	41			0.91	1.118	1.039	1.246	3.207	1.581
24	47	45	16	45	27			1.732	1.297	1.479	1.077	1.497	1.961
40	30	33	29	40	45			1.358	1.202	1.582	0.834	1.486	1.428
44	40	39	15	40	43			1.297	1.375	1.896	2.804	1.121	1.468
52	40	38	33	30	35			1.103	1.254	1.645	1.017	1.389	1.477
52	36	19	41	36	38			0.88	1.376	2.076	1.202	1.231	1.351
27	36	58	22	32	11			1.412	1.374	1.254	0.911	2.514	2.146
33	39	45	18	38	16			1.291	1.504	1.001	0.981	2.097	1.726
20	27	34	34	25	18			1.415	1.684	1.669	1.366	2.39	3.135
45	17	22	46	13	24			0.922	1.651	1.338	1.29	3.095	2.739
27	13	13	39	29	18			1.134	1.658	1.333	1.544	2.457	2.637
62	16	34	21	44	24			0.753	1.815	1.75	1.469	1.523	2.425
76	19	20		19	25			0.826	1.593	0.997		1.363	2.286
57	30	26		41	17			0.992	1.377	1.669		2.023	2.816
41	29	16		14	24			0.792	1.432	1.112		2.934	2.144
69	37	25		47	25			0.973	1.353	1.476		1.785	1.746
39	27	31		31	19			1.1	1.591	1.381		1.97	1.438
43	14	25		50	27			0.996	1.583	1.131		1.584	1.002
60	23	27		43	51			1.015	1.582	1.042		1.59	1.319
65	53	13		16	30			0.906	1.235	2.408		2.313	1.74
29	36	34		20	14			1.547	1.41	1.897		1.756	1.908
37	31	16		48	31			1.141	1.395	1.768		1.23	0.733
40	35	29		41	28			1.371	1.394	1.634		1.807	2.304
43	41	20		31	38			1.401	1.278	1.674		1.599	1.944
33	25	21		36	14			1.195	1.124	1.619		1.64	1.675
51	31	25		41	21			1.049	1.095	0.913		1.806	2.23
22	24	45		45	19			1.828	1.566	1.005		1.569	2.357
46	49	18		46	16			1.448	1.278	2.175		1.501	2.253
29	22	43		35	20			1.181	1.073	1.478		1.968	2.277
42	20	25		39	19			1.37	1.317	3.005		1.364	2.133
33	28	17		31	38			1.652	1.328	2.786		1.095	2.659
23	38	44		19	30			1.595	1.11	1.762		2.337	1.588
22	28	46		34	10			1.695	1.309	1.544		1.613	2.39
40	23	28		22	22			1.669	1.258	1.464		2.669	3.549
33	43	20		22	16			1.688	1.36	1.971		2.9	2.71
60	30	31		44	20			1.145	1.263	1.426		1.618	3.006
28	38	42		18	25			1.067	1.157	1.545		2.314	1.721
29	33	31		42	24			1.181	1.375	1.494		1.763	1.597
33	31	39		23	29			1.217	1.576	1.926		2.646	1.842
21	36	26		43				1.233	1.177	1.36		1.801
34	41	16		23	35			1.202	1.344	1.617		1.621	1.919
78	34	32		22	14			0.842	1.324	1.857		2.032	2.549
43	32			44	19			1.019	1.463			1.772	4.178
32	32			23	26			1.207	1.629			1.622	2.103
27	45			23	17			1.12	1.252			3.432	2.426
49	43				18			1.197	1.284				3.133
44	52				20			1.218	1.093				2.256
30	68				23			0.861	1.083				2.642
27	55				34			1.073	0.97				1.949
	35				32				1.196				2.088
	19				16				1.258				3.273
	36				24				1.189				2.506
	31				24				1.343				2.664
	28				33				1.31				1.939
	62				13				1.097				3.867
					28								2.471
					12								3.138
					22								3.627
					20								1.842
					14								2.726
					16								2.769
					21								1.898
					19								1.736
					29								1.686
					15								1.995
					11								2.029
					22								1.403
					17								1.256
					35								2.293
					23								1.782
					34								1.284
					28								1.411
					32								1.831
					30								1.678
					20								2.194
					16								1.501
					17								1.264
					54								1.743
					34								1.402
					19								1.468
					12								4.38
					13								2.902
					15								2.448
					35								1.372
					30								1.633
					9								0.907
					44								1.599
					37								1.671
					15								3.491
					11								2.793
					34								1.11
					25								1.846
					24								1.723
					42								1.544
					28								1.846
					41								1.63
					42								2.122
					38								2.027
					31								1.873
					34								1.817
					29								2.001
					15								2.203
					34								1.986
					55								1.983
					30								1.387
					26								1.756
					26								1.866
					40								1.44
					27								1.699
					29								1.27
					16								1.711
					30								2.367
					29								1.952
					28								2.048
					33								2.237
					20								2.49
					28								2.509
					26								2.313
					29								2.162
					9								2.712
					19								1.392
					21								2.824
					21								2.534
					32								2.54
					26								1.246
					15								1.733
					30								2.701
					15								2.057
					17								1.866
					24								2.158
					30								1.795
					50								1.655
					44								1.511
					27								1.374
					35								1.348
					29								1.36
					38								1.411
					38								1.686
					31								1.732
					25								2.296
					37								1.944
					31								1.45
					31								1.45
					26								1.508
					34								1.72
					39								1.629
					41								1.665
					29								1.571
					18								2.487
					51								1.455
					37								1.61
					39								1.44
					43								1.52
					35								1.471
					32								1.624
					53								1.456
					31								1.496
					40								1.702
					7								3.54
					25								3.257
					19								1.876
					18								3.824
					20								2.334
					25								2.494
					17								2.744
					21								3.123
					17								2.498
					32								2.987
					27								2.961
					17								3.437
					19								1.83
					30								2.382
					17								3.018
					20								2.704
					13								4.666
					12								5.416
					8								3.012
					8								5.063
					13								2.67
					27								2.018
					29								1.644
					32								2.158
					15								3.355
					18								2.338
					23								2.983
					31								2.41
					44								2.123
					27								2.907
					26								3.19
					29								2.617
					35								2.309
					30								2.316
					47								1.909
					20								1.786
					15								1.372
					16								3.421
					28								1.236
					39								1.762
					21								2.34
					19								1.91
					7								1.752
					15								2.33
					27								2.537
					30								1.999
					27								1.979
					31								1.243
					27								2.864
					28								2.07
					32								2.143
					37								1.58
					32								1.706
					30								1.931
					19								2.594
					25								2.435
					28								1.352
					25								2.396
					30								1.988
					9								2.684
					11								2.814
					18								2.877
					36								1.567
					19								2.676
					10								6.335
					28								1.99
					52								1.204
					49								1.387
					31								1.346
					31								1.869
					22								1.973
					30								2.823
					57								1.037
					25								1.099
					25								1.555
					22								1.693
					18								1.485
					36								1.212
	Ext Data Figure 10g, h: number of DNA foci
	veh	si scr d6	si snx9 d6	si scr d10	si snx9 d10	si scr d15	si snx9 d15
exp1	1	8	13	7	10	13	5
	1	7	3	7	4	12	15
	3	4	7	7	9	22	5
	1	8	1	2	5	11	13
	2	4	0	5	3	8	5
	2	11	2	4	12	7	13
	0	8	7	5	5	12	16
	4	4	2	7	2	12	17
	0	4	0	14	2	14	10
	2	5	6	13	5	16	5
	2	7	4	8	3	36	7
	2	12	2	7	4	4	27
	0	8	3	7	4	9	4
	4	2	2	12	5	5	4
	5	6	2	9	6	21	3
	0	5	5	12	5	21	1
	4	9	6	4	2	20	3
	2	3	5	7	1	15	5
	3	18	7	20	3	10	2
	1	2	3	5	16	26	20
	1	3	5	31	3	8	5
	1	2	4	18	5	25	0
	0	2	2	9	6	16	2
	0	3	12	11	3	8	1
	2	2	4	18	4	21	12
	2	6	2	7	2	21	11
	2	3	1	3	1	2	6
	1	2	1	2	6	1	3
	0	2	6	4	10	4	0
	1	6	0	13	6	15	6
	2	1	0	5	3	0	0
	1	1	3	3	5	0	2
	3	2	4	2	3	3	1
	1	4	3	8	0	7	2
	0	1	4	19	2	18	8
exp2	2	5	12	13	2	21	12
	0	10	6	3	1	24	4
	2	6	2	4	4	17	5
	0	4	0	28	5	4	6
	1	4	4	0	5	9	21
	1	0	3	7	4	13	3
	0	0	2	5	5	20	0
	0	0	5	6	6	11	7
	2	1	3	20	3	19	3
	0	15	2	16	6	18	5
	1	18	0	13	1	7	17
	0	5	2	19	9	6	5
	0	21	0	5	0	24	7
	0	0	1	5	4	4	10
	1	1	1	14	1	7	15
	1	3	1	4	2	25	5
	0	0	1	6	4	13	4
	0	1	7	8	3	9	15
	1	3	4	4	4	7	2
	2	1	5	16	12	23	8
	0	3	3	1	5	36	11
	2	6	2	0	4	30	3
	4	4	3	12	3	13	11
	0	3	8	14	2	8	1
	1	4	2	9	5	4	10
	1	5	4	10	5	8	10
	2	0	5	10	4	21	8
	0	0	2	10	3	6	4
	0	2	11	5	4	10	2
	0	8	1	2	3	4	1
	1	3	1	5	6	12	7
	0	5	3	2	13	6	7
	0	2	0	1	3	9	3
	2	4	4	9	6	6	2
	0	1	9	22	25	10	19
	0	1	13	4	7	31	9
	2	1	2	6	7	1	3
	1	5	7	7	5	18	9
	1	2	4	5	4	4	8
	1	3	3	8	2	21	5
	3	9	4	10	1	7	3
	0	2	7	2	10	18	1
	0	6	2	10	0	6	11
	1	8	1	9	4	10	2
	2	5	3	5	4	12	1
	1	5	2	7	4	9	3
	1	10	7	13	2	5	19
	1	5	3	10	2	13	14
	1	5	8	13	5	6	1
	1	6	7	9	3	6	19
	1	2	3	7	1	31	14
	2	3	1	0	1	8	12
	1	4	0	1	2	36	2
	1	8	2	13	9	29	0
	0	21	4	17	2	31	0
	0	4	0	4	1	3	5
	4	5	7	5	1	10	11
	0	9	1	3	0	4	4
	0	6	1	8	1	9	3
	0	3	3	5	3	12	1
	2	2	8	4	1	15	7
	1	6	6	7	5	24	6
	3	0	3	8	5	3	9
exp3	2	2	1	3	0	17	1
	0	1	8	17	2	31	0
	1	2	1	7	0	12	3
	0	2	4	5	3	2	4
	0	2	4	7	2	4	5
	0	1	10	18	3	4	4
	1	1	2	10	6	23	12
	0	7	1	1	11	21	5
	1	0	2	4	12	5	4
	2	1	1	6	2	10	3
	3	2	1	18	4	5	7
	2	5	6	3	3	8	8
	1	3	3	10	2	12	2
	0	1	2	0	2	17	1
	1	2	1	2	3	31	21
	1	6	4	9	1	24	7
	1	0	2	1	2	10	2
	1	2	3	13	1	5	4
	2	1	1	4	9	9	5
	1	3	0	14	1	1	0
	2	1	0	15	1	4	1
	0	1	0	1	4	3	0
	1	2	1	7	10	22	10
	3	3	2	1	1	17	2
	2	1	2	5	1	5	1
	1	4	3	8	14	2	3
	1	0	4	8	1	21	1
	1	0	5	6	5	8	2
	1	0	8	5	1	9	0
	1	1	3	11	6	7	0
	0	0	1	10	2	6	0
	0	0	7	2	2	21	3
	0	1	2	3	1	23	4
	2	3	2	11	5	31	6
	2	4	3	9	4	28	9
	1	2	1	12	3	6	11
	2	1	5	8	5	11	14
	0	0	0	1	4	12	3
	1	0	0	21	0	13	4
	3	0	0	2	4	5	21
	0	2	1	3	5	8	10
	1	8	0	7	0	23	21
	2	1	2	11	8	11	5
	3	2	1	12	7	14	8
	0	3	2	13	9	21	3
	4	0	5	4	3	17	4
	1	2	4	0	2	3	2
	2	2	0	5	4	4	3
	1	3	1	4	1	7	4
	2	1	2	3	0		7
	1	2	3	2	0		7
	2	3	0	1	1		10
	1	2	4	4	0		4
	0	5	2	11	3		1
	0	0	1	21	2		3
	0	1	2	8	4		5
	1	1	2	7	5		8
	0	0	1	6	2		2
	0	2	2	8	3		3
	0	1	1	7	2		5
	0	0	0	5	1		0
	0	2	0	21	8		1
	0	7		13	3
	1	7		9	1
	0	9		4	12
	1	1		0	3
	2	2		3	8
	1	3		8	5
	0	5		11	3
	0			7	2
	0			4	0
	0			0	1
	0			11	4
	1			2	2
	2			3	3
	0			5	1
	0			7	6
	0			9	5
	0			8	1
	0			1	1
	1			5	3
	1				2
	1				4
	1				9
	2				15
	1				3
	2				4
	0				5
	1				2
	3				2
	2				6
	1				1
	1
total cell	191	167	160	179	190	147	160
analyzed
	Ext Data Figure 10i: uncropped blot
	Ext Data Figure 10j: digital PCR mtCo3
	veh	si scr d6	si snx9 d6	si scr d10	si snx9 d10	si scr d15	si snx9 d15
	980.159	2021.83	1861.11	2642.86	982.143	10416.7	6845.24
	1037.04	2746.91	2469.14	4203.7	1358.02	8234.57	2740.74
	1148.15	3870.37	1759.26	7833.33	1290.12	9333.33	2259.26
	Ext Data Figure 10k: digital PCR mtND1
	veh	si scr d6	si snx9 d6	si scr d10	si snx9 d10	si scr d15	si snx9 d15
	1154.32	2691.36	2530.86	3419.75	1339.51	6629.63	3277.78
	1320.99	3919.75	2092.59	5339.51	1098.77	8407.41	1882.72
	1191.35	2320.83	2028.41	3291.56	1103.07	11331.1	7156.38
	Ext Data Figure 10l: digital PCR mtD-loop
	veh	si scr d6	si snx9 d6	si scr d10	si snx9 d10	si scr d15	si snx9 d15
	3413.58	8209.88	6975.31	10864.2	3580.25	17277.8	5950.62
	3462.96	14691.4	5314.81	15111.1	3086.42	12537	3993.83
	1732.82	3277.29	2323.34	4392.73	1449.98	16282.4	10007.9
