# Supplementary material for: Fumarate induces vesicular release of mtDNA to drive innate immunity
Source: Nature. 2023 Mar 8;615(7952):499–506. doi: 10.1038/s41586-023-05770-w (PMC10017517; doi:10.1038/s41586-023-05770-w)
Supplement: Supplementary file 25 — Source Data Extended Data Fig. 11 [file 41586_2023_5770_MOESM25_ESM.xlsx]

## Sheet: Ext Data Fig 11
Extended Data Figure 11
	Ext Data Figure 11a: percentage of cells releasing PDH DNA vesicles
	C	2d	4d	6d	8d
	0	5.88235	38.0952	73.3333	27.5862
	0	5	10.9091	39.2857	28.0702
	1.78571	6.66667	19.3548	44.898	35.7143
	Ext Data Figure 11b: proportion of pdh vesicles positives for DNA
	PDH+			PDH+ DNA+
C	0.102041	0.0727273	0.491071	0.0612245	0.05	0.196429
2d	0.283333	0.345455	0.987179	0.2	0.2	0.366667
4d	2.04878	0.662049	1.31379	1.80488	0.563636	1.01613
6d	4.81818	1.44877	3.25532	3.61364	1.19643	2
8d	1.0566	1.56482	2.17107	0.929825	1.19298	1.21429
	Ext Data Figure 11c: pnumber of DNA foci
	C			2d			4d			6d			8d
	0	1	0	0	4	1	4	3	1	2	15	4	7	5	2
	0	1	1	0	4	1	5	2	2	1	13	3	5	7	4
	1	0	2	2	2	1	3	1	0	0	6	5	3	3	7
	2	1	0	0	5	2	2	0	1	2	12	0	1	5	8
	0	0	1	1	1	1	2	2	1	1	2	2	3	3	11
	0	5	0	0	4	3	7	3	2	0	2	3	6	1	0
	0	1	0	1	0	2	4	0	2	4	2	7	7	10	0
	0	0	0	1	1	1	0	0	0	6	2	2	13	2	1
	2	0	0	0	0	4	0	2	4	2	6	2	7	8	2
	2	0	0	2	0	2	5	1	3	37	2	3	8	14	3
	0	3	0	1	1	1	3	0	0	2	23	1	15	0	0
	1	1	2	0	0	0	1	0	1	7	21	4	2	0	0
	1	2	1	0	0	0	1	0	0	6	7	8	2	2	2
	1	3	1	1	0	0	0	0	0	5	4	1	0	1	3
	0	0	0	0	0	0	1	1	4	2	4	1	1	3	4
	1	1	0	1	0	0	1	1	0	5	9	0	9	5	9
	0	0	4	3	1	0	10	3	0	2	0	0	3	7	4
	0	0	0	3	3	3	5	0	0	4	2	1	12	5	3
	2	1	2	1	0	5	2	0	0	2	10	1	3	5	8
	0	1	0	1	0	0	2	2	0	5	0	1	10	8	11
	0	1	0	0	0	6	25	2	0	20	5	4	3	9	18
	1	1	0	4	2	1	4	0	0	40	4	4	4	17	0
	0	0	5	9	2	0	2	3	0	4	0	6	7	1	0
	0	1	1	4	0	0	5	0	0	2	2	9	1	6	1
	0	0	2	3	0	0	5	3	0	1	7	2	1	7	3
	0	0	0	1	0	0	2	1	1	1	3	5	6	5	2
	0	2	3	1	0	0	4	2	0	4	0	10	3	6	5
	0	0	1	2	0	3	3	1	0	2	4	2	2	0	0
	0	0	2	0	0	0	0	1	0	7	1	0	0	0	4
	0	0	0	0	0	0	0	1	0	11	0	5	0	0	9
	1	2	1	0	1	1	3	3	1	9	6	2	0	0	3
	0	2	2	0	0	0	6	2	5	7	4	3	1	3	1
	1	1	0	0	1	0	8	1	1	7	1	3	2	2	0
	3	0	0	0	0	2	0	2	2	3	1	9	1	3	0
	1	0	1	0	1	2	8	0	0	15	1	3	0	1	14
	2	0	0	0	1	3	10	1	2	6	2	5	1	1	3
	1	2	4	2	3	5	4	1	1	11	6	0	0	1	4
	0	1	0	1	0	1	2	3	5	3	6	3	1	4	2
	1	4	0	1	1	0	3	1	5	6	3	3	0	0	4
	0	0	1	0	1	0	4	0	3	3	5	0	3	5	8
	0	1	3	1	0	0	8	1	2	3	12	10	0	4	3
	2	3	2	0	0	2		0	2	7	8	3	0	3	4
	1	3	0	0	0	3		0	1	3	9	17	5	4	4
	0	4	0	0	0	1		2	2	18	7	9	7	2	4
	0	0	2	0	0	0		1	1		5	2	2	10	5
	0	3	2	0	1	0		2	1		12	3	11	8	3
	1	1	2	0	0	1		0	1		0	3	2	2	2
	1	0	2	0	1	0		0	1		1	1	1	4	7
	0	0	0	1	3	1		2	3		6	4	4	2	1
		0	1	0	1	0		1	2			7	11	8	2
		0	0	1	1	2		1	0			2	4	1	3
		0	0	1	1			1	5			8	9	2	4
		1	3	0	0			3	0			9	6	0	4
		0	0	0	1			1	0			14			9
		0	4	1	1			1	0			21
		0	5	1	1				0			6
			0	1	0				0			0
			0	1	1				0			2
			0	0	0				2			3
			2	0	0				1
									1
									0
									1
									2
									3
									0
total cell	49	56	60	60	60	51	41	55	66	44	49	59	53	53	54
analyzed	165			171			162			152			160
	Ext Data Figure 11f, g: charcterization MDVS
	MinFeret	Area	Circularity
	0.434	0.147994	0.51
	0.53	0.220707	0.381
	0.465	0.169891	0.438
	0.72	0.407314	0.276
	0.314	0.0774683	0.768
	0.15	0.0176786	0.673
	0.465	0.169891	0.875
	0.488	0.187113	0.526
	0.742	0.432586	0.745
	0.431	0.145955	0.941
	0.196	0.030184	0.883
	0.169	0.0224408	0.419
	0.37	0.107564	0.273
	0.323	0.0819728	0.606
	0.372	0.10873	0.902
	0.189	0.0280665	0.279
	0.34	0.0908286	0.518
	0.272	0.0581303	0.508
	0.46	0.166257	0.512
	0.69	0.374079	0.866
	0.372	0.10873	0.911
	0.69	0.374079	0.307
	0.387	0.117676	0.507
	0.575	0.259777	0.298
	0.247	0.0479356	0.775
	0.72	0.407314	0.244
	0.374	0.109903	0.542
	0.67	0.352707	0.583
	0.296	0.0688411	0.563
	0.441	0.152807	0.327
	0.506	0.201171	0.528
	0.46	0.166257	0.774
	0.581	0.265226
	0.514	0.207583	0.349
	0.305	0.0730911	0.907
	0.629	0.310861	0.337
	0.365	0.104677	0.427
	0.273	0.0585585	0.451
	0.23	0.0415643	0.834
	0.666	0.348508	0.939
	0.263	0.0543471	0.743
	0.1	0.00785714	0.921
	0.502	0.198003	0.632
	0.58	0.264314	0.92
	0.524	0.215738	0.472
	0.269	0.0568551	0.191
	0.525	0.216562	0.802
	0.295	0.0683768	0.509
	0.632	0.313833	0.868
	0.649	0.330944	0.877
	0.604	0.286641	0.777
	0.657	0.339153	0.682
	0.52	0.212457	0.453
	0.558	0.244643	0.415
	0.515	0.208391	0.843
	0.493	0.190967	0.941
	0.469	0.172826	0.975
	0.493	0.190967	0.967
	0.568	0.25349	0.806
	0.559	0.245521	0.784
	0.338	0.0897631	0.512
	0.417	0.136627	0.378
	0.463	0.168433	0.362
	0.256	0.0514926	0.273
	0.395	0.122591	0.875
	0.854	0.573034	0.719
	0.486	0.185583	0.508
	0.427	0.143259	0.704
	0.526	0.217388	0.37
	0.25	0.0491071	0.758
	0.564	0.249933	0.836
	0.606	0.288543	0.809
	0.619	0.301055	0.675
	0.197	0.0304928	0.732
	0.172	0.0232446	0.74
	0.171	0.0229751	0.448
	0.256	0.0514926	0.399
	0.197	0.0304928	0.609
	0.518	0.210826	0.504
	0.21	0.03465	0.834
	0.51	0.204364	0.402
	0.541	0.229964	0.78
	0.345	0.0935196	0.543
	0.628	0.309873	0.291
	0.148	0.0172103	0.791
	0.302	0.0716603	0.676
	0.826	0.536074	0.75
	0.369	0.106984	0.859
	0.581	0.265226	0.565
	0.343	0.0924385	0.677
	0.426	0.142588	0.712
	0.378	0.112266	0.431
	0.581	0.265226	0.42
	0.365	0.104677	0.29
	0.18	0.0254571	0.704
	0.44	0.152114	0.591
	0.186	0.0271826	0.723
	0.395	0.122591	0.427
	0.488	0.187113	0.644
	0.86	0.581114	0.271
	0.65	0.331964	0.944
	0.471	0.174304	0.816
	0.465	0.169891	0.404
	0.217	0.0369985	0.433
	0.395	0.122591	0.47
	0.488	0.187113	0.6
	0.617	0.299113	0.845
	0.197	0.0304928	0.286
	0.359	0.101264	0.391
	0.592	0.275365	0.942
	0.619	0.301055	1
	0.493	0.190967
	0.445	0.155591	0.868
	0.44	0.152114	0.376
	0.596	0.279098	0.811
	0.619	0.301055	0.792
	0.197	0.0304928	0.889
	0.436	0.149361	0.732
	0.367	0.105827	0.368
	0.454	0.161948	0.775
	0.657	0.339153	0.566
	0.325	0.0829911	0.492
	0.302	0.0716603	0.426
	0.606	0.288543	0.445
	0.347	0.0946071	0.587
	0.515	0.208391	0.605
	0.458	0.164815	0.302
	0.581	0.265226	0.6
	0.362	0.102963	0.673
	0.587	0.270733	0.346
	0.394	0.121971	0.358
	0.813	0.519333	0.47
	0.323	0.0819728	0.677
	0.493	0.190967	0.68
	0.419	0.137941	0.783
	0.187	0.0274756	0.794
	0.394	0.121971	0.599
	0.387	0.117676	0.631
	0.394	0.121971	0.838
	0.509	0.203564	0.753
	0.676	0.359053	0.796
	0.535	0.224891	0.857
	0.394	0.121971	0.313
	0.427	0.143259	0.554
	0.189	0.0280665	0.263
	0.133	0.0138985	0.527
	0.26	0.0531143	0.96
	0.305	0.0730911	0.897
	0.603	0.285693	0.838
	0.621	0.303004	0.997
	0.519	0.211641	0.721
	0.442	0.1535	0.732
	0.531	0.221541	0.52
	0.322	0.081466	0.747
	0.261	0.0535236	0.681
	0.329	0.0850465	0.435
	0.627	0.308887	0.929
	0.237	0.0441328	0.722
	0.46	0.166257	0.231
	0.296	0.0688411	0.407
	0.399	0.125086	0.46
	0.83	0.541279	0.822
	0.302	0.0716603	0.667
	0.346	0.0940626	0.769
	0.884	0.614001	0.33
	0.349	0.0957008	0.668
	0.703	0.388307	0.24
	0.64	0.321829	0.188
	0.544	0.232521	0.782
	0.675	0.357991	0.789
	0.448	0.157696	0.771
	0.329	0.0850465	0.942
	0.385	0.116462	0.623
	0.532	0.222376	0.941
	0.628	0.309873	0.646
	0.661	0.343295	0.919
	0.197	0.0304928	0.82
	0.661	0.343295	0.853
	0.557	0.243767	0.647
	0.525	0.216562	1
	0.674	0.356931	0.868
	0.349	0.0957008	0.878
	0.742	0.432586	0.51
	0.418	0.137283	0.371
	0.426	0.142588	0.79
	0.72	0.407314	0.699
	0.461	0.166981	0.806
	0.247	0.0479356	0.51
	0.418	0.137283	1
	0.207	0.0336671	0.88
	0.272	0.0581303	0.543
	0.556	0.242893	0.881
	0.477	0.178773	0.363
	0.291	0.0665351	1
	0.5	0.196429	0.979
	0.423	0.140587	0.593
	0.771	0.467061	0.497
	0.635	0.31682	0.773
	0.653	0.335036	0.68
	0.854	0.573034	0.864
	0.345	0.0935196	0.868
	0.394	0.121971	0.67
	0.417	0.136627	0.686
	0.279	0.0611608	0.241
	0.534	0.224051	0.652
	0.551	0.238544	0.503
	0.765	0.45982	0.405
	0.418	0.137283	0.726
	0.62	0.302029	0.429
	0.41	0.132079	0.91
	0.454	0.161948	0.469
	0.59	0.273507	0.574
	0.325	0.0829911	0.68
	0.465	0.169891	0.273
	0.044	0.00152114	0.469
	0.613	0.295247	0.569
	0.601	0.283801	0.642
	0.316	0.0784583	0.787
	0.661	0.343295	0.268
	0.324	0.0824811	0.862
	0.195	0.0298768	0.381
	0.493	0.190967	0.732
	0.782	0.480483	0.476
	0.372	0.10873	0.861
	0.296	0.0688411	0.587
	0.163	0.0208756	0.56
	0.604	0.286641	0.911
	0.329	0.0850465	0.87
	0.372	0.10873	0.376
	0.488	0.187113	0.754
	0.197	0.0304928	0.325
	0.197	0.0304928	0.683
	0.197	0.0304928	0.843
	0.164	0.0211326	0.524
	0.869	0.593341	0.93
	0.394	0.121971	0.907
	0.291	0.0665351	0.463
	0.323	0.0819728	0.906
	0.793	0.494096	0.696
	0.86	0.581114	0.917
	0.197	0.0304928	0.475
	0.319	0.0799551	0.704
	0.382	0.114655	0.896
	0.682	0.365455	0.848
	0.197	0.0304928	0.765
	0.185	0.0268911	0.858
	0.197	0.0304928	0.892
	0.418	0.137283	0.692
	0.186	0.0271826	0.807
	0.442	0.1535	0.692
	0.296	0.0688411	0.838
	0.651	0.332987	0.706
	0.283	0.0629271	0.562
	0.329	0.0850465	0.954
	0.577	0.261587	0.509
	0.245	0.0471625	0.945
	0.131	0.0134836	0.7
	0.176	0.0243383	0.794
	0.162	0.0206203	0.855
	0.383	0.115256	0.847
	0.338	0.0897631	0.55
	0.953	0.713593	0.785
	0.782	0.480483	0.782
	0.15	0.0176786	0.532
	0.186	0.0271826	0.507
	0.365	0.104677	0.677
	0.394	0.121971	0.923
	0.545	0.233377	0.753
	0.555	0.24202	0.624
	0.581	0.265226	0.318
	0.296	0.0688411	0.74
	0.394	0.121971	0.343
	0.362	0.102963	0.385
	0.369	0.106984	0.912
	0.598	0.280975	0.613
	0.296	0.0688411	0.779
	0.329	0.0850465	0.515
	0.293	0.0674528	0.629
	0.387	0.117676	0.741
	0.349	0.0957008	0.889
	0.848	0.56501	0.306
	0.263	0.0543471	0.399
	0.394	0.121971	0.424
	0.279	0.0611608	0.49
	0.526	0.217388	0.637
	0.393	0.121353	0.594
	0.395	0.122591
	0.394	0.121971	0.848
	0.353	0.0979071	0.776
	0.372	0.10873	0.938
	0.081	0.00515507	0.808
	0.054	0.00229114	0.625
	0.161	0.0203665	0.882
	0.045	0.00159107	0.859
	0.055	0.00237679	0.577
	0.074	0.00430257	0.925
	0.067	0.00352707	1
	0.041	0.00132079	1
	0.667	0.349556	0.851
	0.485	0.18482	0.985
	0.355	0.0990196	0.837
	0.224	0.039424	0.717
	0.455	0.162662	0.96
	0.603	0.285693	1
	0.346	0.0940626	0.9
	0.614	0.296211	1
	0.497	0.194078	0.776
	0.388	0.118285	0.918
	0.44	0.152114	0.77
	0.438	0.150735	0.98
	0.12	0.0113143	0.668
	0.756	0.449064	0.829
	0.442	0.1535	1
	0.89	0.622364	0.969
	0.53	0.220707	0.731
	0.654	0.336063	0.68
	0.514	0.207583	1
	0.297	0.0693071	0.695
	0.74	0.430257	1
	0.853	0.571693	0.918
	0.675	0.357991	1
	0.491	0.189421	0.681
	0.488	0.187113	0.966
	0.162	0.0206203	0.554
	0.197	0.0304928	0.638
	0.492	0.190193	0.909
	0.144	0.0162926	0.779
	0.232	0.0422903	0.776
	0.114	0.0102111	1
	0.103	0.00833564	0.651
	0.119	0.0111265	1
	0.12	0.0113143	0.838
	0.205	0.0330196	0.493
	0.087	0.00594707
	0.573	0.257973	0.357
	0.309	0.0750208
	0.537	0.226576	0.628
	0.433	0.147313	0.829
	0.172	0.0232446	0.521
	0.257	0.0518956	0.732
	0.68	0.363314	0.856
	0.627	0.308887	0.92
	0.559	0.245521	0.803
	0.284	0.0633726	0.769
	0.62	0.302029	0.881
	0.514	0.207583	0.422
	0.297	0.0693071	0.285
	0.384	0.115858	0.618
	0.296	0.0688411	0.539
	0.41	0.132079	0.663
	0.488	0.187113	0.789
	0.554	0.241148	0.911
	0.2	0.0314286	0.828
	0.657	0.339153	1
	0.916	0.659258	0.948
	0.421	0.139261	0.819
	0.481	0.181784	0.536
	0.701	0.386101	0.407
	0.716	0.402801	0.496
	0.416	0.135973	0.542
	0.44	0.152114	0.468
	0.804	0.507898	0.605
	0.371	0.108147	0.673
	0.349	0.0957008	0.793
	0.499	0.195644	0.67
	0.723	0.410716	0.69
	0.496	0.193298	0.629
	0.732	0.421005	0.803
	0.329	0.0850465	0.728
	0.323	0.0819728	0.73
	0.422	0.139923	0.233
	0.334	0.0876511	0.293
	0.493	0.190967	0.302
	0.51	0.204364	0.629
	0.329	0.0850465	0.301
	0.492	0.190193	0.639
	0.296	0.0688411	0.672
	0.325	0.0829911	0.249
	0.382	0.114655	0.621
	0.429	0.144604	0.615
	0.775	0.47192	0.676
	0.503	0.198793	0.633
	0.559	0.245521	0.828
	0.739	0.429095	0.439
	0.301	0.0711865	0.494
	0.381	0.114055	0.422
	0.564	0.249933	0.371
	0.355	0.0990196	0.379
	0.558	0.244643	0.474
	0.447	0.156993	0.61
	0.293	0.0674528	0.149
	0.504	0.199584	0.175
	0.349	0.0957008	0.238
	0.23	0.0415643	0.331
	0.362	0.102963	0.302
	0.46	0.166257	0.8
	0.488	0.187113	0.863
	0.526	0.217388	0.526
	0.641	0.322835	0.751
	0.451	0.159815	0.636
	0.397	0.123836	0.883
	0.279	0.0611608	0.914
	0.717	0.403927	0.81
	0.5	0.196429	0.943
	0.493	0.190967	0.756
	0.628	0.309873	0.71
	0.436732	0.17684
	Ext Data Figure 11i: average number
	veh	1d	3d	6d	10d	15d
exp1	0.0298507	0.0625	0.820755	0.784314	1.31373	1.63043
exp2	0.057971	0.0980392	1.18519	0.78	1.22642	1.42553
exp3	0.0384615	0.037037	0.912281	1.24074	1.90909	2.1
	exp1	exp2	exp3	exp1	exp2	exp3	exp1	exp2	exp3	exp1	exp2	exp3	exp1	exp2	exp3	exp1	exp2	exp3
	veh			1d			3d			6d			10d			15d
	0	0	0	1	1	0	0	0	0	10	8	6	1	1	3	5	1	2
	0	0	0	0	0	0	0	0	1	0	0	0	0	0	5	2	2	0
	0	0	0	0	0	0	1	1	1	0	0	1	0	0	4	2	1	1
	0	0	0	0	0	0	0	0	0	0	0	4	1	1	4	2	2	6
	0	1	0	0	0	0	0	0	2	2	0	3	1	1	3	0	0	1
	1	0	0	0	1	0	0	0	0	0	0	2	0	0	3	1	0	11
	0	0	0	0	2	0	0	0	0	3	1	1	3	0	2	0	0	0
	0	0	0	0	0	0	1	1	0	0	0	0	0	0	6	4	4	4
	0	0	0	0	0	0	1	1	1	0	0	0	0	0	0	3	2	3
	0	0	0	1	0	0	0	0	3	0	0	2	8	8	0	8	1	0
	0	0	0	0	0	0	1	1	0	0	0	3	2	2	0	5	4	1
	0	0	0	0	0	1	0	1	1	0	0	1	0	0	1	1	8	4
	0	0	0	0	0	0	0	0	2	0	0	0	1	1	3	1	1	8
	0	0	0	0	0	0	0	0	1	0	0	0	2	2	4	1	1	2
	0	0	0	0	0	0	2	2	0	0	0	0	1	0	2	0	2	4
	0	0	0	0	0	0	1	1	1	1	1	1	2	1	2	1	3	2
	0	0	0	0	0	0	0	0	0	0	0	2	0	0	1	0	4	1
	0	0	0	0	0	0	0	1	0	0	3	0	0	4	1	3	1	0
	0	0	0	0	0	0	0	0	0	1	0	0	0	0	0	1	2	0
	0	0	0	0	0	0	0	1	2	2	0	4	2	2	0	0	1	0
	0	0	0	0	0	0	2	2	3	4	2	0	1	1	2	0	1	1
	0	0	0	0	0	0	2	2	0	1	1	0	1	1	0	1	0	2
	0	0	0	0	0	0	0	0	0	0	3	0	0	0	3	3	2	4
	0	1	0	0	0	0	0	0	0	0	0	1	1	3	2	2	3	2
	0	0	0	1	1	0	1	1	1	0	0	0	2	0	1	1	1	1
	0	0	0	0	0	0	3	3	1	0	0	0	3	3	0	0	3	0
	0	0	1	0	0	1	1	1	0	2	2	2	0	0	0	0	0	0
	0	0	0	0	0	0	0	0	1	1	0	0	1	1	0	2	2	3
	0	0	0	0	0	0	1	1	1	0	3	0	0	0	5	1	2	2
	0	0	0	0	0	0	0	0	2	0	0	0	3	0	0	2	1	1
	1	0	0	0	0	0	0	0	0	0	2	3	0	0	1	1	3	5
	0	0	0	0	0	0	3	3	0	2	1	3	2	2	2	2	0	2
	0	0	0	0	0	0	1	2	3	1	1	2	2	2	0	5	0	1
	0	0	0	0	0	0	1	1	0	0	1	4	0	0	2	0	0	2
	0	0	0	0	0	0	0	0	0	0	0	1	1	1	4	0	1	3
	0	0	0	0	0	0	1	1	2	0	0	1	1	1	0	2	2	0
	0	0	1	0	0	0	0	0	0	1	0	2	2	2	0	1	0	0
	0	0	0	0	0	0	0	0	0	1	2	0	0	0	2	3	0	4
	0	0	0	0	0	0	0	0	1	2	1	0	0	0	0	0	0	1
	0	1	0	0	0	0	0	0	0	4	3	3	0	5	1	0	0	4
	0	0	0	0	0	0	0	0	1	0	1	0	2	2	2	4	0	3
	0	0	0	0	0	0	0	0	1	0	1	7	2	2	3	0	0	0
	0	0	0	0	0	0	2	2	0	0	0	0	5	5	0	0	1	0
	0	0	0	0	0	0	0	2	0	1	0	0	0	0	2	0	1	1
	0	0	0	0	0	0	0	0	0	0	0	1	0	0	2	2	0	2
	0	0	0	0	0	0	0	0	0	0	0	3	2	1	4	3	0	3
	0	0	0	0	0	0	3	4	5	1	0	0	3	3	5	0	4	2
	0	0	0	0	0	0	0	0	4	0	1	0	0	0	0			1
	0	0	0	0	0	0	1	1	0	0	1	0	6	1	1			3
	0	0	0	0	0	0	0	1	0	0	0	0	2	0	7			2
	0	0	0		0	0	0	2	2	0		0	1	1	3
	0	0	0			0	1	0	0	0		1		1	0
	0	0	1			0	2	2	0	0		1		4	2
	0	0				0	0	0	0	0		2			1
	0	0					1	1	3	2					4
	0	0					0	0	4
	0	0					0	0	2
	0	0					0	2	1
	0	0					1	2
	0	0					0	2
	0	0					0	0
	0	0					2	4
	0	0					1	2
	0	0					1	1
	0	0					3	4
	0	0					1	1
	0	0					0	2
		1					0	0
		0					1	1
							1	1
							1	4
							1	1
							0	5
							0	0
							0	0
							1	1
							1	2
							0	0
							0	1
							1	2
							1	1
							0	0
							0	1
							1	1
							2	2
							0	1
							1	1
							2	2
							0	0
							0	0
							3	6
							0	0
							2	2
							4	5
							1	1
							2	2
							1	1
							3	3
							0	0
							1	1
							3	3
							1	4
							6	6
							1	1
							3	3
							0	0
								1
								0
cell count	67	69	53	50	51	54	106	108	58	55	50	54	51	53	55	47	47	50
npercond	189			155			272			159			159			144
