# Supplementary material for: Fumarate induces vesicular release of mtDNA to drive innate immunity
Source: Nature. 2023 Mar 8;615(7952):499–506. doi: 10.1038/s41586-023-05770-w (PMC10017517; doi:10.1038/s41586-023-05770-w)
Supplement: Supplementary file 26 — Source Data Extended Data Fig. 12 [file 41586_2023_5770_MOESM26_ESM.xlsx]

## Sheet: Ext Data Fig 12
Extended Data Figure 12
	Ext Data Figure 12b: vesicles number in MMf treatment
	exp1	exp2	exp3	exp1	exp2	exp3	exp1	exp2	exp3	exp1	exp2	exp3	exp1	exp2	exp3	exp1	exp2	exp3	exp1	exp2	exp3
	Control DMSO			Control MMF 6d			Rho 0 DMSO			Rho 0 MMF 1d			Rho 0 MMF 3d			Rho 0 MMF 6d			Rho 0 MMF 8d
	0	1	4	5	7	3	0	0	0	0	0	0	0	0	0	0	0	0	0	0	0
	1	0	7	4	15	2	0	0	0	0	0	0	0	0	0	0	0	0	0	0	0
	0	0	2	2	6	0	0	0	0	0	0	0	0	0	0	0	0	0	0	0	0
	0	0	0	10	4	0	1	0	0	0	0	0	0	0	0	0	0	0	0	0	0
	1	4	0	5	1	2	1	0	0	0	0	0	0	0	0	0	0	0	0	0	0
	1	3	1	3	3	1	0	0	0	0	0	0	0	0	0	0	0	0	0	0	0
	1	2	2	7	3	6	0	0	0	0	0	0	0	0	0	0	0	0	0	0	0
	0	1	0	7	5	0	0	0	0	0	0	0	0	0	0	0	0	0	0	0	0
	0	1	0	9	10	1	0	0	0	0	0	0	0	0	0	0	0	0	0	0	0
	0	0	1	3	19	7	0	0	0	0	0	0	0	0	0	0	0	0	0	0	0
	0	1	0	8	5	5	0	0	0	0	0	0	0	0	0	0	0	0	0	0	0
	1	0	0	5	18	9	0	0	1	0	0	0	0	0	0	0	0	0	0	0	0
	0	0	2	4	11	9	0	0	0	0	0	0	0	0	0	0	0	0	0	0	0
	0	1	0	2	18	3	0	0	0	0	0	1	1	1	0	0	1	0	0	0	1
	0	0	0	9	10	2	1	0	0	0	1	0	0	0	0	0	0	0	0	0	0
	1	2	1	3	8	8	0	1	0	0	0	2	0	1	0	0	0	0	0	0	0
	0	0	2	2	18	4	0	0	0	0	0	0	0	0	0	1	0	0	0	0	0
	0	0	0	0	8	4	0	0	0	0	1	0	0	0	0	0	0	0	0	0	0
	1	0	0	7	11	1	0	0	0	0	0	0	0	0	0	0	0	0	0	0	1
	1	0	1	6	7	3	0	0	0	0	0	1	0	1	0	1	0	1	0	0	0
	0	0	0	0	18	6	0	0	0	0	0	0	0	0	0	0	0	0	1	0	0
	0	0	0	7	12	19	0	0	0	0	0	0	0	0	0	0	0	1	0	0	0
	0	0	0	3	6	0	0	0	0	0	0	0	0	1	0	0	0	0	0	0	0
	0	0	3	2	12	4	0	0	0	0	0	0	0	0	0	0	0	0	0	0	0
	0	0	3	2	11	1	0	0	0	0	0	0	0	0	0	0	1	0	0	0	0
	0	0	0	3	21	4	0	0	0	0	0	0	0	0	0	0	0	0	1	2	1
	1	0	0	8	22	5	0	2	0	0	0	0	0	0	0	0	0	0	0	1	0
	0	1	3	9	11	6	0	0	0	0	0	0	0	0	0	0	1	0	0	0	0
	0	0	0	2	12	2	0	0	0	0	0	0	0	0	0	0	0	0	2	0	0
	0	0	1	25	13	5	0	0	2	0	2	0	0	0	0	0	0	0	0	0	0
	1	0	1	2	17	11	0	0	0	0	0	0	1	0	0	0	0	0	0	0	0
	0	1	3	8	15	2	0	0	0	0	1	0	0	1	0	0	0	0	2	0	0
	1	0	2	6	7	1	0	0	0	0	0	0	0	0	0	0	0	0	0	0	0
	1	0	1	5	5	2	0	0	0	0	0	2	0	0	0	0	2	0	0	0	0
	0	0	0	11	7	15	0	0	0	2	0	0	2	0	0	0	0	0	0	0	0
	0	1	0	9	14	5	0	0	0	0	0	0	0	0	0	0	1	0	2	1	0
	0	0	0	1	28	8	0	0	0	0	0	0	0	0	2	2	0	0	0	0	0
	0	0	2	10	21	11	0	0	0	0	0	0	2	0	0	0	0	0	2	0	0
	0	0	1	1	14	3	0	0	0	0	0	0	0	0	0	0	0	0	0	0	0
	0	0	3	7	13	4	0	0	0	0	0	0	0	0	0	0	0	0	0	0	0
	0	0	2	5	22	3	0	0	0	0	0	0	0	0	0	0	0	0	0	0	0
	0	0	0	5	15	7	0	0	0	0	0	0	0	0	0	0	0	0	0	0	0
	0	0	2	14	4	7	0	0	0	0	0	0	0	0	0	0	0	0	0	0	0
	0	0	1	10	15	11	0	0	0	0	0	0	0	0	0	0	0	0	0	1	1
	0	0	0	12	16		0	0	0	0	0	0	0			0	0	0	0	0	0
	0	2	0	11	13		0	0	0	0						0			0	0	0
	0	0	0	3	12		0	0	0										0
	0	0	1	14	22		0	0	0
	0	0	5	7	22		0
	1	2	0	1	17
	0		0	2	50
	0		0		7
	0		0		12
	0		0		22
	0		0		12
	0		0		9
			0		12
			1		17
			0		5
			0		14
			0		13
			0		3
			0		6
			0		4
					4
					0
					2
					1
					12
					10
					12
					9
ncells	56	50	64	51	72	44	49	48	48	46	45	45	45	44	44	46	45	45	47	46	46
ncellspercond	170			167			145			136			133			136			139
	Ext Data Figure 12c: number of DNA foci si scramble/sisnx9
	control			MMF 6days si scbl.			MMF 6days si snx9
	0	3	1	2	6	9	0	10	10
	0	4	1	1	13	11	0	3	4
	1	4	5	0	4	3	0	6	16
	2	0	3	2	1	12	0	5	5
	0	7	0	1	4	3	0	8	8
	0	4	4	0	5	2	0	5	2
	0	2	0	4	0	3	2	5	1
	0	0	0	6	1	12	1	15	0
	2	0	3	2	17	34	4	5	0
	2	0	0	37	20	5	7	7	1
	0	0	2	2	16	13	5	2	13
	1	2	4	7	26	8	1	3	4
	1	1	0	6	31	2	2	9	11
	1	3	0	5	28	4	9	8	6
	0	0	0	2	19	27	5	2	8
	1	2	2	5	9	17	3	6	7
	0	0	0	2	14	1	2	4	3
	0	0	0	4	25	0	19	0	0
	2	0	3	2	14	6	3	4	9
	0	1	0	5	26	7	6	7	1
	0	0	0	20	27	1	4	5	1
	1	3	0	40	15	7	1	2	5
	0	2	0	4	21	10	6	1	7
	0	1	0	2	37	5	3	4	7
	0	0	0	1	20	2	1	2	4
	0	0	2	1	9	8	1	6	0
	0	0	2	4	19	15	1	1	8
	0	4	1	2	17	12	0	6	4
	0	2	0	7	6	19	2	4	4
	0	3	4	11	8	18	2	4	4
	1	4	0	9	18	4	2	1	3
	0	0	0	7	19	3	0	1	4
	1	2	0	7	8	4	2	5	1
	3	1	0	3	19	7	4	4	3
	1	1	2	15	22	4	1	4	0
	2	1	4	6	16	3	5	0	19
	1	1	0	11	15	0	4	0	31
	0	2	2	3	12	5	3	2	3
	1	1	4	6	13	2	5	0	0
	0	1	5	3	7	3	3	1	0
	0	2	3	3	37	8	1	4	1
	2	2	4	7	14	13	0	2	0
	1	1	0	3	18	27	1	0	1
	0	4	0	18	10	31	0	0	5
	0	4	4		8	28	4	9	1
	0	5	0		18	15	0	15	3
	1	0	0		11	3	2	5	2
	1	0	1		12	8	1	2	5
	0	4	0		19	11	7	0	3
		2	0		12	0	2	0	7
			2		16	8	5	3	8
			0		11		2	2	15
					22		4	1	8
					19		2	2	7
					31		12	2	10
					23		7	1	2
					12			1	9
					21			1	5
					9			1	4
					19			2	4
					32			1
					41			4
					27			3
					22			15
					4			10
					4			8
					0			1
					0			1
					7			0
					18			24
					8			17
								2
								6
								4
								0
								4
								10
								8
								29
								31
								34
total cell	49	50	52	44	71	51	56	81	60
analyzed	151			166			197
	Ext Data Figure 12d: ISG expression
	scr siRNA_DMSO			scr siRNA_MMF			Snx9 siRNA_MMF
Snx9	1	1	1	0.827978	0.988995	1.04623	0.170497	0.057145	0.112548
Ifi202b	1	1	1	1.25475	2.26701	2.58502	0.942705	0.976716	2.50739
Ifitm10	1	1	1	1.15765	1.21464	1.9167	1.49624	0.708058	1.79412
Ccl20	1	1	1	1.63752	2.56124	2.97968	1.05481	0.399858	1.28348
Areg	1	1	1	2.96125	3.50166	2.66563	2.25188	0.363549	2.58223
Il6	1	1	1	8.66834	10.6827	7.90944	4.49639	3.5718	3.69505
Cxcl10	1	1	1	3.21058	2.04509	2.21304	1.53309	0.0307929	0.639423
Ifit1	1	1	1	3.66392	7.53149	4.96019	0.991207	0.356488	1.13297
Ifnb1	1	1	1	12.6808	8.2428	5.91502	5.19616	1.56013	3.96378
Tfam	1	1	1	0.959862	0.647375	0.983131	0.876795	0.146684	0.681544
Hmgb1	1	1	1	0.591343	0.669925	0.676292	0.847395	0.396116	0.614242
Ccl2	1	1	1	2.87231	4.93463	0.351255	0.705595	0.31444	0.670389
Hmox1	1	1	1	5.59243	11.5716	11.0055	4.52209	7.51799	9.7701
Nqo1	1	1	1	7.0514	19.6148	20.2643	6.37712	8.96622	15.1122
